# Supplementary material for: Impingement of deposited water nanodroplets with coming nanoparticles: A molecular dynamics study
Source: PLoS One. 2026 Jan 5;21(1):e0340196. doi: 10.1371/journal.pone.0340196 (PMC12768267; doi:10.1371/journal.pone.0340196)
Supplement: S1 File — (ZIP) [file pone.0340196.s001.zip]

Archive with 295 entries (194 files):
- Complete data file/
- Complete data file/date file/
- Complete data file/date file/Impact process 1/
- Complete data file/date file/Impact process 1/Impact process 1.data
- Complete data file/date file/Impact process 1/in
- Complete data file/date file/Impact process 1/mW.sw
- Complete data file/date file/Impact process 2/
- Complete data file/date file/Impact process 2/in
- Complete data file/date file/Particle diameter 10/
- Complete data file/date file/Particle diameter 10/1/
- Complete data file/date file/Particle diameter 10/1/in
- Complete data file/date file/Particle diameter 10/1/mW.sw
- Complete data file/date file/Particle diameter 10/10/
- Complete data file/date file/Particle diameter 10/10/in
- Complete data file/date file/Particle diameter 10/10/mW.sw
- Complete data file/date file/Particle diameter 10/11/
- Complete data file/date file/Particle diameter 10/11/in
- Complete data file/date file/Particle diameter 10/11/mW.sw
- Complete data file/date file/Particle diameter 10/12/
- Complete data file/date file/Particle diameter 10/12/in
- Complete data file/date file/Particle diameter 10/12/mW.sw
- Complete data file/date file/Particle diameter 10/13/
- Complete data file/date file/Particle diameter 10/13/in
- Complete data file/date file/Particle diameter 10/13/mW.sw
- Complete data file/date file/Particle diameter 10/14/
- Complete data file/date file/Particle diameter 10/14/in
- Complete data file/date file/Particle diameter 10/14/mW.sw
- Complete data file/date file/Particle diameter 10/15/
- Complete data file/date file/Particle diameter 10/15/in
- Complete data file/date file/Particle diameter 10/15/mW.sw
- Complete data file/date file/Particle diameter 10/16/
- Complete data file/date file/Particle diameter 10/16/in
- Complete data file/date file/Particle diameter 10/16/mW.sw
- Complete data file/date file/Particle diameter 10/17/
- Complete data file/date file/Particle diameter 10/17/in
- Complete data file/date file/Particle diameter 10/17/mW.sw
- Complete data file/date file/Particle diameter 10/18/
- Complete data file/date file/Particle diameter 10/18/in
- Complete data file/date file/Particle diameter 10/18/mW.sw
- Complete data file/date file/Particle diameter 10/19/
- Complete data file/date file/Particle diameter 10/19/in
- Complete data file/date file/Particle diameter 10/19/mW.sw
- Complete data file/date file/Particle diameter 10/2/
- Complete data file/date file/Particle diameter 10/2/in
- Complete data file/date file/Particle diameter 10/2/mW.sw
- Complete data file/date file/Particle diameter 10/20/
- Complete data file/date file/Particle diameter 10/20/in
- Complete data file/date file/Particle diameter 10/20/mW.sw
- Complete data file/date file/Particle diameter 10/21/
- Complete data file/date file/Particle diameter 10/21/in
- Complete data file/date file/Particle diameter 10/21/mW.sw
- Complete data file/date file/Particle diameter 10/22/
- Complete data file/date file/Particle diameter 10/22/in
- Complete data file/date file/Particle diameter 10/22/mW.sw
- Complete data file/date file/Particle diameter 10/23/
- Complete data file/date file/Particle diameter 10/23/in
- Complete data file/date file/Particle diameter 10/23/mW.sw
- Complete data file/date file/Particle diameter 10/3/
- Complete data file/date file/Particle diameter 10/3/in
- Complete data file/date file/Particle diameter 10/3/mW.sw
- Complete data file/date file/Particle diameter 10/4/
- Complete data file/date file/Particle diameter 10/4/in
- Complete data file/date file/Particle diameter 10/4/mW.sw
- Complete data file/date file/Particle diameter 10/5/
- Complete data file/date file/Particle diameter 10/5/in
- Complete data file/date file/Particle diameter 10/5/mW.sw
- Complete data file/date file/Particle diameter 10/6/
- Complete data file/date file/Particle diameter 10/6/in
- Complete data file/date file/Particle diameter 10/6/mW.sw
- Complete data file/date file/Particle diameter 10/7/
- Complete data file/date file/Particle diameter 10/7/in
- Complete data file/date file/Particle diameter 10/7/mW.sw
- Complete data file/date file/Particle diameter 10/8/
- Complete data file/date file/Particle diameter 10/8/in
- Complete data file/date file/Particle diameter 10/8/mW.sw
- Complete data file/date file/Particle diameter 10/9/
- Complete data file/date file/Particle diameter 10/9/in
- Complete data file/date file/Particle diameter 10/9/mW.sw
- Complete data file/date file/Particle diameter 20/
- Complete data file/date file/Particle diameter 20/0.47/
- Complete data file/date file/Particle diameter 20/0.47/in
- Complete data file/date file/Particle diameter 20/0.47/mW.sw
- Complete data file/date file/Particle diameter 20/0.69/
- Complete data file/date file/Particle diameter 20/0.69/in
- Complete data file/date file/Particle diameter 20/0.69/mW.sw
- Complete data file/date file/Particle diameter 20/1.05/
- Complete data file/date file/Particle diameter 20/1.05/in
- Complete data file/date file/Particle diameter 20/1.05/mW.sw
- Complete data file/date file/Particle diameter 20/1.40/
- Complete data file/date file/Particle diameter 20/1.40/in
- Complete data file/date file/Particle diameter 20/1.40/mW.sw
- Complete data file/date file/Particle diameter 20/1.75/
- Complete data file/date file/Particle diameter 20/1.75/in
- Complete data file/date file/Particle diameter 20/1.75/mW.sw
- Complete data file/date file/Particle diameter 20/2.09/
- Complete data file/date file/Particle diameter 20/2.09/in
- Complete data file/date file/Particle diameter 20/2.09/mW.sw
- Complete data file/date file/Particle diameter 20/2.44/
- Complete data file/date file/Particle diameter 20/2.44/in
- Complete data file/date file/Particle diameter 20/2.44/mW.sw
- Complete data file/date file/Particle diameter 20/2.79/
- Complete data file/date file/Particle diameter 20/2.79/in
- Complete data file/date file/Particle diameter 20/2.79/mW.sw
- Complete data file/date file/Particle diameter 20/3.14/
- Complete data file/date file/Particle diameter 20/3.14/in
- Complete data file/date file/Particle diameter 20/3.14/mW.sw
- Complete data file/date file/Particle diameter 20/3.49/
- Complete data file/date file/Particle diameter 20/3.49/in
- Complete data file/date file/Particle diameter 20/3.49/mW.sw
- Complete data file/date file/Particle diameter 20/3.83/
- Complete data file/date file/Particle diameter 20/3.83/in
- Complete data file/date file/Particle diameter 20/3.83/mW.sw
- Complete data file/date file/Particle diameter 20/4.18/
- Complete data file/date file/Particle diameter 20/4.18/in
- Complete data file/date file/Particle diameter 20/4.18/mW.sw
- Complete data file/date file/Particle diameter 20/4.53/
- Complete data file/date file/Particle diameter 20/4.53/in
- Complete data file/date file/Particle diameter 20/4.53/mW.sw
- Complete data file/date file/Particle diameter 20/4.88/
- Complete data file/date file/Particle diameter 20/4.88/in
- Complete data file/date file/Particle diameter 20/4.88/mW.sw
- Complete data file/date file/Particle diameter 20/5.23/
- Complete data file/date file/Particle diameter 20/5.23/in
- Complete data file/date file/Particle diameter 20/5.23/mW.sw
- Complete data file/date file/Particle diameter 20/5.58/
- Complete data file/date file/Particle diameter 20/5.58/in
- Complete data file/date file/Particle diameter 20/5.58/mW.sw
- Complete data file/date file/Particle diameter 20/5.93/
- Complete data file/date file/Particle diameter 20/5.93/in
- Complete data file/date file/Particle diameter 20/5.93/mW.sw
- Complete data file/date file/Particle diameter 20/6.28/
- Complete data file/date file/Particle diameter 20/6.28/in
- Complete data file/date file/Particle diameter 20/6.28/mW.sw
- Complete data file/date file/Particle diameter 20/6.63/
- Complete data file/date file/Particle diameter 20/6.63/in
- Complete data file/date file/Particle diameter 20/6.63/mW.sw
- Complete data file/date file/Particle diameter 20/6.98/
- Complete data file/date file/Particle diameter 20/6.98/in
- Complete data file/date file/Particle diameter 20/6.98/mW.sw
- Complete data file/date file/Particle diameter 20/7.33/
- Complete data file/date file/Particle diameter 20/7.33/in
- Complete data file/date file/Particle diameter 20/7.33/mW.sw
- Complete data file/date file/Particle diameter 20/7.68/
- Complete data file/date file/Particle diameter 20/7.68/in
- Complete data file/date file/Particle diameter 20/7.68/mW.sw
- Complete data file/date file/Particle diameter 20/8.02/
- Complete data file/date file/Particle diameter 20/8.02/in
- Complete data file/date file/Particle diameter 20/8.02/mW.sw
- Complete data file/date file/Particle diameter 40/
- Complete data file/date file/Particle diameter 40/0.17/
- Complete data file/date file/Particle diameter 40/0.17/in
- Complete data file/date file/Particle diameter 40/0.17/mW.sw
- Complete data file/date file/Particle diameter 40/0.24/
- Complete data file/date file/Particle diameter 40/0.24/in
- Complete data file/date file/Particle diameter 40/0.24/mW.sw
- Complete data file/date file/Particle diameter 40/0.37/
- Complete data file/date file/Particle diameter 40/0.37/in
- Complete data file/date file/Particle diameter 40/0.37/mW.sw
- Complete data file/date file/Particle diameter 40/0.51/
- Complete data file/date file/Particle diameter 40/0.51/in
- Complete data file/date file/Particle diameter 40/0.51/mW.sw
- Complete data file/date file/Particle diameter 40/0.57/
- Complete data file/date file/Particle diameter 40/0.57/in
- Complete data file/date file/Particle diameter 40/0.57/mW.sw
- Complete data file/date file/Particle diameter 40/0.75/
- Complete data file/date file/Particle diameter 40/0.75/in
- Complete data file/date file/Particle diameter 40/0.75/mW.sw
- Complete data file/date file/Particle diameter 40/0.86/
- Complete data file/date file/Particle diameter 40/0.86/in
- Complete data file/date file/Particle diameter 40/0.86/mW.sw
- Complete data file/date file/Particle diameter 40/0.98/
- Complete data file/date file/Particle diameter 40/0.98/in
- Complete data file/date file/Particle diameter 40/0.98/mW.sw
- Complete data file/date file/Particle diameter 40/1.11/
- Complete data file/date file/Particle diameter 40/1.11/in
- Complete data file/date file/Particle diameter 40/1.11/mW.sw
- Complete data file/date file/Particle diameter 40/1.23/
- Complete data file/date file/Particle diameter 40/1.23/in
- Complete data file/date file/Particle diameter 40/1.23/mW.sw
- Complete data file/date file/Particle diameter 40/1.35/
- Complete data file/date file/Particle diameter 40/1.35/in
- Complete data file/date file/Particle diameter 40/1.35/mW.sw
- Complete data file/date file/Particle diameter 40/1.48/
- Complete data file/date file/Particle diameter 40/1.48/in
- Complete data file/date file/Particle diameter 40/1.48/mW.sw
- Complete data file/date file/Particle diameter 40/1.62/
- Complete data file/date file/Particle diameter 40/1.62/in
- Complete data file/date file/Particle diameter 40/1.62/mW.sw
- Complete data file/date file/Particle diameter 40/1.72/
- Complete data file/date file/Particle diameter 40/1.72/in
- Complete data file/date file/Particle diameter 40/1.72/mW.sw
- Complete data file/date file/Particle diameter 40/1.84/
- Complete data file/date file/Particle diameter 40/1.84/in
- Complete data file/date file/Particle diameter 40/1.84/mW.sw
- Complete data file/date file/Particle diameter 40/1.97/
- Complete data file/date file/Particle diameter 40/1.97/in
- Complete data file/date file/Particle diameter 40/1.97/mW.sw
- Complete data file/date file/Particle diameter 40/2.09/
- Complete data file/date file/Particle diameter 40/2.09/in
- Complete data file/date file/Particle diameter 40/2.09/mW.sw
- Complete data file/date file/Particle diameter 40/2.22/
- Complete data file/date file/Particle diameter 40/2.22/in
- Complete data file/date file/Particle diameter 40/2.22/mW.sw
- Complete data file/date file/Particle diameter 40/2.34/
- Complete data file/date file/Particle diameter 40/2.34/in
- Complete data file/date file/Particle diameter 40/2.34/mW.sw
- Complete data file/date file/Particle diameter 40/2.46/
- Complete data file/date file/Particle diameter 40/2.46/in
- Complete data file/date file/Particle diameter 40/2.46/mW.sw
- Complete data file/date file/Particle diameter 40/2.59/
- Complete data file/date file/Particle diameter 40/2.59/in
- Complete data file/date file/Particle diameter 40/2.59/mW.sw
- Complete data file/date file/Particle diameter 40/2.71/
- Complete data file/date file/Particle diameter 40/2.71/in
- Complete data file/date file/Particle diameter 40/2.71/mW.sw
- Complete data file/date file/Particle diameter 50/
- Complete data file/date file/Particle diameter 50/0.10/
- Complete data file/date file/Particle diameter 50/0.10/in
- Complete data file/date file/Particle diameter 50/0.10/mW.sw
- Complete data file/date file/Particle diameter 50/0.17/
- Complete data file/date file/Particle diameter 50/0.17/in
- Complete data file/date file/Particle diameter 50/0.17/mW.sw
- Complete data file/date file/Particle diameter 50/0.26/
- Complete data file/date file/Particle diameter 50/0.26/in
- Complete data file/date file/Particle diameter 50/0.26/mW.sw
- Complete data file/date file/Particle diameter 50/0.35/
- Complete data file/date file/Particle diameter 50/0.35/in
- Complete data file/date file/Particle diameter 50/0.35/mW.sw
- Complete data file/date file/Particle diameter 50/0.44/
- Complete data file/date file/Particle diameter 50/0.44/in
- Complete data file/date file/Particle diameter 50/0.44/mW.sw
- Complete data file/date file/Particle diameter 50/0.52/
- Complete data file/date file/Particle diameter 50/0.52/in
- Complete data file/date file/Particle diameter 50/0.52/mW.sw
- Complete data file/date file/Particle diameter 50/0.61/
- Complete data file/date file/Particle diameter 50/0.61/in
- Complete data file/date file/Particle diameter 50/0.61/mW.sw
- Complete data file/date file/Particle diameter 50/0.71/
- Complete data file/date file/Particle diameter 50/0.71/in
- Complete data file/date file/Particle diameter 50/0.71/mW.sw
- Complete data file/date file/Particle diameter 50/0.79/
- Complete data file/date file/Particle diameter 50/0.79/in
- Complete data file/date file/Particle diameter 50/0.79/mW.sw
- Complete data file/date file/Particle diameter 50/0.88/
- Complete data file/date file/Particle diameter 50/0.88/in
- Complete data file/date file/Particle diameter 50/0.88/mW.sw
- Complete data file/date file/Particle diameter 50/0.96/
- Complete data file/date file/Particle diameter 50/0.96/in
- Complete data file/date file/Particle diameter 50/0.96/mW.sw
- Complete data file/date file/Particle diameter 50/1.05/
- Complete data file/date file/Particle diameter 50/1.05/in
- Complete data file/date file/Particle diameter 50/1.05/mW.sw
- Complete data file/date file/Particle diameter 50/1.14/
- Complete data file/date file/Particle diameter 50/1.14/in
- Complete data file/date file/Particle diameter 50/1.14/mW.sw
- Complete data file/date file/Particle diameter 50/1.23/
- Complete data file/date file/Particle diameter 50/1.23/in
- Complete data file/date file/Particle diameter 50/1.23/mW.sw
- Complete data file/date file/Particle diameter 50/1.32/
- Complete data file/date file/Particle diameter 50/1.32/in
- Complete data file/date file/Particle diameter 50/1.32/mW.sw
- Complete data file/date file/Particle diameter 50/1.41/
- Complete data file/date file/Particle diameter 50/1.41/in
- Complete data file/date file/Particle diameter 50/1.41/mW.sw
- Complete data file/date file/Particle diameter 50/1.51/
- Complete data file/date file/Particle diameter 50/1.51/in
- Complete data file/date file/Particle diameter 50/1.51/mW.sw
- Complete data file/date file/Particle diameter 50/1.58/
- Complete data file/date file/Particle diameter 50/1.58/in
- Complete data file/date file/Particle diameter 50/1.58/mW.sw
- Complete data file/date file/Particle diameter 50/1.68/
- Complete data file/date file/Particle diameter 50/1.68/in
- Complete data file/date file/Particle diameter 50/1.68/mW.sw
- Complete data file/date file/Particle diameter 50/1.76/
- Complete data file/date file/Particle diameter 50/1.76/in
- Complete data file/date file/Particle diameter 50/1.76/mW.sw
- Complete data file/date file/Particle diameter 50/1.85/
- Complete data file/date file/Particle diameter 50/1.85/in
- Complete data file/date file/Particle diameter 50/1.85/mW.sw
- Complete data file/date file/Particle diameter 50/1.94/
- Complete data file/date file/Particle diameter 50/1.94/in
- Complete data file/date file/Particle diameter 50/1.94/mW.sw
- Complete data file/date file/Particle diameter 50/2.02/
- Complete data file/date file/Particle diameter 50/2.02/in
- Complete data file/date file/Particle diameter 50/2.02/mW.sw
- Complete data file/date file/Relaxation process 1/
- Complete data file/date file/Relaxation process 1/in
- Complete data file/date file/Relaxation process 1/mW.sw
- Complete data file/date file/Relaxation process 1/Relaxation process 1.data
- Complete data file/date file/Relaxation process 2/
- Complete data file/date file/Relaxation process 2/in
- Complete data file/Figure 2b Kinetic energy.xlsx
- Complete data file/Figure 2b Surface energy.xlsx
- Complete data file/Figure 3b Kinetic energy.xlsx
- Complete data file/Figure 3b Surface energy.xlsx
