# Supplementary material for: Impingement of deposited water nanodroplets with coming nanoparticles: A molecular dynamics study
Source: PLoS One. 2026 Jan 5;21(1):e0340196. doi: 10.1371/journal.pone.0340196 (PMC12768267; doi:10.1371/journal.pone.0340196)
Supplement: S1 File — (ZIP) [file pone.0340196.s001.zip › Complete data file/date file/Impact process 1/Impact process 1.data]

LAMMPS data file via write_data, version 2 Aug 2023, timestep = 500001, units = metal

210582 atoms
3 atom types

-180 180 xlo xhi
-180 180 ylo yhi
-3 600 zlo zhi

Masses

1 18.015
2 195.078
3 195.078

Atoms # atomic

1 2 -179.3764134788346 -179.46708957440535 0.9767489077495259 0 0 0
2 2 -175.430416222229 -179.46723080827553 0.9720980030980417 0 0 0
3 2 -177.40108938498196 -179.46678961093474 2.9474220501724337 0 0 0
92 2 -179.37627311862516 -175.52108964653743 0.9760075809889202 0 0 0
93 2 -179.37401783317998 -177.49371903006576 2.949376839117872 0 0 0
94 2 -177.40334467042715 -177.49416022740647 0.9740527920434818 0 0 0
95 2 -175.43027586201958 -175.5212308804076 0.9713566763374377 0 0 0
96 2 -175.42802057657437 -177.4938602639359 2.9447259344663896 0 0 0
97 2 -177.4009490247725 -175.52078968306682 2.946680723411828 0 0 0
4 2 -171.4844189656234 -179.46737204214568 0.9674470984465611 0 0 0
5 2 -173.45509212837632 -179.46693084480495 2.9427711455209495 0 0 0
7 2 -169.5090948717707 -179.4670720786751 2.9381202408694644 0 0 0
98 2 -173.45734741382145 -177.49430146127668 0.9694018873919976 0 0 0
99 2 -171.48427860541398 -175.52137211427777 0.96670577168595 0 0 0
100 2 -171.4820233199688 -177.4940014978061 2.9400750298149028 0 0 0
101 2 -173.45495176816686 -175.520930916937 2.942029818760342 0 0 0
102 2 -169.51135015721587 -177.4944426951469 0.9647509827405116 0 0 0
105 2 -169.50895451156129 -175.5210721508072 2.9373789141088595 0 0 0
6 2 -167.53842170901783 -179.46751327601586 0.9627961937950733 0 0 0
8 2 -163.59242445241225 -179.4676545098861 0.9581452891435873 0 0 0
9 2 -165.56309761516513 -179.46721331254534 2.9334693362179802 0 0 0
103 2 -167.53828134880837 -175.52151334814798 0.9620548670344657 0 0 0
104 2 -167.53602606336324 -177.49414273167625 2.9354241251634194 0 0 0
106 2 -165.56535290061026 -177.49458392901707 0.9601000780890274 0 0 0
107 2 -163.59228409220276 -175.52165458201816 0.9574039623829851 0 0 0
108 2 -163.59002880675763 -177.49428396554646 2.9307732205119352 0 0 0
109 2 -165.5629572549557 -175.5212133846774 2.9327280094573736 0 0 0
10 2 -159.64642719580664 -179.46779574375626 0.9534943844921067 0 0 0
11 2 -161.61710035855953 -179.46735454641552 2.928818431566497 0 0 0
13 2 -157.67110310195395 -179.4674957802857 2.924167526915012 0 0 0
110 2 -161.61935564400468 -177.4947251628872 0.9554491734375432 0 0 0
111 2 -159.64628683559715 -175.52179581588837 0.9527530577314973 0 0 0
112 2 -159.64403155015202 -177.49442519941667 2.92612231586045 0 0 0
113 2 -161.61695999835007 -175.52135461854755 2.9280771048058893 0 0 0
114 2 -157.6733583873991 -177.49486639675737 0.9507982687860608 0 0 0
117 2 -157.67096274174446 -175.52149585241776 2.923426200154405 0 0 0
12 2 -155.70042993920106 -179.46793697762644 0.9488434798406189 0 0 0
14 2 -151.75443268259542 -179.46807821149662 0.9441925751891347 0 0 0
15 2 -153.72510584534834 -179.46763701415588 2.9195166222635267 0 0 0
115 2 -155.7002895789916 -175.52193704975852 0.9481021530800113 0 0 0
116 2 -155.69803429354644 -177.49456643328685 2.921471411208966 0 0 0
118 2 -153.72736113079355 -177.49500763062758 0.9461473641345748 0 0 0
119 2 -151.754292322386 -175.5220782836287 0.9434512484285289 0 0 0
120 2 -151.7520370369408 -177.49470766715703 2.9168205065574817 0 0 0
121 2 -153.7249654851389 -175.5216370862879 2.918775295502921 0 0 0
16 2 -147.80843542598979 -179.46821944536677 0.9395416705376523 0 0 0
17 2 -149.7791085887427 -179.46777824802606 2.9148657176120425 0 0 0
19 2 -145.83311133213712 -179.46791948189625 2.910214812960559 0 0 0
122 2 -149.7813638741879 -177.49514886449782 0.9414964594830888 0 0 0
123 2 -147.80829506578036 -175.52221951749885 0.9388003437770482 0 0 0
124 2 -147.80603978033517 -177.49484890102715 2.9121696019059975 0 0 0
125 2 -149.77896822853327 -175.52177832015812 2.9141243908514367 0 0 0
126 2 -145.83536661758228 -177.495290098368 0.9368455548316081 0 0 0
129 2 -145.8329709719277 -175.5219195540283 2.9094734861999516 0 0 0
18 2 -143.8624381693842 -179.468360679237 0.934890765886168 0 0 0
127 2 -143.86229780917478 -175.52236075136912 0.9341494391255623 0 0 0
128 2 -143.8600425237296 -177.49499013489736 2.9075186972545124 0 0 0
20 2 -139.9164409127786 -179.46850191310722 0.9302398612346838 0 0 0
21 2 -141.88711407553157 -179.46806071576643 2.905563908309074 0 0 0
130 2 -141.88936936097667 -177.49543133223816 0.9321946501801222 0 0 0
131 2 -139.91630055256914 -175.52250198523927 0.9294985344740763 0 0 0
132 2 -139.914045267124 -177.49513136876755 2.902867792603029 0 0 0
133 2 -141.8869737153221 -175.52206078789848 2.9048225815484683 0 0 0
134 2 -137.94337210437106 -177.49557256610834 0.9275437455286379 0 0 0
23 2 -137.94111681892593 -179.4682019496366 2.900913003657589 0 0 0
137 2 -137.94097645871648 -175.52220202176872 2.900171676896984 0 0 0
22 2 -135.97044365617302 -179.46864314697743 0.9255889565831978 0 0 0
24 2 -132.02444639956738 -179.46878438084755 0.9209380519317136 0 0 0
25 2 -133.99511956232033 -179.4683431835068 2.8962620990061057 0 0 0
135 2 -135.97030329596356 -175.52264321910948 0.924847629822592 0 0 0
136 2 -135.9680480105184 -177.49527260263773 2.898216887951543 0 0 0
138 2 -133.99737484776549 -177.4957137999785 0.9228928408771537 0 0 0
139 2 -132.02430603935795 -175.5227844529796 0.9201967251711061 0 0 0
140 2 -132.02205075391282 -177.49541383650796 2.8935659833000607 0 0 0
141 2 -133.99497920211087 -175.5223432556389 2.895520772245498 0 0 0
26 2 -128.0784491429618 -179.46892561471776 0.9162871472802312 0 0 0
27 2 -130.04912230571475 -179.46848441737697 2.8916111943546206 0 0 0
29 2 -126.10312504910914 -179.46862565124715 2.8869602897031355 0 0 0
142 2 -130.05137759115993 -177.49585503384873 0.9182419362256677 0 0 0
143 2 -128.07830878275237 -175.52292568684982 0.9155458205196254 0 0 0
144 2 -128.0760534973072 -177.49555507037812 2.8889150786485747 0 0 0
145 2 -130.0489819455053 -175.52248448950905 2.8908698675940148 0 0 0
146 2 -126.1053803345543 -177.4959962677189 0.9135910315741853 0 0 0
149 2 -126.10298468889967 -175.52262572337924 2.8862189629425306 0 0 0
28 2 -124.13245188635622 -179.46906684858794 0.9116362426287452 0 0 0
30 2 -120.18645462975063 -179.4692080824581 0.906985337977261 0 0 0
31 2 -122.15712779250353 -179.4687668851174 2.8823093850516512 0 0 0
147 2 -124.13231152614676 -175.52306692072005 0.9108949158681394 0 0 0
148 2 -124.13005624070159 -177.4956963042483 2.8842641739970922 0 0 0
150 2 -122.1593830779487 -177.49613750158912 0.9089401269226993 0 0 0
151 2 -120.18631426954117 -175.5232081545902 0.9062440112166552 0 0 0
152 2 -120.18405898409601 -177.49583753811848 2.879613269345607 0 0 0
153 2 -122.15698743229407 -175.52276695724944 2.8815680582910472 0 0 0
32 2 -116.24045737314503 -179.46934931632836 0.9023344333257768 0 0 0
33 2 -118.21113053589794 -179.46890811898754 2.877658480400168 0 0 0
35 2 -114.26513327929234 -179.46904935285772 2.873007575748683 0 0 0
154 2 -118.2133858213431 -177.49627873545927 0.9042892222712151 0 0 0
155 2 -116.24031701293558 -175.52334938846045 0.9015931065651692 0 0 0
156 2 -116.23806172749039 -177.49597877198866 2.874962364694121 0 0 0
157 2 -118.21099017568847 -175.52290819111963 2.8769171536395612 0 0 0
158 2 -114.2673885647375 -177.49641996932945 0.8996383176197327 0 0 0
161 2 -114.26499291908287 -175.52304942498984 2.872266248988078 0 0 0
34 2 -112.2944601165394 -179.46949055019854 0.8976835286742908 0 0 0
36 2 -108.3484628599338 -179.46963178406872 0.8930326240228066 0 0 0
37 2 -110.31913602268672 -179.46919058672788 2.8683566710971995 0 0 0
159 2 -112.29431975632995 -175.52349062233054 0.896942201913685 0 0 0
160 2 -112.29206447088478 -177.4961200058589 2.8703114600426387 0 0 0
162 2 -110.3213913081319 -177.49656120319963 0.8949874129682467 0 0 0
163 2 -108.34832249972435 -175.52363185620075 0.8922912972622008 0 0 0
164 2 -108.34606721427919 -177.4962612397291 2.8656605553911527 0 0 0
165 2 -110.31899566247728 -175.52319065886 2.8676153443365937 0 0 0
38 2 -104.40246560332821 -179.46977301793888 0.8883817193713242 0 0 0
39 2 -106.37313876608114 -179.4693318205981 2.8637057664457144 0 0 0
41 2 -102.42714150947553 -179.4694730544683 2.85905486179423 0 0 0
166 2 -106.3753940515263 -177.49670243706984 0.8903365083167607 0 0 0
167 2 -104.40232524311874 -175.52377309007093 0.8876403926107166 0 0 0
168 2 -104.40006995767361 -177.49640247359926 2.8610096507396703 0 0 0
169 2 -106.37299840587164 -175.5233318927302 2.8629644396851086 0 0 0
170 2 -102.42939679492068 -177.49684367094005 0.8856856036652783 0 0 0
173 2 -102.42700114926606 -175.52347312660038 2.8583135350336253 0 0 0
40 2 -100.4564683467226 -179.46991425180903 0.8837308147198399 0 0 0
42 2 -96.51047109011702 -179.4700554856792 0.879079910068354 0 0 0
43 2 -98.48114425286994 -179.46961428833845 2.854403957142745 0 0 0
171 2 -100.45632798651314 -175.52391432394114 0.8829894879592342 0 0 0
172 2 -100.45407270106801 -177.49654370746947 2.8563587460881843 0 0 0
174 2 -98.4833995383151 -177.49698490481023 0.8810346990137958 0 0 0
175 2 -96.51033072990758 -175.52405555781132 0.8783385833077482 0 0 0
176 2 -96.50807544446242 -177.49668494133962 2.8517078414367 0 0 0
177 2 -98.48100389266048 -175.52361436047053 2.8536626303821393 0 0 0
44 2 -92.56447383351144 -179.47019671954948 0.874429005416868 0 0 0
45 2 -94.53514699626434 -179.46975552220871 2.8497530524912618 0 0 0
47 2 -90.58914973965875 -179.46989675607884 2.8451021478397776 0 0 0
178 2 -94.53740228170949 -177.4971261386804 0.8763837943623063 0 0 0
179 2 -92.56433347330197 -175.52419679168156 0.8736876786562604 0 0 0
180 2 -92.56207818785684 -177.49682617520983 2.8470569367852168 0 0 0
181 2 -94.53500663605486 -175.52375559434077 2.849011725730657 0 0 0
182 2 -90.59140502510391 -177.49726737255057 0.8717328897108239 0 0 0
185 2 -90.58900937944927 -175.52389682821092 2.844360821079171 0 0 0
46 2 -88.61847657690582 -179.47033795341966 0.8697781007653855 0 0 0
48 2 -84.6724793203002 -179.4704791872898 0.8651271961139049 0 0 0
49 2 -86.64315248305311 -179.47003798994902 2.8404512431882916 0 0 0
183 2 -88.61833621669638 -175.5243380255517 0.8690367740047797 0 0 0
184 2 -88.61608093125119 -177.49696740908 2.8424060321337308 0 0 0
186 2 -86.64540776849829 -177.49740860642075 0.8670819850593414 0 0 0
187 2 -84.67233896009076 -175.5244792594219 0.8643858693532973 0 0 0
188 2 -84.6700836746456 -177.49710864295017 2.8377551274822457 0 0 0
189 2 -86.64301212284367 -175.52403806208113 2.8397099164276876 0 0 0
50 2 -80.72648206369462 -179.47062042115996 0.8604762914624153 0 0 0
51 2 -82.69715522644752 -179.47017922381923 2.8358003385368074 0 0 0
53 2 -78.75115796984193 -179.4703204576894 2.831149433885324 0 0 0
190 2 -82.69941051189271 -177.49754984029093 0.8624310804078554 0 0 0
191 2 -80.72634170348513 -175.52462049329205 0.8597349647018095 0 0 0
192 2 -80.72408641804 -177.4972498768204 2.8331042228307632 0 0 0
193 2 -82.69701486623806 -175.5241792959513 2.8350590117762033 0 0 0
194 2 -78.7534132552871 -177.49769107416117 0.8577801757563712 0 0 0
197 2 -78.75101760963247 -175.5243205298215 2.8304081071247174 0 0 0
52 2 -76.78048480708902 -179.47076165503015 0.8558253868109311 0 0 0
54 2 -72.8344875504834 -179.47090288890038 0.8511744821594487 0 0 0
55 2 -74.8051607132363 -179.47046169155962 2.826498529233839 0 0 0
195 2 -76.78034444687955 -175.52476172716226 0.8550840600503253 0 0 0
196 2 -76.7780891614344 -177.4973911106906 2.828453318179278 0 0 0
198 2 -74.80741599868148 -177.4978323080313 0.853129271104887 0 0 0
199 2 -72.83434719027396 -175.52490296103247 0.8504331553988411 0 0 0
200 2 -72.83209190482879 -177.49753234456077 2.823802413527795 0 0 0
201 2 -74.80502035302686 -175.52446176369168 2.825757202473234 0 0 0
56 2 -68.88849029387781 -179.47104412277056 0.8465235775079645 0 0 0
57 2 -70.85916345663071 -179.47060292542983 2.821847624582354 0 0 0
59 2 -66.91316620002513 -179.47074415929998 2.8171967199308705 0 0 0
202 2 -70.8614187420759 -177.4979735419015 0.8484783664534046 0 0 0
203 2 -68.88834993366834 -175.52504419490265 0.8457822507473569 0 0 0
204 2 -68.8860946482232 -177.49767357843092 2.8191515088763097 0 0 0
205 2 -70.85902309642125 -175.52460299756186 2.821106297821749 0 0 0
206 2 -66.91542148547029 -177.49811477577168 0.8438274618019168 0 0 0
209 2 -66.91302583981565 -175.52474423143204 2.8164553931702656 0 0 0
58 2 -64.94249303727223 -179.47118535664075 0.8418726728564785 0 0 0
60 2 -60.99649578066661 -179.47132659051093 0.837221768204996 0 0 0
61 2 -62.9671689434195 -179.47088539317016 2.8125458152793863 0 0 0
207 2 -64.94235267706276 -175.52518542877283 0.8411313460958727 0 0 0
208 2 -64.9400973916176 -177.4978148123011 2.8145006042248255 0 0 0
210 2 -62.96942422886469 -177.49825600964186 0.8391765571504326 0 0 0
211 2 -60.99635542045713 -175.52532666264298 0.8364804414443885 0 0 0
212 2 -60.99410013501198 -177.4979560461713 2.8098496995733404 0 0 0
213 2 -62.96702858321006 -175.52488546530222 2.8118044885187796 0 0 0
62 2 -57.050498524061005 -179.47146782438108 0.8325708635535118 0 0 0
63 2 -59.02117168681393 -179.47102662704035 2.807894910627903 0 0 0
65 2 -55.07517443020832 -179.47116786091053 2.803244005976416 0 0 0
214 2 -59.02342697225908 -177.49839724351207 0.8345256524989502 0 0 0
215 2 -57.05035816385155 -175.5254678965132 0.8318295367929025 0 0 0
216 2 -57.04810287840639 -177.4980972800415 2.8051987949218553 0 0 0
217 2 -59.02103132660445 -175.5250266991724 2.8071535838672954 0 0 0
218 2 -55.07742971565347 -177.49853847738228 0.829874747847466 0 0 0
221 2 -55.07503406999885 -175.52516793304258 2.802502679215812 0 0 0
64 2 -53.10450126745541 -179.4716090582513 0.8279199589020241 0 0 0
66 2 -49.15850401084981 -179.47175029212144 0.8232690542505416 0 0 0
67 2 -51.12917717360272 -179.4713090947807 2.7985931013249337 0 0 0
219 2 -53.10436090724593 -175.52560913038343 0.8271786321414183 0 0 0
220 2 -53.10210562180078 -177.49823851391167 2.800547890270371 0 0 0
222 2 -51.13143245904788 -177.49867971125246 0.82522384319598 0 0 0
223 2 -49.15836365064035 -175.52575036425358 0.8225277274899341 0 0 0
224 2 -49.15610836519519 -177.49837974778185 2.7958969856188878 0 0 0
225 2 -51.12903681339325 -175.52530916691276 2.797851774564328 0 0 0
68 2 -45.21250675424421 -179.47189152599168 0.8186181495990592 0 0 0
69 2 -47.183179916997126 -179.4714503286509 2.7939421966734486 0 0 0
71 2 -43.23718266039152 -179.4715915625211 2.7892912920219644 0 0 0
226 2 -47.18543520244228 -177.49882094512265 0.8205729385444975 0 0 0
227 2 -45.21236639403474 -175.52589159812376 0.8178768228384516 0 0 0
228 2 -45.210111108589594 -177.49852098165204 2.7912460809674027 0 0 0
229 2 -47.183039556787655 -175.52545040078297 2.7932008699128428 0 0 0
230 2 -43.23943794583668 -177.49896217899283 0.8159220338930115 0 0 0
233 2 -43.23704230018206 -175.52559163465318 2.7885499652613586 0 0 0
70 2 -41.26650949763861 -179.4720327598619 0.8139672449475732 0 0 0
72 2 -37.320512241033015 -179.47217399373204 0.8093163402960872 0 0 0
73 2 -39.29118540378592 -179.47173279639125 2.7846403873704793 0 0 0
231 2 -41.266369137429145 -175.52603283199394 0.8132259181869674 0 0 0
232 2 -41.264113851983986 -177.4986622155222 2.7865951763159185 0 0 0
234 2 -39.29344068923109 -177.49910341286304 0.8112711292415256 0 0 0
235 2 -37.32037188082354 -175.52617406586413 0.8085750135354797 0 0 0
236 2 -37.318116595378385 -177.49880344939245 2.7819442716644343 0 0 0
237 2 -39.29104504357645 -175.52573286852333 2.7838990606098744 0 0 0
74 2 -33.37451498442741 -179.47231522760222 0.804665435644603 0 0 0
75 2 -35.345188147180316 -179.47187403026146 2.779989482718994 0 0 0
77 2 -31.399190890574722 -179.47201526413167 2.7753385780675117 0 0 0
238 2 -35.347443432625475 -177.4992446467332 0.8066202245900431 0 0 0
239 2 -33.374374624217936 -175.5263152997343 0.803924108883999 0 0 0
240 2 -33.37211933877279 -177.4989446832626 2.7772933670129483 0 0 0
241 2 -35.345047786970845 -175.52587410239354 2.7792481559583893 0 0 0
242 2 -31.40144617601988 -177.49938588060343 0.8019693199385607 0 0 0
245 2 -31.399050530365255 -175.52601533626373 2.774597251306905 0 0 0
76 2 -29.42851772782181 -179.47245646147238 0.8000145309931188 0 0 0
78 2 -25.482520471216212 -179.47259769534259 0.7953636263416364 0 0 0
79 2 -27.453193633969125 -179.47215649800182 2.7706876734160257 0 0 0
243 2 -29.42837736761235 -175.52645653360452 0.799273204232513 0 0 0
244 2 -29.426122082167193 -177.49908591713282 2.772642462361466 0 0 0
246 2 -27.455448919414277 -177.49952711447358 0.7973184152870765 0 0 0
247 2 -25.482380111006748 -175.5265977674747 0.7946222995810306 0 0 0
248 2 -25.480124825561585 -177.49922715100297 2.7679915577099807 0 0 0
249 2 -27.453053273759657 -175.5261565701339 2.769946346655421 0 0 0
80 2 -21.536523214610607 -179.47273892921282 0.7907127216901504 0 0 0
81 2 -23.507196377363524 -179.47229773187206 2.7660367687645424 0 0 0
83 2 -19.561199120757916 -179.4724389657422 2.7613858641130573 0 0 0
250 2 -23.50945166280868 -177.49966834834376 0.7926675106355887 0 0 0
251 2 -21.53638285440115 -175.52673900134488 0.7899713949295446 0 0 0
252 2 -21.534127568955984 -177.49936838487315 2.7633406530584974 0 0 0
253 2 -23.507056017154063 -175.52629780400414 2.7652954420039366 0 0 0
254 2 -19.563454406203082 -177.49980958221394 0.7880166059841045 0 0 0
257 2 -19.561058760548452 -175.5264390378743 2.7606445373524524 0 0 0
82 2 -17.590525958005014 -179.472880163083 0.786061817038668 0 0 0
84 2 -13.64452870139941 -179.4730213969532 0.7814109123871802 0 0 0
85 2 -15.615201864152317 -179.4725801996124 2.756734959461573 0 0 0
255 2 -17.59038559779555 -175.52688023521506 0.7853204902780586 0 0 0
256 2 -17.588130312350387 -177.49950961874333 2.7586897484070123 0 0 0
258 2 -15.617457149597483 -177.49995081608418 0.7833657013326221 0 0 0
259 2 -13.644388341189947 -175.52702146908527 0.7806695856265762 0 0 0
260 2 -13.642133055744784 -177.4996508526135 2.754038843755527 0 0 0
261 2 -15.61506150394285 -175.5265802717445 2.7559936327009673 0 0 0
86 2 -9.698531444793812 -179.4731626308234 0.776760007735696 0 0 0
87 2 -11.669204607546718 -179.47272143348258 2.752084054810089 0 0 0
89 2 -7.723207350941116 -179.47286266735276 2.7474331501586047 0 0 0
262 2 -11.671459892991882 -177.50009204995433 0.7787147966811379 0 0 0
263 2 -9.698391084584333 -175.5271627029554 0.776018680975092 0 0 0
264 2 -9.696135799139192 -177.49979208648375 2.749387939104044 0 0 0
265 2 -11.669064247337253 -175.52672150561466 2.751342728049483 0 0 0
266 2 -7.725462636386271 -177.5002332838245 0.7740638920296519 0 0 0
269 2 -7.723066990731655 -175.52686273948487 2.746691823397999 0 0 0
88 2 -5.752534188188203 -179.47330386469352 0.7721091030842153 0 0 0
90 2 -1.8065369315826054 -179.47344509856373 0.7674581984327276 0 0 0
91 2 -3.7772100943355182 -179.4730039012229 2.7427822455071205 0 0 0
267 2 -5.752393827978742 -175.5273039368256 0.771367776323606 0 0 0
268 2 -5.750138542533587 -177.49993332035393 2.744737034452559 0 0 0
270 2 -3.7794653797806665 -177.50037451769464 0.7694129873781677 0 0 0
271 2 -1.8063965713731414 -175.52744517069578 0.7667168716721235 0 0 0
272 2 -1.804141285927986 -177.5000745542241 2.7400861298010737 0 0 0
273 2 -3.7770697341260577 -175.52700397335505 2.742040918746513 0 0 0
274 2 -179.37613275841568 -171.5750897186695 0.9752662542283161 0 0 0
275 2 -179.37387747297052 -173.54771910219776 2.948635512357267 0 0 0
276 2 -177.4032043102176 -173.54816029953855 0.973311465282876 0 0 0
277 2 -175.4301355018101 -171.57523095253967 0.9706153495768319 0 0 0
278 2 -175.42788021636494 -173.54786033606794 2.943984607705782 0 0 0
279 2 -177.40080866456304 -171.57478975519896 2.9459393966512213 0 0 0
457 2 -179.37373711276106 -169.60171917432984 2.9478941855966596 0 0 0
458 2 -177.40306395000817 -169.60216037167058 0.9725701385222703 0 0 0
460 2 -175.42773985615545 -169.60186040820003 2.943243280945177 0 0 0
280 2 -173.457207053612 -173.54830153340876 0.9686605606313918 0 0 0
281 2 -171.48413824520446 -171.57537218640988 0.9659644449253459 0 0 0
282 2 -171.48188295975933 -173.54800156993815 2.9393337030542988 0 0 0
283 2 -173.45481140795744 -171.5749309890691 2.941288491999739 0 0 0
284 2 -169.51120979700642 -173.54844276727889 0.9640096559799041 0 0 0
287 2 -169.50881415135177 -171.5750722229393 2.936637587348253 0 0 0
462 2 -173.45706669340257 -169.60230160554084 0.967919233870786 0 0 0
464 2 -171.48174259954988 -169.60200164207023 2.938592376293692 0 0 0
466 2 -169.51106943679702 -169.602442839411 0.9632683292193036 0 0 0
285 2 -167.5381409885989 -171.57551342028006 0.9613135402738635 0 0 0
286 2 -167.5358857031537 -173.5481428038083 2.9346827984028145 0 0 0
288 2 -165.56521254040084 -173.5485840011491 0.9593587513284216 0 0 0
289 2 -163.5921437319933 -171.5756546541502 0.9566626356223793 0 0 0
290 2 -163.58988844654812 -173.5482840376785 2.9300318937513294 0 0 0
291 2 -165.56281689474622 -171.57521345680948 2.9319866826967687 0 0 0
468 2 -167.53574534294432 -169.6021428759404 2.933941471642208 0 0 0
470 2 -165.56507218019138 -169.6025840732812 0.9586174245678176 0 0 0
472 2 -163.58974808633872 -169.6022841098106 2.9292905669907228 0 0 0
292 2 -161.61921528379526 -173.54872523501928 0.9547078466769392 0 0 0
293 2 -159.64614647538772 -171.57579588802042 0.9520117309708933 0 0 0
294 2 -159.64389118994256 -173.5484252715487 2.925380989099846 0 0 0
295 2 -161.6168196381406 -171.57535469067966 2.9273357780452844 0 0 0
296 2 -157.6732180271897 -173.54886646888946 0.9500569420254532 0 0 0
299 2 -157.670822381535 -171.57549592454987 2.9226848733937993 0 0 0
474 2 -161.61907492358574 -169.60272530715136 0.9539665199163316 0 0 0
476 2 -159.6437508297331 -169.60242534368078 2.9246396623392386 0 0 0
478 2 -157.67307766698013 -169.6028665410215 0.9493156152648474 0 0 0
297 2 -155.70014921878212 -171.5759371218906 0.9473608263194091 0 0 0
298 2 -155.69789393333696 -173.5485665054189 2.92073008444836 0 0 0
300 2 -153.72722077058398 -173.54900770275964 0.9454060373739672 0 0 0
301 2 -151.7541519621765 -171.57607835576079 0.9427099216679231 0 0 0
302 2 -151.75189667673135 -173.5487077392891 2.9160791797968777 0 0 0
303 2 -153.72482512492942 -171.57563715842002 2.918033968742315 0 0 0
480 2 -155.69775357312753 -169.60256657755096 2.9199887576877543 0 0 0
482 2 -153.72708041037458 -169.6030077748917 0.944664710613365 0 0 0
484 2 -151.75175631652186 -169.60270781142117 2.9153378530362692 0 0 0
304 2 -149.78122351397838 -173.54914893662982 0.9407551327224848 0 0 0
305 2 -147.8081547055709 -171.57621958963097 0.9380590170164407 0 0 0
306 2 -147.8058994201257 -173.54884897315924 2.9114282751453917 0 0 0
307 2 -149.77882786832382 -171.5757783922902 2.913383064090831 0 0 0
308 2 -145.8352262573728 -173.5492901705 0.9361042280710006 0 0 0
311 2 -145.8328306117182 -171.5759196261604 2.9087321594393467 0 0 0
486 2 -149.78108315376898 -169.6031490087619 0.940013805961879 0 0 0
488 2 -147.80575905991626 -169.6028490452913 2.910686948384787 0 0 0
490 2 -145.8350858971634 -169.6032902426321 0.9353629013103948 0 0 0
309 2 -143.86215744896526 -171.5763608235012 0.9334081123649582 0 0 0
310 2 -143.85990216352013 -173.54899020702942 2.9067773704939066 0 0 0
492 2 -143.85976180331065 -169.6029902791615 2.9060360437333017 0 0 0
312 2 -141.88922900076722 -173.54943140437018 0.9314533234195146 0 0 0
313 2 -139.91616019235968 -171.57650205737136 0.9287572077134705 0 0 0
314 2 -139.9139049069145 -173.54913144089963 2.902126465842424 0 0 0
315 2 -141.88683335511257 -171.57606086003057 2.9040812547878616 0 0 0
494 2 -141.88908864055782 -169.60343147650232 0.9307119966589124 0 0 0
496 2 -139.91376454670507 -169.60313151303166 2.9013851390818157 0 0 0
316 2 -137.94323174416164 -173.5495726382404 0.9268024187680322 0 0 0
498 2 -137.94309138395215 -169.6035727103725 0.9260610920074228 0 0 0
319 2 -137.940836098507 -171.57620209390078 2.8994303501363774 0 0 0
317 2 -135.9701629357541 -171.57664329124157 0.9241063030619863 0 0 0
318 2 -135.96790765030892 -173.5492726747698 2.8974755611909373 0 0 0
320 2 -133.99723448755606 -173.54971387211057 0.9221515141165462 0 0 0
321 2 -132.02416567914847 -171.57678452511172 0.9194553984105038 0 0 0
322 2 -132.02191039370334 -173.54941390864 2.892824656539455 0 0 0
323 2 -133.9948388419014 -171.57634332777093 2.894779445484893 0 0 0
500 2 -135.9677672900995 -169.60327274690187 2.8967342344303324 0 0 0
502 2 -133.99709412734654 -169.60371394424268 0.9214101873559422 0 0 0
504 2 -132.02177003349388 -169.60341398077207 2.8920833297788473 0 0 0
324 2 -130.0512372309504 -173.5498551059808 0.917500609465062 0 0 0
325 2 -128.0781684225429 -171.57692575898196 0.9148044937590178 0 0 0
326 2 -128.07591313709776 -173.54955514251017 2.8881737518879698 0 0 0
327 2 -130.0488415852958 -171.57648456164114 2.89012854083341 0 0 0
328 2 -126.10523997434483 -173.54999633985094 0.9128497048135777 0 0 0
331 2 -126.1028443286902 -171.57662579551132 2.8854776361819248 0 0 0
506 2 -130.05109687074096 -169.60385517811284 0.9167592827044597 0 0 0
508 2 -128.07577277688827 -169.60355521464226 2.887432425127363 0 0 0
510 2 -126.10509961413536 -169.60399641198302 0.9121083780529755 0 0 0
329 2 -124.13217116593727 -171.5770669928521 0.9101535891075354 0 0 0
330 2 -124.12991588049215 -173.54969637638038 2.8835228472364856 0 0 0
332 2 -122.15924271773922 -173.55013757372114 0.9081988001620918 0 0 0
333 2 -120.1861739093317 -171.57720822672226 0.9055026844560494 0 0 0
334 2 -120.18391862388654 -173.54983761025056 2.8788719425850013 0 0 0
335 2 -122.15684707208459 -171.57676702938153 2.8808267315304388 0 0 0
512 2 -124.12977552028268 -169.60369644851244 2.882781520475879 0 0 0
514 2 -122.15910235752978 -169.60413764585326 0.9074574734014877 0 0 0
516 2 -120.18377826367707 -169.60383768238262 2.8781306158243956 0 0 0
336 2 -118.21324546113362 -173.55027880759127 0.9035478955106093 0 0 0
337 2 -116.24017665272609 -171.5773494605925 0.9008517798045652 0 0 0
338 2 -116.23792136728096 -173.54997884412074 2.874221037933517 0 0 0
339 2 -118.21084981547901 -171.5769082632517 2.8761758268789563 0 0 0
340 2 -114.26724820452804 -173.55042004146154 0.8988969908591251 0 0 0
343 2 -114.26485255887341 -171.5770494971219 2.8715249222274704 0 0 0
518 2 -118.21310510092417 -169.6042788797234 0.9028065687500035 0 0 0
520 2 -116.23778100707148 -169.60397891625283 2.8734797111729113 0 0 0
522 2 -114.26710784431857 -169.60442011359362 0.8981556640985229 0 0 0
341 2 -112.29417939612047 -171.57749069446265 0.8962008751530828 0 0 0
342 2 -112.29192411067534 -173.55012007799093 2.869570133282033 0 0 0
344 2 -110.32125094792241 -173.55056127533172 0.8942460862076409 0 0 0
345 2 -108.34818213951489 -171.57763192833286 0.891549970501595 0 0 0
346 2 -108.34592685406973 -173.55026131186114 2.864919228630548 0 0 0
347 2 -110.31885530226779 -171.57719073099204 2.866874017575987 0 0 0
524 2 -112.29178375046587 -169.604120150123 2.8688288065214245 0 0 0
526 2 -110.32111058771298 -169.60456134746377 0.8935047594470351 0 0 0
528 2 -108.34578649386027 -169.60426138399322 2.864177901869942 0 0 0
348 2 -106.37525369131683 -173.5507025092019 0.8895951815561567 0 0 0
349 2 -104.40218488290931 -171.57777316220307 0.8868990658501126 0 0 0
350 2 -104.39992959746414 -173.5504025457313 2.8602683239790627 0 0 0
351 2 -106.37285804566221 -171.57733196486225 2.862223112924502 0 0 0
352 2 -102.42925643471125 -173.5508437430721 0.8849442769046707 0 0 0
355 2 -102.42686078905662 -171.57747319873243 2.8575722082730186 0 0 0
530 2 -106.37511333110737 -169.60470258133395 0.8888538547955509 0 0 0
532 2 -104.39978923725468 -169.6044026178634 2.859526997218457 0 0 0
534 2 -102.42911607450178 -169.6048438152042 0.8842029501440667 0 0 0
353 2 -100.45618762630369 -171.57791439607325 0.8822481611986284 0 0 0
354 2 -100.45393234085856 -173.5505437796015 2.8556174193275785 0 0 0
356 2 -98.48325917810564 -173.5509849769423 0.8802933722531865 0 0 0
357 2 -96.5101903696981 -171.5780556299434 0.8775972565471406 0 0 0
358 2 -96.50793508425295 -173.55068501347165 2.850966514676095 0 0 0
359 2 -98.48086353245102 -171.57761443260262 2.8529213036215344 0 0 0
536 2 -100.45379198064907 -169.60454385173358 2.8548760925669736 0 0 0
538 2 -98.48311881789618 -169.60498504907434 0.8795520454925825 0 0 0
540 2 -96.50779472404348 -169.60468508560376 2.8502251879154876 0 0 0
360 2 -94.53726192150003 -173.55112621081247 0.8756424676017023 0 0 0
361 2 -92.5641931130925 -171.57819686381362 0.8729463518956599 0 0 0
362 2 -92.56193782764737 -173.55082624734186 2.846315610024609 0 0 0
363 2 -94.5348662758454 -171.57775566647285 2.8482703989700484 0 0 0
364 2 -90.59126466489444 -173.55126744468268 0.8709915629502198 0 0 0
367 2 -90.5888690192398 -171.577896900343 2.843619494318565 0 0 0
542 2 -94.53712156129056 -169.60512628294455 0.8749011408410983 0 0 0
544 2 -92.5617974674379 -169.60482631947397 2.845574283264005 0 0 0
546 2 -90.59112430468497 -169.6052675168147 0.8702502361896141 0 0 0
365 2 -88.6181958564869 -171.5783380976838 0.8682954472441757 0 0 0
366 2 -88.61594057104176 -173.55096748121207 2.841664705373126 0 0 0
368 2 -86.64526740828882 -173.55140867855283 0.8663406582987339 0 0 0
369 2 -84.67219859988128 -171.57847933155395 0.8636445425926897 0 0 0
370 2 -84.66994331443613 -173.55110871508225 2.8370138007216417 0 0 0
371 2 -86.64287176263419 -171.57803813421322 2.838968589667081 0 0 0
548 2 -88.61580021083228 -169.60496755334415 2.840923378612521 0 0 0
550 2 -86.64512704807936 -169.60540875068486 0.8655993315381298 0 0 0
552 2 -84.66980295422665 -169.60510878721433 2.836272473961035 0 0 0
372 2 -82.69927015168322 -173.55154991242298 0.8616897536472496 0 0 0
373 2 -80.7262013432757 -171.57862056542416 0.8589936379412055 0 0 0
374 2 -80.72394605783053 -173.55124994895246 2.8323628960701566 0 0 0
375 2 -82.6968745060286 -171.5781793680834 2.834317685015595 0 0 0
376 2 -78.75327289507763 -173.5516911462932 0.8570388489957637 0 0 0
379 2 -78.750877249423 -171.57832060195358 2.8296667803641125 0 0 0
554 2 -82.69912979147375 -169.60554998455504 0.8609484268866439 0 0 0
556 2 -80.72380569762107 -169.60525002108454 2.8316215693095517 0 0 0
558 2 -78.75313253486817 -169.60569121842525 0.8562975222351579 0 0 0
377 2 -76.7802040866701 -171.57876179929434 0.8543427332897213 0 0 0
378 2 -76.77794880122494 -173.5513911828226 2.8277119914186724 0 0 0
380 2 -74.80727563847202 -173.55183238016335 0.8523879443442812 0 0 0
381 2 -72.83420683006449 -171.5789030331645 0.8496918286382353 0 0 0
382 2 -72.83195154461933 -173.5515324166928 2.823061086767188 0 0 0
383 2 -74.80487999281739 -171.5784618358238 2.8250158757126274 0 0 0
560 2 -76.77780844101548 -169.6053912549547 2.8269706646580666 0 0 0
562 2 -74.80713527826256 -169.60583245229546 0.8516466175836772 0 0 0
564 2 -72.83181118440987 -169.6055324888249 2.822319760006584 0 0 0
384 2 -70.86127838186641 -173.55197361403356 0.847737039692797 0 0 0
385 2 -68.8882095734589 -171.57904426703467 0.8450409239867529 0 0 0
386 2 -68.88595428801372 -173.55167365056295 2.818410182115705 0 0 0
387 2 -70.8588827362118 -171.57860306969394 2.820364971061143 0 0 0
388 2 -66.91528112526083 -173.55211484790377 0.843086135041311 0 0 0
391 2 -66.91288547960617 -171.57874430356415 2.815714066409658 0 0 0
566 2 -70.86113802165696 -169.60597368616567 0.846995712932193 0 0 0
568 2 -68.88581392780426 -169.60567372269506 2.817668855355098 0 0 0
570 2 -66.91514076505138 -169.60611492003582 0.842344808280707 0 0 0
389 2 -64.94221231685329 -171.5791855009049 0.8403900193352687 0 0 0
390 2 -64.93995703140813 -173.55181488443313 2.8137592774642197 0 0 0
392 2 -62.969283868655204 -173.55225608177395 0.8384352303898286 0 0 0
393 2 -60.996215060247685 -171.5793267347751 0.8357391146837845 0 0 0
394 2 -60.99395977480251 -173.5519561183033 2.8091083728127346 0 0 0
395 2 -62.96688822300057 -171.57888553743427 2.811063161758173 0 0 0
572 2 -64.93981667119867 -169.60581495656524 2.813017950703614 0 0 0
574 2 -62.969143508445754 -169.60625615390597 0.8376939036292228 0 0 0
576 2 -60.99381941459304 -169.60595619043545 2.8083670460521297 0 0 0
396 2 -59.02328661204961 -173.55239731564413 0.8337843257383408 0 0 0
397 2 -57.05021780364208 -171.57946796864528 0.8310882100322985 0 0 0
398 2 -57.04796251819692 -173.55209735217355 2.804457468161252 0 0 0
399 2 -59.020890966394994 -171.5790267713045 2.8064122571066905 0 0 0
400 2 -55.077289355444 -173.55253854951428 0.8291334210868584 0 0 0
403 2 -55.074893709789386 -171.5791680051747 2.8017613524552045 0 0 0
578 2 -59.02314625184015 -169.6063973877762 0.8330429989777368 0 0 0
580 2 -57.04782215798746 -169.6060974243056 2.8037161414006446 0 0 0
582 2 -55.07714899523453 -169.6065386216464 0.8283920943262544 0 0 0
401 2 -53.10422054703647 -171.57960920251546 0.8264373053808161 0 0 0
402 2 -53.10196526159131 -173.55223858604376 2.799806563509766 0 0 0
404 2 -51.13129209883841 -173.5526797833845 0.824482516435376 0 0 0
405 2 -49.158223290430875 -171.5797504363856 0.8217864007293318 0 0 0
406 2 -49.155968004985716 -173.5523798199139 2.795155658858281 0 0 0
407 2 -51.128896453183785 -171.57930923904487 2.797110447803721 0 0 0
584 2 -53.10182490138185 -169.6062386581758 2.7990652367491613 0 0 0
586 2 -51.13115173862895 -169.60667985551663 0.8237411896747702 0 0 0
588 2 -49.15582764477626 -169.606379892046 2.794414332097676 0 0 0
408 2 -47.18529484223281 -173.55282101725467 0.81983161178389 0 0 0
409 2 -45.212226033825274 -171.57989167025585 0.8171354960778441 0 0 0
410 2 -45.20997074838013 -173.55252105378412 2.7905047542067978 0 0 0
411 2 -47.18289919657819 -171.57945047291506 2.792459543152237 0 0 0
412 2 -43.2392975856272 -173.55296225112488 0.8151807071324058 0 0 0
415 2 -43.23690193997258 -171.57959170678527 2.787808638500752 0 0 0
590 2 -47.18515448202334 -169.60682108938678 0.8190902850232842 0 0 0
592 2 -45.20983038817066 -169.60652112591617 2.789763427446192 0 0 0
594 2 -43.23915722541774 -169.60696232325697 0.8144393803718017 0 0 0
413 2 -41.26622877721968 -171.580032904126 0.8124845914263616 0 0 0
414 2 -41.26397349177451 -173.55266228765427 2.785853849555312 0 0 0
416 2 -39.29330032902161 -173.55310348499506 0.8105298024809233 0 0 0
417 2 -37.32023152061408 -171.58017413799624 0.8078336867748792 0 0 0
418 2 -37.317976235168906 -173.5528035215245 2.7812029449038294 0 0 0
419 2 -39.290904683366975 -171.5797329406554 2.7831577338492677 0 0 0
596 2 -41.26383313156506 -169.60666235978636 2.785112522794707 0 0 0
598 2 -39.29315996881215 -169.60710355712715 0.8097884757203175 0 0 0
600 2 -37.31783587495945 -169.60680359365656 2.7804616181432236 0 0 0
420 2 -35.347303072416004 -173.55324471886522 0.8058788978294409 0 0 0
421 2 -33.37423426400847 -171.58031537186642 0.8031827821233932 0 0 0
422 2 -33.37197897856331 -173.55294475539466 2.7765520402523434 0 0 0
423 2 -35.34490742676139 -171.57987417452563 2.7785068291977835 0 0 0
424 2 -31.401305815810414 -173.55338595273545 0.8012279931779531 0 0 0
427 2 -31.398910170155787 -171.5800154083958 2.7738559245462984 0 0 0
602 2 -35.34716271220655 -169.60724479099733 0.8051375710688298 0 0 0
604 2 -33.37183861835385 -169.60694482752672 2.7758107134917394 0 0 0
606 2 -31.401165455600943 -169.60738602486754 0.8004866664173491 0 0 0
425 2 -29.42823700740288 -171.5804566057366 0.7985318774719072 0 0 0
426 2 -29.42598172195773 -173.55308598926487 2.771901135600861 0 0 0
428 2 -27.455308559204813 -173.55352718660563 0.7965770885264707 0 0 0
429 2 -25.48223975079728 -171.58059783960675 0.7938809728204248 0 0 0
430 2 -25.479984465352125 -173.553227223135 2.767250230949376 0 0 0
431 2 -27.452912913550193 -171.580156642266 2.769205019894815 0 0 0
608 2 -29.42584136174826 -169.60708606139696 2.7711598088402534 0 0 0
610 2 -27.455168198995345 -169.60752725873772 0.7958357617658631 0 0 0
612 2 -25.479844105142664 -169.6072272952671 2.766508904188769 0 0 0
432 2 -23.50931130259922 -173.55366842047582 0.7919261838749847 0 0 0
433 2 -21.536242494191676 -171.58073907347696 0.7892300681689388 0 0 0
434 2 -21.533987208746527 -173.55336845700523 2.7625993262978907 0 0 0
435 2 -23.5069156569446 -171.58029787613623 2.76455411524333 0 0 0
436 2 -19.563314045993614 -173.553809654346 0.7872752792234987 0 0 0
439 2 -19.560918400338988 -171.58043911000635 2.7599032105918457 0 0 0
614 2 -23.50917094238975 -169.6076684926079 0.7911848571143771 0 0 0
616 2 -21.533846848537056 -169.60736852913732 2.761857999537286 0 0 0
618 2 -19.56317368578415 -169.60780972647808 0.7865339524628947 0 0 0
437 2 -17.590245237586082 -171.58088030734714 0.7845791635174546 0 0 0
438 2 -17.587989952140926 -173.55350969087542 2.7579484216464065 0 0 0
440 2 -15.617316789388008 -173.55395088821615 0.7826243745720163 0 0 0
441 2 -13.644247980980479 -171.58102154121738 0.7799282588659722 0 0 0
442 2 -13.641992695535322 -173.5536509247456 2.7532975169949223 0 0 0
443 2 -15.614921143733387 -171.58058034387656 2.7552523059403615 0 0 0
620 2 -17.587849591931455 -169.60750976300747 2.7572070948858016 0 0 0
622 2 -15.617176429178544 -169.60795096034826 0.7818830478114087 0 0 0
624 2 -13.641852335325856 -169.60765099687762 2.7525561902343165 0 0 0
444 2 -11.671319532782416 -173.55409212208633 0.7779734699205338 0 0 0
445 2 -9.698250724374875 -171.5811627750875 0.775277354214488 0 0 0
446 2 -9.695995438929726 -173.55379215861583 2.748646612343438 0 0 0
447 2 -11.66892388712779 -171.58072157774671 2.7506014012888755 0 0 0
448 2 -7.7253222761768034 -173.55423335595654 0.7733225652690479 0 0 0
451 2 -7.7229266305221875 -171.58086281161692 2.745950496637393 0 0 0
626 2 -11.671179172572952 -169.60809219421844 0.7772321431599281 0 0 0
628 2 -9.695855078720252 -169.60779223074786 2.7479052855828314 0 0 0
630 2 -7.725181915967339 -169.60823342808865 0.7725812385084403 0 0 0
449 2 -5.7522534677692745 -171.5813040089577 0.7706264495630002 0 0 0
450 2 -5.749998182324119 -173.55393339248593 2.743995707691954 0 0 0
452 2 -3.7793250195712025 -173.5543745898267 0.7686716606175619 0 0 0
453 2 -1.8062562111636702 -171.5814452428279 0.7659755449115178 0 0 0
454 2 -1.8040009257185219 -173.55407462635614 2.7393448030404697 0 0 0
455 2 -3.7769293739165866 -171.5810040454871 2.741299591985908 0 0 0
632 2 -5.7498578221146515 -169.60793346461804 2.743254380931349 0 0 0
634 2 -3.7791846593617455 -169.60837466195883 0.7679303338569561 0 0 0
636 2 -1.8038605655090578 -169.60807469848828 2.738603476279863 0 0 0
456 2 -179.37599239820628 -167.62908979080163 0.9745249274677104 0 0 0
459 2 -175.42999514160067 -167.62923102467178 0.9698740228162226 0 0 0
461 2 -177.4006683043536 -167.628789827331 2.9451980698906164 0 0 0
638 2 -179.37585203799676 -163.68308986293366 0.973783600707101 0 0 0
639 2 -179.37359675255163 -165.65571924646193 2.9471528588360556 0 0 0
640 2 -177.40292358979872 -165.6561604438027 0.9718288117616627 0 0 0
641 2 -175.42985478139116 -163.6832310968038 0.9691326960556204 0 0 0
642 2 -175.42759949594603 -165.6558604803321 2.9425019541845696 0 0 0
643 2 -177.40052794414407 -163.68278989946307 2.9444567431300097 0 0 0
463 2 -171.4839978849951 -167.62937225854193 0.9652231181647419 0 0 0
465 2 -173.45467104774795 -167.62893106120117 2.940547165239132 0 0 0
469 2 -169.50867379114234 -167.62907229507138 2.935896260587648 0 0 0
644 2 -173.45692633319308 -165.65630167767293 0.9671779071101803 0 0 0
645 2 -171.48385752478558 -163.68337233067402 0.9644817914041344 0 0 0
646 2 -171.48160223934048 -165.65600171420232 2.9378510495330854 0 0 0
647 2 -173.45453068753847 -163.68293113333326 2.9398058384785255 0 0 0
648 2 -169.5109290765875 -165.65644291154308 0.9625270024586978 0 0 0
651 2 -169.50853343093289 -163.68307236720344 2.9351549338270404 0 0 0
467 2 -167.53800062838945 -167.62951349241214 0.960572213513256 0 0 0
471 2 -163.59200337178385 -167.62965472628227 0.95592130886177 0 0 0
473 2 -165.56267653453676 -167.62921352894156 2.9312453559361638 0 0 0
649 2 -167.53786026817997 -163.68351356454414 0.9598308867526484 0 0 0
650 2 -167.53560498273487 -165.6561429480725 2.933200144881602 0 0 0
652 2 -165.5649318199819 -165.65658414541323 0.9578760978072101 0 0 0
653 2 -163.5918630115744 -163.6836547984144 0.955179982101166 0 0 0
654 2 -163.58960772612923 -165.6562841819427 2.928549240230118 0 0 0
655 2 -165.56253617432725 -163.68321360107365 2.930504029175557 0 0 0
475 2 -159.6460061151783 -167.6297959601525 0.9512704042102875 0 0 0
477 2 -161.61667927793118 -167.62935476281174 2.9265944512846778 0 0 0
481 2 -157.67068202132558 -167.62949599668195 2.9219435466331936 0 0 0
656 2 -161.61893456337629 -165.6567253792834 0.9532251931557258 0 0 0
657 2 -159.64586575496878 -163.68379603228462 0.9505290774496817 0 0 0
658 2 -159.6436104695236 -165.6564254158129 2.9238983355786337 0 0 0
659 2 -161.6165389177217 -163.68335483494383 2.925853124524072 0 0 0
660 2 -157.67293730677068 -165.6568666131536 0.9485742885042416 0 0 0
663 2 -157.6705416611161 -163.683496068814 2.9212022198725878 0 0 0
479 2 -155.7000088585727 -167.6299371940227 0.9466194995588033 0 0 0
483 2 -151.75401160196702 -167.6300784278929 0.9419685949073173 0 0 0
485 2 -153.72468476472 -167.62963723055208 2.9172926419817093 0 0 0
661 2 -155.69986849836317 -163.68393726615474 0.9458781727981975 0 0 0
662 2 -155.69761321291801 -165.65656664968307 2.9192474309271486 0 0 0
664 2 -153.72694005016513 -165.65700784702378 0.9439233838527592 0 0 0
665 2 -151.75387124175754 -163.68407850002492 0.9412272681467115 0 0 0
666 2 -151.7516159563124 -165.65670788355325 2.9145965262756652 0 0 0
667 2 -153.72454440451048 -163.6836373026842 2.9165513152211044 0 0 0
487 2 -147.8080143453614 -167.63021966176305 0.9373176902558331 0 0 0
489 2 -149.77868750811436 -167.62977846442226 2.912641737330226 0 0 0
493 2 -145.83269025150875 -167.62991969829247 2.907990832678742 0 0 0
668 2 -149.78094279355952 -165.65714908089402 0.9392724792012732 0 0 0
669 2 -147.80787398515193 -163.68421973389516 0.9365763634952273 0 0 0
670 2 -147.80561869970677 -165.6568491174234 2.90994562162418 0 0 0
671 2 -149.77854714790485 -163.6837785365544 2.9119004105696176 0 0 0
672 2 -145.83494553695385 -165.6572903147642 0.934621574549789 0 0 0
675 2 -145.83254989129927 -163.68391977042455 2.907249505918135 0 0 0
491 2 -143.8620170887558 -167.63036089563323 0.9326667856043507 0 0 0
673 2 -143.86187672854635 -163.68436096776534 0.9319254588437431 0 0 0
674 2 -143.8596214431012 -165.65699035129362 2.905294716972696 0 0 0
495 2 -139.91601983215023 -167.63050212950344 0.9280158809528682 0 0 0
497 2 -141.88669299490314 -167.63006093216268 2.903339928027255 0 0 0
676 2 -141.88894828034827 -165.65743154863435 0.9299706698983048 0 0 0
677 2 -139.91587947194077 -163.68450220163555 0.9272745541922607 0 0 0
678 2 -139.91362418649558 -165.65713158516377 2.900643812321211 0 0 0
679 2 -141.8865526346937 -163.68406100429476 2.90259860126665 0 0 0
680 2 -137.94295102374267 -165.65757278250453 0.9253197652468188 0 0 0
501 2 -137.94069573829756 -167.6302021660329 2.8986890233757734 0 0 0
683 2 -137.94055537808808 -163.68420223816494 2.897947696615166 0 0 0
499 2 -135.97002257554465 -167.63064336337362 0.9233649763013805 0 0 0
503 2 -132.02402531893904 -167.6307845972438 0.9187140716498963 0 0 0
505 2 -133.99469848169198 -167.63034339990304 2.8940381187242874 0 0 0
681 2 -135.96988221533516 -163.6846434355057 0.9226236495407747 0 0 0
682 2 -135.96762692988997 -165.657272819034 2.8959929076697275 0 0 0
684 2 -133.9969537671371 -165.6577140163747 0.9206688605953381 0 0 0
685 2 -132.02388495872958 -163.6847846693759 0.9179727448892923 0 0 0
686 2 -132.02162967328437 -165.65741405290413 2.8913420030182424 0 0 0
687 2 -133.9945581214825 -163.6843434720351 2.8932967919636816 0 0 0
507 2 -128.07802806233343 -167.63092583111398 0.9140631669984138 0 0 0
509 2 -130.04870122508635 -167.63048463377322 2.889387214072804 0 0 0
513 2 -126.10270396848074 -167.6306258676434 2.884736309421319 0 0 0
688 2 -130.0509565105315 -165.65785525024492 0.9160179559438522 0 0 0
689 2 -128.07788770212395 -163.6849259032461 0.9133218402378045 0 0 0
690 2 -128.0756324166788 -165.65755528677434 2.886691098366758 0 0 0
691 2 -130.0485608648769 -163.6844847059053 2.8886458873121965 0 0 0
692 2 -126.1049592539259 -165.65799648411513 0.9113670512923662 0 0 0
695 2 -126.10256360827128 -163.68462593977546 2.883994982660713 0 0 0
511 2 -124.13203080572784 -167.63106706498417 0.9094122623469278 0 0 0
515 2 -120.18603354912224 -167.63120829885435 0.9047613576954419 0 0 0
517 2 -122.15670671187513 -167.6307671015136 2.880085404769834 0 0 0
693 2 -124.13189044551837 -163.68506713711625 0.9086709355863185 0 0 0
694 2 -124.12963516007322 -165.65769652064455 2.882040193715273 0 0 0
696 2 -122.15896199732028 -165.65813771798534 0.906716146640882 0 0 0
697 2 -120.18589318891277 -163.6852083709865 0.9040200309348396 0 0 0
698 2 -120.18363790346763 -165.6578377545147 2.877389289063789 0 0 0
699 2 -122.15656635166566 -163.68476717364567 2.879344078009229 0 0 0
519 2 -116.24003629251663 -167.63134953272458 0.9001104530439612 0 0 0
521 2 -118.21070945526954 -167.6309083353838 2.8754345001183514 0 0 0
525 2 -114.26471219866396 -167.63104956925397 2.8707835954668655 0 0 0
700 2 -118.2129647407147 -165.6582789518555 0.9020652419893977 0 0 0
701 2 -116.23989593230716 -163.68534960485667 0.8993691262833519 0 0 0
702 2 -116.23764064686202 -165.6579789883849 2.8727383844123047 0 0 0
703 2 -118.21056909506008 -163.68490840751588 2.874693173357743 0 0 0
704 2 -114.2669674841091 -165.6584201857257 0.8974143373379135 0 0 0
707 2 -114.26457183845449 -163.68504964138606 2.8700422687062606 0 0 0
523 2 -112.29403903591103 -167.63149076659477 0.8954595483924752 0 0 0
527 2 -108.34804177930545 -167.63163200046495 0.8908086437409874 0 0 0
529 2 -110.31871494205834 -167.63119080312416 2.8661326908153812 0 0 0
705 2 -112.29389867570156 -163.68549083872682 0.8947182216318676 0 0 0
706 2 -112.2916433902564 -165.65812022225512 2.8680874797608205 0 0 0
708 2 -110.32097022750348 -165.65856141959583 0.8927634326864311 0 0 0
709 2 -108.34790141909596 -163.68563207259703 0.8900673169803834 0 0 0
710 2 -108.3456461336508 -165.65826145612527 2.863436575109337 0 0 0
711 2 -110.31857458184885 -163.6851908752562 2.8653913640547746 0 0 0
531 2 -104.40204452269982 -167.63177323433507 0.8861577390895068 0 0 0
533 2 -106.37271768545274 -167.63133203699437 2.861481786163897 0 0 0
537 2 -102.42672042884713 -167.63147327086455 2.856830881512412 0 0 0
712 2 -106.37497297089789 -165.65870265346607 0.8881125280349451 0 0 0
713 2 -104.40190416249035 -163.68577330646718 0.8854164123288992 0 0 0
714 2 -104.3996488770452 -165.65840268999546 2.858785670457851 0 0 0
715 2 -106.37257732524326 -163.6853321091264 2.8607404594032912 0 0 0
716 2 -102.42897571429229 -165.6588438873363 0.8834616233834591 0 0 0
719 2 -102.42658006863766 -163.68547334299657 2.856089554751806 0 0 0
535 2 -100.45604726609423 -167.63191446820528 0.8815068344380208 0 0 0
539 2 -96.51005000948865 -167.63205570207546 0.8768559297865401 0 0 0
541 2 -98.48072317224154 -167.63161450473476 2.8521799768609286 0 0 0
717 2 -100.45590690588476 -163.6859145403374 0.880765507677415 0 0 0
718 2 -100.45365162043962 -165.65854392386564 2.854134765806368 0 0 0
720 2 -98.48297845768671 -165.65898512120643 0.8788107187319767 0 0 0
721 2 -96.50990964927915 -163.6860557742076 0.8761146030259326 0 0 0
722 2 -96.507654363834 -165.65868515773582 2.8494838611548827 0 0 0
723 2 -98.48058281203205 -163.6856145768668 2.851438650100321 0 0 0
543 2 -92.56405275288301 -167.63219693594567 0.8722050251350524 0 0 0
545 2 -94.53472591563596 -167.6317557386049 2.8475290722094435 0 0 0
549 2 -90.58872865903034 -167.6318969724751 2.8428781675579593 0 0 0
724 2 -94.53698120108109 -165.65912635507664 0.8741598140804907 0 0 0
725 2 -92.56391239267359 -163.6861970080778 0.8714636983744466 0 0 0
726 2 -92.56165710722838 -165.65882639160603 2.8448329565033985 0 0 0
727 2 -94.53458555542647 -163.685755810737 2.8467877454488386 0 0 0
728 2 -90.5909839444755 -165.6592675889468 0.8695089094290083 0 0 0
731 2 -90.58858829882091 -163.6858970446072 2.8421368407973517 0 0 0
547 2 -88.61805549627744 -167.6323381698159 0.8675541204835682 0 0 0
551 2 -84.67205823967183 -167.63247940368606 0.862903215832084 0 0 0
553 2 -86.64273140242473 -167.6320382063453 2.838227262906475 0 0 0
729 2 -88.61791513606798 -163.68633824194796 0.8668127937229606 0 0 0
730 2 -88.6156598506228 -165.6589676254762 2.8401820518519134 0 0 0
732 2 -86.64498668786989 -165.65940882281697 0.8648580047775223 0 0 0
733 2 -84.67191787946234 -163.6864794758181 0.8621618890714764 0 0 0
734 2 -84.66966259401721 -165.65910885934636 2.835531147200429 0 0 0
735 2 -86.64259104221527 -163.6860382784774 2.8374859361458693 0 0 0
555 2 -80.72606098306623 -167.63262063755624 0.858252311180598 0 0 0
557 2 -82.69673414581914 -167.63217944021545 2.833576358254991 0 0 0
561 2 -78.75073688921354 -167.63232067408566 2.8289254536035067 0 0 0
736 2 -82.69898943126427 -165.65955005668715 0.8602071001260381 0 0 0
737 2 -80.72592062285676 -163.6866207096883 0.8575109844199957 0 0 0
738 2 -80.7236653374116 -165.65925009321663 2.830880242548946 0 0 0
739 2 -82.69659378560966 -163.68617951234756 2.832835031494384 0 0 0
740 2 -78.75299217465869 -165.65969129055736 0.8555561954745539 0 0 0
743 2 -78.75059652900407 -163.68632074621775 2.828184126842899 0 0 0
559 2 -76.78006372646064 -167.63276187142642 0.8536014065291155 0 0 0
563 2 -72.83406646985502 -167.6329031052966 0.8489505018776313 0 0 0
565 2 -74.80473963260792 -167.63246190795587 2.8242745489520216 0 0 0
741 2 -76.77992336625118 -163.68676194355848 0.8528600797685097 0 0 0
742 2 -76.77766808080602 -165.65939132708678 2.82622933789746 0 0 0
744 2 -74.8069949180531 -165.65983252442751 0.8509052908230679 0 0 0
745 2 -72.83392610964555 -163.68690317742872 0.8482091751170238 0 0 0
746 2 -72.8316708242004 -165.65953256095696 2.8215784332459757 0 0 0
747 2 -74.80459927239848 -163.6864619800879 2.823533222191415 0 0 0
567 2 -68.88806921324941 -167.6330443391668 0.8442995972261471 0 0 0
569 2 -70.85874237600234 -167.632603141826 2.8196236443005374 0 0 0
573 2 -66.91274511939673 -167.63274437569623 2.814972739649053 0 0 0
748 2 -70.8609976614475 -165.65997375829772 0.8462543861715854 0 0 0
749 2 -68.88792885303995 -163.68704441129887 0.8435582704655396 0 0 0
750 2 -68.88567356759476 -165.65967379482709 2.8169275285944915 0 0 0
751 2 -70.85860201579284 -163.6866032139581 2.8188823175399316 0 0 0
752 2 -66.91500040484188 -165.6601149921679 0.841603481520103 0 0 0
755 2 -66.91260475918726 -163.68674444782832 2.8142314128884465 0 0 0
571 2 -64.94207195664384 -167.63318557303703 0.8396486925746593 0 0 0
575 2 -60.996074700038214 -167.63332680690715 0.8349977879231769 0 0 0
577 2 -62.96674786279112 -167.63288560956636 2.810321834997569 0 0 0
753 2 -64.94193159643436 -163.68718564516905 0.8389073658140536 0 0 0
754 2 -64.9396763109892 -165.65981502869727 2.812276623943008 0 0 0
756 2 -62.969003148236276 -165.6602562260381 0.8369525768686135 0 0 0
757 2 -60.99593433982876 -163.68732687903923 0.8342564611625711 0 0 0
758 2 -60.993679054383584 -165.6599562625675 2.807625719291522 0 0 0
759 2 -62.966607502581645 -163.68688568169847 2.8095805082369623 0 0 0
579 2 -57.05007744343261 -167.63346804077736 0.8303468832716945 0 0 0
581 2 -59.02075060618552 -167.63302684343657 2.805670930346083 0 0 0
585 2 -55.074753349579915 -167.63316807730675 2.8010200256946005 0 0 0
760 2 -59.02300589163069 -165.6603974599083 0.8323016722171328 0 0 0
761 2 -57.04993708322315 -163.68746811290944 0.8296055565110869 0 0 0
762 2 -57.04768179777799 -165.66009749643771 2.8029748146400397 0 0 0
763 2 -59.020610245976066 -163.68702691556865 2.804929603585478 0 0 0
764 2 -55.077008635025074 -165.66053869377848 0.8276507675656486 0 0 0
767 2 -55.07461298937045 -163.6871681494388 2.8002786989339947 0 0 0
583 2 -53.104080186827005 -167.63360927464754 0.8256959786202085 0 0 0
587 2 -49.15808293022141 -167.63375050851772 0.8210450739687225 0 0 0
589 2 -51.12875609297432 -167.6333093111769 2.7963691210431154 0 0 0
765 2 -53.10393982661754 -163.6876093467796 0.8249546518596045 0 0 0
766 2 -53.10168454117238 -165.66023873030792 2.7983239099885546 0 0 0
768 2 -51.13101137841948 -165.6606799276487 0.8229998629141608 0 0 0
769 2 -49.15794257001195 -163.6877505806498 0.8203037472081167 0 0 0
770 2 -49.155687284566795 -165.66037996417808 2.7936730053370695 0 0 0
771 2 -51.128615732764864 -163.68730938330904 2.7956277942825096 0 0 0
591 2 -45.21208567361581 -167.63389174238796 0.8163941693172383 0 0 0
593 2 -47.18275883636873 -167.6334505450471 2.791718216391631 0 0 0
597 2 -43.23676157976312 -167.63359177891732 2.787067311740147 0 0 0
772 2 -47.18501412181387 -165.6608211615188 0.8183489582626784 0 0 0
773 2 -45.21194531340635 -163.68789181452 0.8156528425566307 0 0 0
774 2 -45.209690027961194 -165.6605211980483 2.7890221006855853 0 0 0
775 2 -47.18261847615926 -163.68745061717925 2.7909768896310245 0 0 0
776 2 -43.23901686520828 -165.66096239538902 0.813698053611196 0 0 0
779 2 -43.23662121955366 -163.68759185104943 2.786325984979541 0 0 0
595 2 -41.26608841701022 -167.63403297625814 0.8117432646657594 0 0 0
599 2 -37.32009116040461 -167.6341742101283 0.8070923600142699 0 0 0
601 2 -39.290764323157525 -167.6337330127875 2.782416407088661 0 0 0
777 2 -41.265948056800745 -163.68803304839017 0.8110019379051501 0 0 0
778 2 -41.263692771355586 -165.66066243191844 2.784371196034101 0 0 0
780 2 -39.293019608602684 -165.66110362925917 0.8090471489597117 0 0 0
781 2 -37.319950800195144 -163.68817428226038 0.8063510332536659 0 0 0
782 2 -37.31769551474999 -165.66080366578865 2.779720291382617 0 0 0
783 2 -39.290623962948054 -163.68773308491959 2.781675080328057 0 0 0
603 2 -33.37409390379901 -167.63431544399845 0.8024414553627857 0 0 0
605 2 -35.34476706655192 -167.6338742466577 2.7777655024371795 0 0 0
609 2 -31.398769809946327 -167.63401548052792 2.7731145977856926 0 0 0
784 2 -35.347022351997076 -165.6612448631294 0.804396244308224 0 0 0
785 2 -33.37395354358954 -163.68831551613053 0.8017001286021799 0 0 0
786 2 -33.371698258144384 -165.66094489965883 2.775069386731132 0 0 0
787 2 -35.34462670634245 -163.68787431878977 2.777024175676572 0 0 0
788 2 -31.401025095391482 -165.66138609699962 0.7997453396567415 0 0 0
791 2 -31.39862944973686 -163.68801555265995 2.7723732710250877 0 0 0
607 2 -29.428096647193417 -167.63445667786866 0.7977905507113032 0 0 0
611 2 -25.48209939058781 -167.63459791173884 0.7931396460598172 0 0 0
613 2 -27.452772553340722 -167.63415671439805 2.7684636931342084 0 0 0
789 2 -29.427956286983957 -163.68845675000077 0.7970492239506957 0 0 0
790 2 -29.42570100153879 -165.66108613352904 2.7704184820796476 0 0 0
792 2 -27.455027838785877 -165.66152733086977 0.7950944350052573 0 0 0
793 2 -25.481959030378356 -163.68859798387095 0.7923983192992115 0 0 0
794 2 -25.479703744933197 -165.6612273673992 2.7657675774281643 0 0 0
795 2 -27.452632193131265 -163.68815678653016 2.7677223663736035 0 0 0
615 2 -21.53610213398221 -167.63473914560905 0.788488741408333 0 0 0
617 2 -23.506775296735125 -167.63429794826828 2.763812788482725 0 0 0
621 2 -19.560778040129527 -167.63443918213846 2.75916188383124 0 0 0
796 2 -23.509030582180284 -165.66166856473998 0.7904435303537731 0 0 0
797 2 -21.53596177377275 -163.68873921774113 0.7877474146477272 0 0 0
798 2 -21.533706488327592 -165.66136860126937 2.761116672776679 0 0 0
799 2 -23.506634936525668 -163.68829802040037 2.7630714617221184 0 0 0
800 2 -19.56303332557469 -165.66180979861016 0.7857926257022871 0 0 0
803 2 -19.560637679920067 -163.68843925427055 2.758420557070635 0 0 0
619 2 -17.590104877376614 -167.63488037947923 0.7838378367568506 0 0 0
623 2 -13.644107620771017 -167.63502161334944 0.7791869321053664 0 0 0
625 2 -15.614780783523923 -167.63458041600867 2.7545109791797566 0 0 0
801 2 -17.589964517167147 -163.6888804516113 0.783096509996243 0 0 0
802 2 -17.58770923172199 -165.66150983513953 2.756465768125194 0 0 0
804 2 -15.617036068969083 -165.66195103248035 0.7811417210508047 0 0 0
805 2 -13.643967260561547 -163.6890216854815 0.778445605344757 0 0 0
806 2 -13.641711975116392 -165.66165106900976 2.7518148634737107 0 0 0
807 2 -15.614640423314455 -163.68858048814076 2.75376965241915 0 0 0
627 2 -9.698110364165412 -167.6351628472196 0.7745360274538786 0 0 0
629 2 -11.668783526918325 -167.63472164987883 2.7498600745282706 0 0 0
633 2 -7.7227862703127235 -167.63486288374904 2.7452091698767873 0 0 0
808 2 -11.67103881236348 -165.6620922663505 0.7764908163993187 0 0 0
809 2 -9.697970003955945 -163.68916291935167 0.7737947006932746 0 0 0
810 2 -9.695714718510791 -165.66179230288 2.7471639588222256 0 0 0
811 2 -11.668643166708856 -163.68872172201088 2.7491187477676675 0 0 0
812 2 -7.725041555757872 -165.66223350022068 0.7718399117478327 0 0 0
815 2 -7.722645910103252 -163.68886295588106 2.7444678431161806 0 0 0
631 2 -5.752113107559807 -167.63530408108974 0.7698851228023944 0 0 0
635 2 -1.8061158509542061 -167.63544531495992 0.7652342181509137 0 0 0
637 2 -3.7767890137071225 -167.6350041176192 2.740558265225302 0 0 0
813 2 -5.751972747350339 -163.68930415322185 0.7691437960417886 0 0 0
814 2 -5.749717461905191 -165.66193353675015 2.7425130541707423 0 0 0
816 2 -3.779044299152278 -165.66237473409086 0.7671890070963521 0 0 0
817 2 -1.8059754907447492 -163.68944538709204 0.7644928913903026 0 0 0
818 2 -1.8037202052995902 -165.66207477062034 2.7378621495192563 0 0 0
819 2 -3.776648653497655 -163.68900418975124 2.7398169384646973 0 0 0
820 2 -179.37571167778728 -159.73708993506574 0.973042273946497 0 0 0
821 2 -179.37345639234218 -161.70971931859404 2.94641153207545 0 0 0
822 2 -177.4027832295893 -161.71016051593477 0.9710874850010569 0 0 0
823 2 -175.4297144211817 -159.73723116893592 0.9683913692950128 0 0 0
824 2 -175.4274591357366 -161.70986055246416 2.9417606274239647 0 0 0
825 2 -177.40038758393464 -159.7367899715951 2.943715416369404 0 0 0
1003 2 -179.37331603213266 -157.76371939072612 2.945670205314843 0 0 0
1004 2 -177.40264286937978 -157.7641605880669 0.9703461582404511 0 0 0
1006 2 -175.42731877552706 -157.76386062459628 2.94101930066336 0 0 0
826 2 -173.45678597298365 -161.71030174980498 0.9664365803495745 0 0 0
827 2 -171.4837171645761 -159.73737240280616 0.9637404646435286 0 0 0
828 2 -171.48146187913093 -161.71000178633437 2.9371097227724805 0 0 0
829 2 -173.454390327329 -159.73693120546537 2.9390645117179206 0 0 0
830 2 -169.51078871637804 -161.71044298367516 0.961785675698092 0 0 0
833 2 -169.5083930707234 -159.73707243933552 2.9344136070664346 0 0 0
1008 2 -173.45664561277414 -157.76430182193704 0.9656952535889687 0 0 0
1010 2 -171.48132151892145 -157.7640018584665 2.936368396011874 0 0 0
1012 2 -169.51064835616853 -157.7644430558072 0.9610443489374845 0 0 0
831 2 -167.5377199079705 -159.73751363667625 0.9590895599920426 0 0 0
832 2 -167.53546462252535 -161.71014302020455 2.932458818120997 0 0 0
834 2 -165.56479145977247 -161.71058421754535 0.9571347710466025 0 0 0
835 2 -163.59172265136493 -159.7376548705465 0.9544386553405566 0 0 0
836 2 -163.58946736591975 -161.71028425407474 2.927807913469512 0 0 0
837 2 -165.56239581411785 -159.73721367320573 2.9297627024149513 0 0 0
1014 2 -167.5353242623159 -157.76414309233664 2.9317174913603896 0 0 0
1016 2 -165.56465109956292 -157.7645842896774 0.9563934442860003 0 0 0
1018 2 -163.5893270057103 -157.76428432620685 2.9270665867089063 0 0 0
838 2 -161.61879420316686 -161.7107254514155 0.9524838663951201 0 0 0
839 2 -159.6457253947593 -159.73779610441667 0.949787750689076 0 0 0
840 2 -159.64347010931414 -161.71042548794495 2.923157008818028 0 0 0
841 2 -161.61639855751218 -159.7373549070759 2.925111797763467 0 0 0
842 2 -157.67279694656122 -161.7108666852857 0.9478329617436376 0 0 0
845 2 -157.6704013009066 -159.7374961409461 2.920460893111983 0 0 0
1020 2 -161.61865384295734 -157.76472552354758 0.951742539634516 0 0 0
1022 2 -159.6433297491047 -157.76442556007706 2.922415682057422 0 0 0
1024 2 -157.67265658635174 -157.76486675741776 0.9470916349830301 0 0 0
843 2 -155.6997281381537 -159.73793733828683 0.9451368460375917 0 0 0
844 2 -155.6974728527086 -161.71056672181513 2.9185061041665437 0 0 0
846 2 -153.72679968995564 -161.71100791915592 0.9431820570921499 0 0 0
847 2 -151.7537308815481 -159.73807857215704 0.940485941386104 0 0 0
848 2 -151.75147559610298 -161.7107079556853 2.9138551995150586 0 0 0
849 2 -153.72440404430102 -159.73763737481622 2.915809988460497 0 0 0
1026 2 -155.6973324924991 -157.76456679394724 2.917764777405937 0 0 0
1028 2 -153.72665932974618 -157.76500799128794 0.9424407303315476 0 0 0
1030 2 -151.75133523589344 -157.7647080278174 2.9131138727544528 0 0 0
850 2 -149.78080243335003 -161.71114915302607 0.9385311524406674 0 0 0
851 2 -147.80773362494244 -159.73821980602722 0.9358350367346198 0 0 0
852 2 -147.80547833949737 -161.71084918955546 2.9092042948635735 0 0 0
853 2 -149.77840678769536 -159.73777860868648 2.9111590838090136 0 0 0
854 2 -145.8348051767444 -161.71129038689628 0.9338802477891832 0 0 0
857 2 -145.8324095310898 -159.73791984255666 2.9065081791575293 0 0 0
1032 2 -149.78066207314058 -157.76514922515815 0.9377898256800616 0 0 0
1034 2 -147.80533797928783 -157.76484926168754 2.9084629681029677 0 0 0
1036 2 -145.834664816535 -157.76529045902836 0.9331389210285774 0 0 0
855 2 -143.8617363683369 -159.73836103989743 0.9311841320831356 0 0 0
856 2 -143.8594810828917 -161.71099042342567 2.904553390212091 0 0 0
1038 2 -143.85934072268225 -157.76499049555773 2.9038120634514843 0 0 0
858 2 -141.88880792013885 -161.71143162076643 0.9292293431376955 0 0 0
859 2 -139.91573911173128 -159.7385022737676 0.9265332274316549 0 0 0
860 2 -139.9134838262861 -161.7111316572958 2.899902485560605 0 0 0
861 2 -141.8864122744842 -159.73806107642685 2.901857274506045 0 0 0
1040 2 -141.88866755992936 -157.76543169289855 0.928488016377095 0 0 0
1042 2 -139.91334346607667 -157.76513172942794 2.8991611587999992 0 0 0
862 2 -137.94281066353327 -161.71157285463664 0.924578438486213 0 0 0
1044 2 -137.94267030332375 -157.76557292676873 0.9238371117256108 0 0 0
865 2 -137.94041501787862 -159.73820231029703 2.89720636985456 0 0 0
863 2 -135.96974185512565 -159.73864350763776 0.9218823227801689 0 0 0
864 2 -135.96748656968055 -161.71127289116603 2.8952515809091217 0 0 0
866 2 -133.99681340692769 -161.71171408850685 0.9199275338347288 0 0 0
867 2 -132.02374459852007 -159.73878474150794 0.9172314181286847 0 0 0
868 2 -132.02148931307497 -161.7114141250362 2.8906006762576366 0 0 0
869 2 -133.99441776127298 -159.7383435441672 2.892555465203076 0 0 0
1046 2 -135.96734620947106 -157.76527296329814 2.894510254148514 0 0 0
1048 2 -133.99667304671817 -157.76571416063885 0.919186207074123 0 0 0
1050 2 -132.02134895286548 -157.76541419716833 2.889859349497031 0 0 0
870 2 -130.05081615032205 -161.71185532237706 0.9152766291832446 0 0 0
871 2 -128.07774734191446 -159.73892597537812 0.9125805134771987 0 0 0
872 2 -128.07549205646933 -161.71155535890642 2.8859497716061524 0 0 0
873 2 -130.04842050466743 -159.7384847780374 2.8879045605515916 0 0 0
874 2 -126.10481889371641 -161.7119965562472 0.9106257245317604 0 0 0
877 2 -126.10242324806181 -159.73862601190757 2.8832536559001056 0 0 0
1052 2 -130.05067579011256 -157.7658553945091 0.9145353024226406 0 0 0
1054 2 -128.07535169625987 -157.7655554310385 2.8852084448455457 0 0 0
1056 2 -126.10467853350696 -157.76599662837927 0.9098843977711581 0 0 0
875 2 -124.1317500853089 -159.73906720924836 0.9079296088257163 0 0 0
876 2 -124.12949479986374 -161.71169659277663 2.881298866954668 0 0 0
878 2 -122.15882163711082 -161.71213779011737 0.9059748198802762 0 0 0
879 2 -120.1857528287033 -159.73920844311854 0.9032787041742321 0 0 0
880 2 -120.18349754325814 -161.7118378266468 2.876647962303182 0 0 0
881 2 -122.15642599145622 -159.7387672457778 2.8786027512486223 0 0 0
1058 2 -124.12935443965426 -157.76569666490866 2.8805575401940624 0 0 0
1060 2 -122.15868127690136 -157.76613786224945 0.9052334931196704 0 0 0
1062 2 -120.18335718304866 -157.76583789877884 2.875906635542578 0 0 0
882 2 -118.21282438050523 -161.71227902398755 0.9013239152287937 0 0 0
883 2 -116.23975557209769 -159.73934967698872 0.8986277995227461 0 0 0
884 2 -116.23750028665255 -161.71197906051697 2.8719970576517007 0 0 0
885 2 -118.21042873485062 -159.73890847964793 2.873951846597138 0 0 0
886 2 -114.26682712389962 -161.71242025785776 0.896673010577306 0 0 0
889 2 -114.26443147824503 -159.73904971351814 2.8693009419456548 0 0 0
1064 2 -118.21268402029575 -157.7662790961197 0.9005825884681862 0 0 0
1066 2 -116.23735992644306 -157.76597913264908 2.871255730891092 0 0 0
1068 2 -114.26668676369016 -157.76642032998987 0.895931683816702 0 0 0
887 2 -112.29375831549208 -159.7394909108589 0.8939768948712636 0 0 0
888 2 -112.29150303004693 -161.71212029438718 2.8673461530002147 0 0 0
890 2 -110.32082986729402 -161.71256149172794 0.8920221059258235 0 0 0
891 2 -108.34776105888649 -159.73963214472911 0.8893259902197759 0 0 0
892 2 -108.34550577344133 -161.7122615282574 2.8626952483487305 0 0 0
893 2 -110.31843422163941 -159.7391909473883 2.8646500372941697 0 0 0
1070 2 -112.29136266983745 -157.76612036651926 2.866604826239608 0 0 0
1072 2 -110.32068950708457 -157.76656156386 0.8912807791652195 0 0 0
1074 2 -108.34536541323189 -157.76626160038947 2.861953921588124 0 0 0
894 2 -106.37483261068843 -161.71270272559815 0.8873712012743393 0 0 0
895 2 -104.4017638022809 -159.73977337859927 0.8846750855682934 0 0 0
896 2 -104.39950851683572 -161.71240276212757 2.8580443436972462 0 0 0
897 2 -106.3724369650338 -159.73933218125848 2.8599991326426855 0 0 0
898 2 -102.4288353540828 -161.71284395946833 0.8827202966228551 0 0 0
901 2 -102.42643970842822 -159.7394734151287 2.8553482279912004 0 0 0
1076 2 -106.37469225047896 -157.76670279773023 0.8866298745137335 0 0 0
1078 2 -104.39936815662627 -157.76640283425965 2.8573030169366396 0 0 0
1080 2 -102.42869499387336 -157.7668440316004 0.8819789698622493 0 0 0
899 2 -100.45576654567532 -159.7399146124695 0.8800241809168128 0 0 0
900 2 -100.45351126023013 -161.71254399599775 2.853393439045761 0 0 0
902 2 -98.48283809747724 -161.7129851933385 0.8780693919713691 0 0 0
903 2 -96.50976928906971 -159.7400558463396 0.8753732762653268 0 0 0
904 2 -96.50751400362455 -161.71268522986793 2.848742534394277 0 0 0
905 2 -98.48044245182263 -159.73961464899892 2.850697323339716 0 0 0
1082 2 -100.45337090002069 -157.7665440681298 2.8526521122851554 0 0 0
1084 2 -98.48269773726776 -157.7669852654706 0.8773280652107669 0 0 0
1086 2 -96.5073736434151 -157.766685302 2.8480012076336703 0 0 0
906 2 -94.53684084087165 -161.7131264272087 0.8734184873198849 0 0 0
907 2 -92.56377203246412 -159.74019708020984 0.870722371613839 0 0 0
908 2 -92.56151674701894 -161.7128264637381 2.8440916297427927 0 0 0
909 2 -94.53444519521702 -159.7397558828691 2.846046418688232 0 0 0
910 2 -90.59084358426603 -161.71326766107882 0.8687675826684007 0 0 0
913 2 -90.58844793861142 -159.7398971167393 2.8413955140367477 0 0 0
1088 2 -94.53670048066215 -157.76712649934083 0.8726771605592791 0 0 0
1090 2 -92.56137638680948 -157.76682653587017 2.843350302982188 0 0 0
1092 2 -90.59070322405657 -157.76726773321093 0.8680262559077931 0 0 0
911 2 -88.61777477585849 -159.74033831408005 0.8660714669623566 0 0 0
912 2 -88.61551949041333 -161.71296769760832 2.8394407250913085 0 0 0
914 2 -86.64484632766042 -161.71340889494905 0.8641166780169147 0 0 0
915 2 -84.67177751925288 -159.7404795479502 0.8614205623108742 0 0 0
916 2 -84.66952223380774 -161.7131089314785 2.834789820439825 0 0 0
917 2 -86.64245068200582 -159.7400383506094 2.8367446093852635 0 0 0
1094 2 -88.61537913020388 -157.76696776974038 2.838699398330702 0 0 0
1096 2 -86.64470596745095 -157.76740896708114 0.8633753512563143 0 0 0
1098 2 -84.66938187359825 -157.76710900361059 2.8340484936792167 0 0 0
918 2 -82.69884907105484 -161.7135501288192 0.8594657733654341 0 0 0
919 2 -80.72578026264729 -159.7406207818204 0.8567696576593882 0 0 0
920 2 -80.72352497720215 -161.71325016534868 2.8301389157883383 0 0 0
921 2 -82.6964534254002 -159.7401795844796 2.8320937047337775 0 0 0
922 2 -78.75285181444923 -161.71369136268942 0.8548148687139463 0 0 0
925 2 -78.75045616879459 -159.74032081834983 2.827442800082295 0 0 0
1100 2 -82.69870871084535 -157.76755020095132 0.85872444660483 0 0 0
1102 2 -80.72338461699266 -157.76725023748074 2.8293975890277334 0 0 0
1104 2 -78.75271145423977 -157.76769143482153 0.8540735419533405 0 0 0
923 2 -76.7797830060417 -159.74076201569056 0.852118753007904 0 0 0
924 2 -76.77752772059654 -161.71339139921886 2.825488011136856 0 0 0
926 2 -74.80685455784361 -161.7138325965596 0.8501639640624621 0 0 0
927 2 -72.8337857494361 -159.74090324956077 0.8474678483564198 0 0 0
928 2 -72.83153046399092 -161.71353263308902 2.820837106485371 0 0 0
929 2 -74.80445891218899 -159.74046205221998 2.822791895430809 0 0 0
1106 2 -76.77738736038708 -157.76739147135092 2.824746684376249 0 0 0
1108 2 -74.80671419763414 -157.76783266869168 0.8494226373018581 0 0 0
1110 2 -72.83139010378144 -157.7675327052211 2.820095779724765 0 0 0
930 2 -70.86085730123801 -161.71397383042978 0.8455130594109779 0 0 0
931 2 -68.8877884928305 -159.74104448343095 0.8428169437049355 0 0 0
932 2 -68.88553320738534 -161.71367386695917 2.8161862018338866 0 0 0
933 2 -70.85846165558338 -159.7406032860902 2.818140990779325 0 0 0
934 2 -66.91486004463243 -161.7141150643 0.8408621547594954 0 0 0
937 2 -66.91246439897779 -159.74074451996034 2.8134900861278407 0 0 0
1112 2 -70.86071694102856 -157.76797390256186 0.8447717326503739 0 0 0
1114 2 -68.88539284717585 -157.76767393909128 2.815444875073281 0 0 0
1116 2 -66.91471968442295 -157.76811513643207 0.8401208279988897 0 0 0
935 2 -64.94179123622489 -159.74118571730114 0.8381660390534496 0 0 0
936 2 -64.93953595077974 -161.7138151008294 2.8115352971824024 0 0 0
938 2 -62.96886278802682 -161.71425629817017 0.8362112501080112 0 0 0
939 2 -60.99579397961928 -159.74132695117132 0.8335151344019653 0 0 0
940 2 -60.99353869417413 -161.7139563346996 2.806884392530918 0 0 0
941 2 -62.96646714237219 -159.74088575383053 2.8088391814763574 0 0 0
1118 2 -64.93939559057027 -157.7678151729615 2.8107939704217957 0 0 0
1120 2 -62.96872242781735 -157.76825637030225 0.8354699233474054 0 0 0
1122 2 -60.99339833396466 -157.76795640683167 2.8061430657703115 0 0 0
942 2 -59.02286553142122 -161.71439753204035 0.8315603454565252 0 0 0
943 2 -57.04979672301369 -159.74146818504153 0.8288642297504847 0 0 0
944 2 -57.04754143756852 -161.7140975685698 2.802233487879433 0 0 0
945 2 -59.02046988576658 -159.74102698770074 2.804188276824873 0 0 0
946 2 -55.07686827481562 -161.71453876591056 0.826909440805041 0 0 0
949 2 -55.07447262916099 -159.7411682215709 2.799537372173387 0 0 0
1124 2 -59.02272517121175 -157.76839760417246 0.8308190186959212 0 0 0
1126 2 -57.04740107735906 -157.76809764070185 2.8014921611188264 0 0 0
1128 2 -55.076727914606145 -157.76853883804264 0.826168114044437 0 0 0
947 2 -53.103799466408084 -159.7416094189117 0.8242133250989969 0 0 0
948 2 -53.101544180962925 -161.71423880244 2.797582583227948 0 0 0
950 2 -51.130871018210016 -161.71467999978074 0.8222585361535568 0 0 0
951 2 -49.157802209802476 -159.7417506527819 0.8195624204475109 0 0 0
952 2 -49.15554692435733 -161.71438003631013 2.7929316785764646 0 0 0
953 2 -51.12847537255539 -159.7413094554411 2.794886467521904 0 0 0
1130 2 -53.10140382075346 -157.76823887457206 2.796841256467342 0 0 0
1132 2 -51.13073065800055 -157.76868007191283 0.821517209392951 0 0 0
1134 2 -49.15540656414786 -157.76838010844224 2.792190351815859 0 0 0
954 2 -47.18487376160441 -161.71482123365092 0.8176076315020726 0 0 0
955 2 -45.21180495319689 -159.7418918866521 0.8149115157960303 0 0 0
956 2 -45.20954966775172 -161.7145212701803 2.7882807739249795 0 0 0
957 2 -47.1824781159498 -159.7414506893113 2.7902355628704196 0 0 0
958 2 -43.238876504998814 -161.71496246752113 0.8129567268505884 0 0 0
961 2 -43.23648085934418 -159.74159192318146 2.7855846582189345 0 0 0
1136 2 -47.18473340139496 -157.768821305783 0.8168663047414686 0 0 0
1138 2 -45.209409307542266 -157.76852134231245 2.787539447164373 0 0 0
1140 2 -43.23873614478935 -157.76896253965322 0.8122154000899844 0 0 0
959 2 -41.26580769659128 -159.74203312052228 0.8102606111445425 0 0 0
960 2 -41.26355241114613 -161.71466250405052 2.783629869273497 0 0 0
962 2 -39.29287924839322 -161.71510370139129 0.8083058221991042 0 0 0
963 2 -37.31981043998567 -159.74217435439246 0.8056097064930619 0 0 0
964 2 -37.31755515454052 -161.71480373792073 2.77897896462201 0 0 0
965 2 -39.2904836027386 -159.74173315705164 2.7809337535674494 0 0 0
1142 2 -41.26341205093666 -157.7686625761826 2.7828885425128904 0 0 0
1144 2 -39.29273888818375 -157.76910377352334 0.8075644954384984 0 0 0
1146 2 -37.31741479433106 -157.76880381005282 2.7782376378614044 0 0 0
966 2 -35.34688199178761 -161.7152449352615 0.8036549175476182 0 0 0
967 2 -33.37381318338008 -159.7423155882626 0.8009588018415759 0 0 0
968 2 -33.37155789793493 -161.7149449717909 2.774328059970528 0 0 0
969 2 -35.34448634613299 -159.74187439092182 2.776282848915965 0 0 0
970 2 -31.40088473518202 -161.71538616913173 0.7990040128961322 0 0 0
973 2 -31.398489089527395 -159.7420156247921 2.771631944264482 0 0 0
1148 2 -35.34674163157815 -157.76924500739358 0.8029135907870124 0 0 0
1150 2 -33.371417537725456 -157.768945043923 2.77358673320992 0 0 0
1152 2 -31.40074437497255 -157.76938624126376 0.7982626861355318 0 0 0
971 2 -29.427815926774482 -159.74245682213282 0.7963078971900899 0 0 0
972 2 -29.42556064132933 -161.71508620566107 2.7696771553190427 0 0 0
974 2 -27.45488747857641 -161.71552740300186 0.7943531082446516 0 0 0
975 2 -25.48181867016888 -159.74259805600298 0.7916569925386074 0 0 0
976 2 -25.479563384723726 -161.71522743953125 2.7650262506675567 0 0 0
977 2 -27.452491832921798 -159.74215685866227 2.766981039612997 0 0 0
1154 2 -29.425420281119862 -157.76908627779315 2.768935828558436 0 0 0
1156 2 -27.454747118366946 -157.76952747513394 0.7936117814840475 0 0 0
1158 2 -25.47942302451426 -157.76922751166336 2.764284923906952 0 0 0
978 2 -23.508890221970812 -161.71566863687207 0.7897022035931673 0 0 0
979 2 -21.535821413563287 -159.7427392898732 0.7870060878871232 0 0 0
980 2 -21.533566128118128 -161.71536867340146 2.7603753460160743 0 0 0
981 2 -23.5064945763162 -159.74229809253248 2.7623301349615126 0 0 0
982 2 -19.562892965365215 -161.71580987074222 0.7850512989416814 0 0 0
985 2 -19.560497319710592 -159.7424393264026 2.7576792303100284 0 0 0
1160 2 -23.50874986176136 -157.76966870900415 0.7889608768325616 0 0 0
1162 2 -21.53342576790866 -157.76936874553354 2.7596340192554685 0 0 0
1164 2 -19.56275260515575 -157.7698099428743 0.7843099721810773 0 0 0
983 2 -17.589824156957686 -159.7428805237434 0.782355183235639 0 0 0
984 2 -17.587568871512527 -161.71550990727164 2.7557244413645883 0 0 0
986 2 -15.616895708759618 -161.71595110461243 0.7804003942901954 0 0 0
987 2 -13.643826900352076 -159.74302175761355 0.777704278584153 0 0 0
988 2 -13.641571614906923 -161.71565114114185 2.7510735367131067 0 0 0
989 2 -15.614500063104993 -159.74258056027278 2.753028325658544 0 0 0
1166 2 -17.587428511303056 -157.76950997940372 2.7549831146039834 0 0 0
1168 2 -15.61675534855015 -157.7699511767445 0.7796590675295914 0 0 0
1170 2 -13.641431254697455 -157.76965121327393 2.7503322099524983 0 0 0
990 2 -11.670898452154015 -161.71609233848258 0.7757494896387112 0 0 0
991 2 -9.697829643746484 -159.74316299148376 0.7730533739326706 0 0 0
992 2 -9.695574358301327 -161.71579237501203 2.74642263206162 0 0 0
993 2 -11.668502806499388 -159.742721794143 2.74837742100706 0 0 0
994 2 -7.724901195548408 -161.7162335723528 0.7710985849872323 0 0 0
997 2 -7.72250554989379 -159.7428630280132 2.743726516355574 0 0 0
1172 2 -11.67075809194455 -157.77009241061467 0.7750081628781089 0 0 0
1174 2 -9.69543399809186 -157.7697924471441 2.745681305301015 0 0 0
1176 2 -7.724760835338942 -157.77023364448485 0.7703572582266247 0 0 0
995 2 -5.751832387140879 -159.74330422535394 0.7684024692811846 0 0 0
996 2 -5.749577101695727 -161.71593360888218 2.7417717274101356 0 0 0
998 2 -3.7789039389428067 -161.71637480622297 0.7664476803357445 0 0 0
999 2 -1.8058351305352744 -159.7434454592241 0.7637515646296986 0 0 0
1000 2 -1.803579845090119 -161.71607484275242 2.7371208227586523 0 0 0
1001 2 -3.776508293288191 -159.74300426188336 2.7390756117040915 0 0 0
1178 2 -5.749436741486259 -157.7699336810143 2.7410304006495307 0 0 0
1180 2 -3.778763578733339 -157.77037487835503 0.7657063535751387 0 0 0
1182 2 -1.8034394848806585 -157.77007491488453 2.7363794959980456 0 0 0
1002 2 -179.37557131757785 -155.79109000719782 0.972300947185893 0 0 0
1005 2 -175.42957406097224 -155.791231241068 0.9676500425344088 0 0 0
1007 2 -177.40024722372516 -155.79079004372724 2.942974089608798 0 0 0
1184 2 -179.37543095736834 -151.84509007932988 0.9715596204252837 0 0 0
1185 2 -179.37317567192324 -153.8177194628582 2.9449288785542382 0 0 0
1186 2 -177.40250250917032 -153.8181606601989 0.9696048314798471 0 0 0
1187 2 -175.42943370076276 -151.84523131320006 0.966908715773803 0 0 0
1188 2 -175.42717841531763 -153.81786069672833 2.9402779739027523 0 0 0
1189 2 -177.40010686351567 -151.84479011585927 2.9422327628481924 0 0 0
1009 2 -171.48357680436666 -155.79137247493819 0.9629991378829228 0 0 0
1011 2 -173.45424996711952 -155.79093127759748 2.938323184957313 0 0 0
1015 2 -169.50825271051394 -155.7910725114676 2.9336722803058297 0 0 0
1190 2 -173.45650525256468 -153.81830189406915 0.9649539268283611 0 0 0
1191 2 -171.48343644415715 -151.84537254707024 0.962257811122317 0 0 0
1192 2 -171.48118115871205 -153.81800193059854 2.93562706925127 0 0 0
1193 2 -173.45410960691004 -151.84493134972948 2.937581858196708 0 0 0
1194 2 -169.51050799595907 -153.81844312793933 0.9603030221768751 0 0 0
1197 2 -169.50811235030446 -151.84507258359963 2.932930953545223 0 0 0
1013 2 -167.53757954776103 -155.7915137088083 0.9583482332314386 0 0 0
1017 2 -163.59158229115545 -155.79165494267855 0.9536973285799544 0 0 0
1019 2 -165.5622554539083 -155.7912137453378 2.9290213756543446 0 0 0
1195 2 -167.53743918755154 -151.84551378094042 0.9576069064708328 0 0 0
1196 2 -167.53518390210647 -153.81814316446875 2.9309761645997847 0 0 0
1198 2 -165.56451073935352 -153.81858436180949 0.9556521175253945 0 0 0
1199 2 -163.59144193094593 -151.8456550148106 0.9529560018193486 0 0 0
1200 2 -163.58918664550083 -153.8182843983389 2.9263252599483005 0 0 0
1201 2 -165.56211509369885 -151.84521381746984 2.928280048893739 0 0 0
1021 2 -159.64558503454984 -155.79179617654873 0.9490464239284702 0 0 0
1023 2 -161.61625819730276 -155.79135497920797 2.9243704710028604 0 0 0
1027 2 -157.67026094069712 -155.79149621307818 2.919719566351376 0 0 0
1202 2 -161.61851348274791 -153.81872559567967 0.9510012128739103 0 0 0
1203 2 -159.64544467434038 -151.84579624868078 0.9483050971678626 0 0 0
1204 2 -159.64318938889522 -153.8184256322091 2.9216743552968163 0 0 0
1205 2 -161.61611783709327 -151.84535505134002 2.9236291442422546 0 0 0
1206 2 -157.6725162261423 -153.81886682954988 0.9463503082224243 0 0 0
1209 2 -157.67012058048766 -151.84549628521023 2.9189782395907704 0 0 0
1025 2 -155.69958777794426 -155.79193741041894 0.944395519276986 0 0 0
1029 2 -151.75359052133865 -155.79207864428912 0.9397446146255 0 0 0
1031 2 -153.72426368409154 -155.79163744694833 2.915068661699892 0 0 0
1207 2 -155.69944741773475 -151.84593748255097 0.9436541925163784 0 0 0
1208 2 -155.69719213228962 -153.81856686607924 2.917023450645331 0 0 0
1210 2 -153.72651896953676 -153.81900806342003 0.9416994035709401 0 0 0
1211 2 -151.75345016112917 -151.84607871642115 0.939003287864896 0 0 0
1212 2 -151.75119487568404 -153.81870809994945 2.912372545993848 0 0 0
1213 2 -153.72412332388205 -151.84563751908038 2.914327334939286 0 0 0
1033 2 -147.80759326473304 -155.79221987815927 0.9350937099740175 0 0 0
1035 2 -149.77826642748596 -155.7917786808185 2.9104177570484087 0 0 0
1039 2 -145.83226917088035 -155.79191991468875 2.9057668523969227 0 0 0
1214 2 -149.78052171293106 -153.81914929729024 0.9370484989194541 0 0 0
1215 2 -147.80745290452353 -151.84621995029133 0.93435238321341 0 0 0
1216 2 -147.80519761907843 -153.81884933381966 2.907721641342362 0 0 0
1217 2 -149.77812606727645 -151.84577875295057 2.909676430287802 0 0 0
1218 2 -145.83452445632548 -153.81929053116045 0.9323975942679734 0 0 0
1221 2 -145.83212881067087 -151.84591998682077 2.905025525636317 0 0 0
1037 2 -143.86159600812744 -155.7923611120295 0.9304428053225315 0 0 0
1219 2 -143.86145564791792 -151.84636118416157 0.9297014785619258 0 0 0
1220 2 -143.85920036247285 -153.8189905676898 2.9030707366908777 0 0 0
1041 2 -139.91559875152183 -155.79250234589966 0.9257919006710491 0 0 0
1043 2 -141.88627191427472 -155.79206114855893 2.9011159477454402 0 0 0
1222 2 -141.8885271997199 -153.8194317650306 0.9277466896164874 0 0 0
1223 2 -139.9154583913123 -151.84650241803175 0.9250505739104415 0 0 0
1224 2 -139.9132031058672 -153.81913180156002 2.8984198320393944 0 0 0
1225 2 -141.88613155406523 -151.84606122069096 2.9003746209848336 0 0 0
1226 2 -137.94252994311432 -153.8195729989008 0.9230957849650032 0 0 0
1047 2 -137.94027465766914 -155.79220238242905 2.896465043093955 0 0 0
1229 2 -137.94013429745965 -151.84620245456117 2.8957237163333485 0 0 0
1045 2 -135.96960149491622 -155.79264357976987 0.9211409960195649 0 0 0
1049 2 -132.02360423831064 -155.79278481364008 0.9164900913680771 0 0 0
1051 2 -133.99427740106353 -155.79234361629926 2.89181413844247 0 0 0
1227 2 -135.96946113470673 -151.8466436519019 0.9203996692589556 0 0 0
1228 2 -135.9672058492616 -153.8192730354302 2.8937689273879093 0 0 0
1230 2 -133.99653268650871 -153.81971423277096 0.9184448803135172 0 0 0
1231 2 -132.02346387810113 -151.8467848857721 0.9157487646074749 0 0 0
1232 2 -132.02120859265597 -153.81941426930035 2.889118022736425 0 0 0
1233 2 -133.99413704085407 -151.84634368843135 2.8910728116818643 0 0 0
1053 2 -128.07760698170503 -155.79292604751024 0.9118391867165965 0 0 0
1055 2 -130.04828014445795 -155.79248485016944 2.887163233790986 0 0 0
1059 2 -126.10228288785234 -155.79262608403963 2.8825123291395007 0 0 0
1234 2 -130.0505354299031 -153.8198554666412 0.913793975662033 0 0 0
1235 2 -128.07746662149557 -151.84692611964226 0.9110978599559889 0 0 0
1236 2 -128.0752113360504 -153.81955550317056 2.884467118084941 0 0 0
1237 2 -130.0481397842485 -151.84648492230153 2.88642190703038 0 0 0
1238 2 -126.10453817329747 -153.81999670051135 0.9091430710105506 0 0 0
1241 2 -126.10214252764287 -151.8466261561717 2.881771002378896 0 0 0
1057 2 -124.13160972509942 -155.79306728138044 0.9071882820651123 0 0 0
1061 2 -120.18561246849383 -155.79320851525065 0.9025373774136245 0 0 0
1063 2 -122.15628563124672 -155.79276731790986 2.8778614244880183 0 0 0
1239 2 -124.13146936488997 -151.84706735351247 0.9064469553045029 0 0 0
1240 2 -124.12921407944481 -153.81969673704077 2.8798162134334557 0 0 0
1242 2 -122.1585409166919 -153.82013793438153 0.9044921663590646 0 0 0
1243 2 -120.18547210828437 -151.84720858738265 0.9017960506530187 0 0 0
1244 2 -120.1832168228392 -153.81983797091098 2.8751653087819724 0 0 0
1245 2 -122.1561452710373 -151.8467673900419 2.8771200977274107 0 0 0
1065 2 -116.23961521188824 -155.79334974912084 0.8978864727621421 0 0 0
1067 2 -118.21028837464115 -155.79290855178 2.8732105198365314 0 0 0
1071 2 -114.26429111803556 -155.7930497856502 2.868559615185049 0 0 0
1246 2 -118.21254366008631 -153.82027916825172 0.8998412617075804 0 0 0
1247 2 -116.23947485167878 -151.84734982125286 0.8971451460015363 0 0 0
1248 2 -116.23721956623362 -153.8199792047812 2.8705144041304864 0 0 0
1249 2 -118.2101480144317 -151.84690862391204 2.8724691930759256 0 0 0
1250 2 -114.2665464034807 -153.8204204021219 0.8951903570560944 0 0 0
1253 2 -114.2641507578261 -151.84704985778228 2.8678182884244414 0 0 0
1069 2 -112.29361795528264 -155.793490982991 0.8932355681106579 0 0 0
1073 2 -108.34762069867703 -155.79363221686117 0.8885846634591736 0 0 0
1075 2 -110.31829386142994 -155.7931910195204 2.863908710533564 0 0 0
1251 2 -112.29347759507317 -151.84749105512304 0.8924942413500521 0 0 0
1252 2 -112.29122230962801 -153.82012043865132 2.865863499479004 0 0 0
1254 2 -110.32054914687511 -153.82056163599208 0.8905394524046137 0 0 0
1255 2 -108.34748033846756 -151.84763228899322 0.8878433366985679 0 0 0
1256 2 -108.34522505302239 -153.82026167252153 2.861212594827519 0 0 0
1257 2 -110.31815350122048 -151.84719109165243 2.863167383772958 0 0 0
1077 2 -104.40162344207143 -155.79377345073135 0.8839337588076877 0 0 0
1079 2 -106.37229660482434 -155.7933322533906 2.8592578058820797 0 0 0
1083 2 -102.42629934821875 -155.79347348726077 2.8546069012305955 0 0 0
1258 2 -106.3745518902695 -153.82070286986232 0.8858885477531278 0 0 0
1259 2 -104.40148308186197 -151.8477735228634 0.8831924320470819 0 0 0
1260 2 -104.39922779641681 -153.82040290639168 2.8565616901760347 0 0 0
1261 2 -106.3721562446149 -151.84733232552264 2.858516479121473 0 0 0
1262 2 -102.42855463366391 -153.8208441037325 0.8812376431016435 0 0 0
1265 2 -102.42615898800928 -151.84747355939282 2.853865574469989 0 0 0
1081 2 -100.45562618546585 -155.79391468460156 0.8792828541562034 0 0 0
1085 2 -96.50962892886025 -155.7940559184717 0.874631949504721 0 0 0
1087 2 -98.48030209161315 -155.79361472113092 2.8499559965791104 0 0 0
1263 2 -100.45548582525636 -151.8479147567336 0.8785415273955959 0 0 0
1264 2 -100.45323053981122 -153.82054414026192 2.8519107855245496 0 0 0
1266 2 -98.4825573770583 -153.82098533760268 0.8765867384501593 0 0 0
1267 2 -96.50948856865077 -151.8480559906038 0.8738906227441134 0 0 0
1268 2 -96.50723328320561 -153.8206853741321 2.8472598808730654 0 0 0
1269 2 -98.48016173140368 -151.847614793263 2.8492146698185055 0 0 0
1089 2 -92.56363167225464 -155.79419715234192 0.8699810448532332 0 0 0
1091 2 -94.53430483500755 -155.79375595500113 2.845305091927627 0 0 0
1095 2 -90.58830757840195 -155.79389718887134 2.840654187276142 0 0 0
1270 2 -94.5365601204527 -153.82112657147286 0.8719358337986733 0 0 0
1271 2 -92.56349131204517 -151.848197224474 0.8692397180926292 0 0 0
1272 2 -92.56123602660003 -153.82082660800228 2.8426089762215803 0 0 0
1273 2 -94.5341644747981 -151.84775602713324 2.8445637651670186 0 0 0
1274 2 -90.59056286384711 -153.821267805343 0.8672849291471909 0 0 0
1277 2 -90.5881672181925 -151.84789726100342 2.839912860515536 0 0 0
1093 2 -88.61763441564904 -155.7943383862121 0.8653301402017508 0 0 0
1097 2 -84.67163715904343 -155.79447962008229 0.8606792355502684 0 0 0
1099 2 -86.64231032179634 -155.79403842274155 2.8360032826246577 0 0 0
1275 2 -88.61749405543956 -151.84833845834416 0.864588813441145 0 0 0
1276 2 -88.61523876999442 -153.82096784187246 2.837958071570096 0 0 0
1278 2 -86.64456560724149 -153.8214090392132 0.8626340244957067 0 0 0
1279 2 -84.67149679883396 -151.84847969221434 0.859937908789659 0 0 0
1280 2 -84.66924151338878 -153.82110907574264 2.8333071669186127 0 0 0
1281 2 -86.64216996158686 -151.8480384948736 2.835261955864051 0 0 0
1101 2 -80.72563990243783 -155.79462085395247 0.8560283308987824 0 0 0
1103 2 -82.69631306519075 -155.79417965661173 2.8313523779731744 0 0 0
1107 2 -78.75031580858514 -155.7943208904819 2.8267014733216884 0 0 0
1282 2 -82.69856835063588 -153.82155027308337 0.8579831198442207 0 0 0
1283 2 -80.72549954222838 -151.84862092608455 0.8552870041381748 0 0 0
1284 2 -80.7232442567832 -153.82125030961285 2.8286562622671276 0 0 0
1285 2 -82.69617270498128 -151.84817972874376 2.830611051212567 0 0 0
1286 2 -78.7525710940303 -153.82169150695358 0.8533322151927365 0 0 0
1289 2 -78.7501754483757 -151.8483209626139 2.8259601465610826 0 0 0
1105 2 -76.77964264583223 -155.79476208782262 0.8513774262472964 0 0 0
1109 2 -72.83364538922663 -155.79490332169283 0.846726521595814 0 0 0
1111 2 -74.80431855197953 -155.79446212435207 2.822050568670204 0 0 0
1287 2 -76.77950228562275 -151.8487621599547 0.8506360994866906 0 0 0
1288 2 -76.77724700017761 -153.82139154348303 2.8240053576156434 0 0 0
1290 2 -74.80657383742468 -153.82183274082377 0.8486813105412505 0 0 0
1291 2 -72.83350502901715 -151.84890339382494 0.8459851948352064 0 0 0
1292 2 -72.831249743572 -153.82153277735318 2.8193544529641583 0 0 0
1293 2 -74.80417819177005 -151.8484621964841 2.8213092419095975 0 0 0
1113 2 -68.88764813262102 -155.79504455556304 0.8420756169443298 0 0 0
1115 2 -70.85832129537394 -155.79460335822228 2.81739966401872 0 0 0
1119 2 -66.91232403876832 -155.79474459209243 2.812748759367235 0 0 0
1294 2 -70.86057658081909 -153.82197397469395 0.8440304058897663 0 0 0
1295 2 -68.88750777241157 -151.8490446276951 0.8413342901837222 0 0 0
1296 2 -68.88525248696638 -153.82167401122337 2.814703548312675 0 0 0
1297 2 -70.85818093516447 -151.84860343035433 2.816658337258114 0 0 0
1298 2 -66.91457932421349 -153.82211520856416 0.8393795012382839 0 0 0
1301 2 -66.91218367855888 -151.8487446642245 2.812007432606628 0 0 0
1117 2 -64.94165087601542 -155.79518578943322 0.8374247122928438 0 0 0
1121 2 -60.99565361940981 -155.7953270233034 0.8327738076413596 0 0 0
1123 2 -62.96632678216272 -155.79488582596264 2.8080978547157516 0 0 0
1299 2 -64.94151051580596 -151.8491858615653 0.8366833855322398 0 0 0
1300 2 -64.9392552303608 -153.82181524509355 2.81005264366119 0 0 0
1302 2 -62.96858206760788 -153.82225644243434 0.8347285965867997 0 0 0
1303 2 -60.995513259200344 -151.84932709543546 0.8320324808807538 0 0 0
1304 2 -60.993257973755185 -153.82195647896373 2.8054017390097057 0 0 0
1305 2 -62.96618642195325 -151.8488858980947 2.807356527955144 0 0 0
1125 2 -57.04965636280423 -155.79546825717358 0.8281229029898753 0 0 0
1127 2 -59.02032952555712 -155.79502705983285 2.8034469500642656 0 0 0
1131 2 -55.07433226895151 -155.795168293703 2.798796045412783 0 0 0
1306 2 -59.022584811002275 -153.82239767630455 0.8300776919353137 0 0 0
1307 2 -57.04951600259475 -151.84946832930564 0.827381576229266 0 0 0
1308 2 -57.04726071714958 -153.82209771283394 2.8007508343582224 0 0 0
1309 2 -59.02018916534765 -151.84902713196485 2.8027056233036607 0 0 0
1310 2 -55.076587554396674 -153.82253891017473 0.8254267872838295 0 0 0
1313 2 -55.07419190874205 -151.84916836583503 2.7980547186521765 0 0 0
1129 2 -53.10365910619861 -155.7956094910438 0.8234719983383911 0 0 0
1133 2 -49.157661849593005 -155.79575072491394 0.8188210936869069 0 0 0
1135 2 -51.12833501234592 -155.7953095275732 2.794145140761298 0 0 0
1311 2 -53.10351874598914 -151.84960956317585 0.8227306715777871 0 0 0
1312 2 -53.10126346054399 -153.82223894670415 2.7960999297067364 0 0 0
1314 2 -51.13059029779108 -153.8226801440449 0.820775882632347 0 0 0
1315 2 -49.15752148938354 -151.84975079704597 0.8180797669263011 0 0 0
1316 2 -49.15526620393839 -153.82238018057433 2.791449025055252 0 0 0
1317 2 -51.12819465213645 -151.8493095997052 2.7934038140006914 0 0 0
1137 2 -45.21166459298741 -155.79589195878415 0.8141701890354209 0 0 0
1139 2 -47.18233775574033 -155.79545076144336 2.789494236109814 0 0 0
1143 2 -43.23634049913473 -155.79559199531357 2.7848433314583287 0 0 0
1318 2 -47.18459304118549 -153.8228213779151 0.816124977980861 0 0 0
1319 2 -45.211524232777954 -151.84989203091624 0.8134288622748134 0 0 0
1320 2 -45.209268947332795 -153.82252141444448 2.786798120403768 0 0 0
1321 2 -47.18219739553086 -151.84945083357542 2.788752909349208 0 0 0
1322 2 -43.23859578457987 -153.82296261178527 0.8114740733293768 0 0 0
1325 2 -43.23620013892525 -151.84959206744563 2.784102004697722 0 0 0
1141 2 -41.26566733638181 -155.7960331926543 0.8095192843839367 0 0 0
1145 2 -37.31967007977621 -155.79617442652452 0.8048683797324525 0 0 0
1147 2 -39.290343242529126 -155.79573322918378 2.7801924268068454 0 0 0
1323 2 -41.265526976172346 -151.85003326478642 0.8087779576233309 0 0 0
1324 2 -41.26327169072719 -153.82266264831463 2.782147215752283 0 0 0
1326 2 -39.29259852797427 -153.82310384565545 0.8068231686778926 0 0 0
1327 2 -37.31952971956675 -151.8501744986566 0.8041270529718467 0 0 0
1328 2 -37.31727443412158 -153.82280388218487 2.7774963111008004 0 0 0
1329 2 -39.29020288231966 -151.8497333013158 2.7794511000462387 0 0 0
1149 2 -33.373672823170615 -155.79631566039473 0.8002174750809701 0 0 0
1151 2 -35.34434598592352 -155.79587446305393 2.7755415221553603 0 0 0
1155 2 -31.398348729317924 -155.79601569692414 2.770890617503875 0 0 0
1330 2 -35.34660127136868 -153.8232450795257 0.802172264026412 0 0 0
1331 2 -33.37353246296115 -151.85031573252678 0.7994761483203643 0 0 0
1332 2 -33.37127717751599 -153.82294511605505 2.7728454064493144 0 0 0
1333 2 -35.34420562571405 -151.849874535186 2.7748001953947536 0 0 0
1334 2 -31.400604014763093 -153.82338631339587 0.7975213593749224 0 0 0
1337 2 -31.398208369108463 -151.8500157690562 2.7701492907432694 0 0 0
1153 2 -29.427675566565025 -155.79645689426494 0.7955665704294859 0 0 0
1157 2 -25.481678309959417 -155.7965981281351 0.7909156657780017 0 0 0
1159 2 -27.452351472712323 -155.79615693079427 2.766239712852392 0 0 0
1335 2 -29.427535206355554 -151.85045696639696 0.7948252436688783 0 0 0
1336 2 -29.4252799209104 -153.82308634992526 2.768194501797831 0 0 0
1338 2 -27.45460675815749 -153.82352754726605 0.7928704547234382 0 0 0
1339 2 -25.48153794974995 -151.8505982002671 0.7901743390173941 0 0 0
1340 2 -25.4792826643048 -153.82322758379544 2.763543597146347 0 0 0
1341 2 -27.45221111250286 -151.85015700292635 2.765498386091786 0 0 0
1161 2 -21.53568105335382 -155.79673936200533 0.7862647611265157 0 0 0
1163 2 -23.506354216106732 -155.7962981646645 2.761588808200907 0 0 0
1167 2 -19.560356959501128 -155.7964393985347 2.7569379035494226 0 0 0
1342 2 -23.50860950155189 -153.82366878113626 0.7882195500719575 0 0 0
1343 2 -21.53554069314435 -151.85073943413735 0.7855234343659099 0 0 0
1344 2 -21.533285407699193 -153.8233688176656 2.75889269249486 0 0 0
1345 2 -23.50621385589727 -151.85029823679662 2.7608474814403 0 0 0
1346 2 -19.562612244946287 -153.8238100150064 0.783568645420468 0 0 0
1349 2 -19.560216599291664 -151.8504394706668 2.756196576788817 0 0 0
1165 2 -17.589683796748222 -155.79688059587548 0.7816138564750297 0 0 0
1169 2 -13.643686540142614 -155.79702182974563 0.776962951823549 0 0 0
1171 2 -15.614359702895529 -155.7965806324049 2.7522869988979375 0 0 0
1347 2 -17.589543436538754 -151.8508806680075 0.7808725297144239 0 0 0
1348 2 -17.587288151093595 -153.82351005153578 2.7542417878433776 0 0 0
1350 2 -15.616614988340677 -153.82395124887657 0.7789177407689856 0 0 0
1351 2 -13.643546179933152 -151.8510219018777 0.7762216250629415 0 0 0
1352 2 -13.641290894487993 -153.82365128540602 2.7495908831918925 0 0 0
1353 2 -15.61421934268606 -151.85058070453692 2.7515456721373317 0 0 0
1173 2 -9.697689283537011 -155.79716306361584 0.772312047172063 0 0 0
1175 2 -11.668362446289931 -155.79672186627508 2.747636094246454 0 0 0
1179 2 -7.722365189684328 -155.79686310014526 2.74298518959497 0 0 0
1354 2 -11.670617731735078 -153.8240924827467 0.7742668361175031 0 0 0
1355 2 -9.697548923327549 -151.8511631357479 0.771570720411459 0 0 0
1356 2 -9.695293637882388 -153.8237925192762 2.74493997854041 0 0 0
1357 2 -11.668222086080457 -151.8507219384071 2.7468947674858466 0 0 0
1358 2 -7.724620475129481 -153.82423371661696 0.7696159314660171 0 0 0
1361 2 -7.722224829474858 -151.8508631722773 2.7422438628343633 0 0 0
1177 2 -5.751692026931411 -155.797304297486 0.767661142520577 0 0 0
1181 2 -1.8056947703258104 -155.7974455313562 0.7630102378690928 0 0 0
1183 2 -3.776367933078723 -155.79700433401538 2.738334284943484 0 0 0
1359 2 -5.7515516667219435 -151.85130436961805 0.766919815759973 0 0 0
1360 2 -5.749296381276795 -153.8239337531464 2.740289073888924 0 0 0
1362 2 -3.7786232185238786 -153.82437495048714 0.7649650268145329 0 0 0
1363 2 -1.8055544101163428 -151.85144560348823 0.7622689111084853 0 0 0
1364 2 -1.803299124671191 -153.8240749870166 2.73563816923744 0 0 0
1365 2 -3.776227572869259 -151.85100440614747 2.737592958182879 0 0 0
1366 2 -179.37529059715888 -147.89909015146193 0.9708182936646796 0 0 0
1367 2 -179.37303531171375 -149.87171953499026 2.9441875517936307 0 0 0
1368 2 -177.40236214896086 -149.87216073233103 0.9688635047192395 0 0 0
1369 2 -175.4292933405533 -147.8992313853321 0.9661673890131937 0 0 0
1370 2 -175.42703805510814 -149.87186076886042 2.9395366471421474 0 0 0
1371 2 -177.39996650330622 -147.89879018799132 2.9414914360875875 0 0 0
1549 2 -179.37289495150424 -145.92571960712232 2.9434462250330267 0 0 0
1550 2 -177.40222178875138 -145.92616080446308 0.968122177958632 0 0 0
1552 2 -175.42689769489866 -145.9258608409925 2.9387953203815407 0 0 0
1372 2 -173.45636489235523 -149.8723019662012 0.9642126000677536 0 0 0
1373 2 -171.4832960839477 -147.89937261920224 0.9615164843617112 0 0 0
1374 2 -171.4810407985025 -149.87200200273062 2.934885742490663 0 0 0
1375 2 -173.45396924670058 -147.89893142186153 2.9368405314361024 0 0 0
1376 2 -169.51036763574965 -149.87244320007136 0.9595616954162729 0 0 0
1379 2 -169.50797199009503 -147.89907265573171 2.932189626784618 0 0 0
1554 2 -173.45622453214577 -145.9263020383333 0.9634712733071495 0 0 0
1556 2 -171.48090043829308 -145.92600207486265 2.9341444157300565 0 0 0
1558 2 -169.51022727554007 -145.92644327220344 0.9588203686556653 0 0 0
1377 2 -167.5372988273421 -147.89951385307242 0.9568655797102288 0 0 0
1378 2 -167.53504354189693 -149.87214323660078 2.930234837839178 0 0 0
1380 2 -165.56437037914407 -149.87258443394154 0.9549107907647869 0 0 0
1381 2 -163.5913015707365 -147.89965508694266 0.9522146750587392 0 0 0
1382 2 -163.58904628529132 -149.87228447047096 2.925583933187694 0 0 0
1383 2 -165.5619747334894 -147.89921388960195 2.927538722133134 0 0 0
1560 2 -167.53490318168744 -145.9261433087328 2.9294935110785723 0 0 0
1562 2 -165.56423001893452 -145.92658450607362 0.9541694640041811 0 0 0
1564 2 -163.58890592508192 -145.926284542603 2.924842606427089 0 0 0
1384 2 -161.61837312253843 -149.8727256678117 0.9502598861133009 0 0 0
1385 2 -159.6453043141309 -147.89979632081284 0.947563770407255 0 0 0
1386 2 -159.64304902868574 -149.87242570434117 2.9209330285362087 0 0 0
1387 2 -161.6159774768838 -147.89935512347208 2.922887817481649 0 0 0
1388 2 -157.6723758659328 -149.87286690168193 0.9456089814618185 0 0 0
1391 2 -157.66998022027826 -147.8994963573423 2.9182369128301655 0 0 0
1566 2 -161.61823276232894 -145.9267257399438 0.9495185593526987 0 0 0
1568 2 -159.6429086684763 -145.92642577647325 2.920191701775604 0 0 0
1570 2 -157.67223550572336 -145.926866973814 0.9448676547012127 0 0 0
1389 2 -155.69930705752537 -147.89993755468302 0.9429128657557744 0 0 0
1390 2 -155.69705177208016 -149.87256693821135 2.9162821238847263 0 0 0
1392 2 -153.72637860932724 -149.8730081355521 0.9409580768103343 0 0 0
1393 2 -151.75330980091968 -147.90007878855323 0.9382619611042902 0 0 0
1394 2 -151.75105451547458 -149.87270817208153 2.9116312192332403 0 0 0
1395 2 -153.72398296367263 -147.8996375912124 2.9135860081786795 0 0 0
1572 2 -155.69691141187064 -145.9265670103434 2.9155407971241196 0 0 0
1574 2 -153.72623824911778 -145.92700820768417 0.940216750049732 0 0 0
1576 2 -151.75091415526506 -145.92670824421361 2.9108898924726354 0 0 0
1396 2 -149.78038135272163 -149.8731493694223 0.9363071721588483 0 0 0
1397 2 -147.80731254431407 -147.90022002242344 0.9336110564528024 0 0 0
1398 2 -147.80505725886894 -149.8728494059517 2.906980314581758 0 0 0
1399 2 -149.777985707067 -147.89977882508262 2.908935103527197 0 0 0
1400 2 -145.83438409611603 -149.87329060329247 0.9316562675073659 0 0 0
1403 2 -145.8319884504614 -147.89992005895286 2.904284198875712 0 0 0
1578 2 -149.78024099251215 -145.92714944155438 0.9355658453982443 0 0 0
1580 2 -147.80491689865943 -145.92684947808374 2.906238987821151 0 0 0
1582 2 -145.83424373590654 -145.92729067542456 0.9309149407467583 0 0 0
1401 2 -143.8613152877085 -147.90036125629362 0.92896015180132 0 0 0
1402 2 -143.8590600022633 -149.8729906398219 2.902329409930272 0 0 0
1584 2 -143.85891964205388 -145.92699071195392 2.901588083169665 0 0 0
1404 2 -141.88838683951047 -149.87343183716266 0.9270053628558816 0 0 0
1405 2 -139.91531803110288 -147.90050249016377 0.9243092471498358 0 0 0
1406 2 -139.91306274565773 -149.87313187369205 2.897678505278786 0 0 0
1407 2 -141.88599119385583 -147.900061292823 2.899633294224226 0 0 0
1586 2 -141.8882464793009 -145.92743190929474 0.9262640360952776 0 0 0
1588 2 -139.91292238544824 -145.92713194582413 2.896937178518182 0 0 0
1408 2 -137.94238958290484 -149.87357307103287 0.9223544582043957 0 0 0
1590 2 -137.94224922269535 -145.92757314316495 0.9216131314437916 0 0 0
1411 2 -137.93999393725022 -147.90020252669322 2.8949823895727436 0 0 0
1409 2 -135.9693207744973 -147.90064372403398 0.9196583424983462 0 0 0
1410 2 -135.96706548905212 -149.87327310756226 2.8930276006273035 0 0 0
1412 2 -133.99639232629923 -149.87371430490302 0.9177035535529114 0 0 0
1413 2 -132.02332351789173 -147.90078495790414 0.9150074378468673 0 0 0
1414 2 -132.02106823244654 -149.87341434143246 2.8883766959758175 0 0 0
1415 2 -133.99399668064464 -147.90034376056337 2.8903314849212585 0 0 0
1592 2 -135.96692512884266 -145.9272731796943 2.8922862738666977 0 0 0
1594 2 -133.99625196608974 -145.92771437703513 0.9169622267923074 0 0 0
1596 2 -132.02092787223705 -145.92741441356452 2.8876353692152135 0 0 0
1416 2 -130.05039506969365 -149.87385553877323 0.9130526489014272 0 0 0
1417 2 -128.07732626128612 -147.90092619177435 0.9103565331953831 0 0 0
1418 2 -128.07507097584093 -149.87355557530267 2.883725791324335 0 0 0
1419 2 -130.04799942403906 -147.90048499443355 2.885680580269775 0 0 0
1420 2 -126.10439781308804 -149.87399677264338 0.9084017442499466 0 0 0
1423 2 -126.10200216743341 -147.9006262283037 2.88102967561829 0 0 0
1598 2 -130.05025470948416 -145.92785561090534 0.9123113221408232 0 0 0
1600 2 -128.0749306156315 -145.92755564743467 2.8829844645637293 0 0 0
1602 2 -126.10425745287857 -145.9279968447755 0.9076604174893372 0 0 0
1421 2 -124.13132900468051 -147.90106742564453 0.9057056285438989 0 0 0
1422 2 -124.12907371923535 -149.87369680917283 2.879074886672849 0 0 0
1424 2 -122.15840055648243 -149.87413800651362 0.9037508395984588 0 0 0
1425 2 -120.1853317480749 -147.90120865951474 0.9010547238924111 0 0 0
1426 2 -120.18307646262976 -149.87383804304298 2.8744239820213657 0 0 0
1427 2 -122.15600491082782 -147.90076746217395 2.876378770966804 0 0 0
1604 2 -124.12893335902587 -145.9276968813049 2.8783335599122433 0 0 0
1606 2 -122.15826019627296 -145.9281380786457 0.9030095128378548 0 0 0
1608 2 -120.18293610242027 -145.9278381151751 2.87368265526076 0 0 0
1428 2 -118.21240329987683 -149.8742792403838 0.8990999349469728 0 0 0
1429 2 -116.23933449146931 -147.90134989338495 0.8964038192409287 0 0 0
1430 2 -116.23707920602413 -149.87397927691316 2.8697730773698824 0 0 0
1431 2 -118.21000765422222 -147.90090869604413 2.8717278663153225 0 0 0
1432 2 -114.26640604327123 -149.87442047425398 0.8944490302954922 0 0 0
1435 2 -114.26401039761663 -147.90104992991434 2.8670769616638356 0 0 0
1610 2 -118.21226293966735 -145.92827931251585 0.8983586081863706 0 0 0
1612 2 -116.23693884581469 -145.92797934904527 2.869031750609275 0 0 0
1614 2 -114.26626568306176 -145.92842054638604 0.8937077035348846 0 0 0
1433 2 -112.2933372348637 -147.9014911272551 0.8917529145894463 0 0 0
1434 2 -112.29108194941853 -149.87412051078337 2.8651221727183964 0 0 0
1436 2 -110.32040878666562 -149.8745617081242 0.8897981256440044 0 0 0
1437 2 -108.34733997825809 -147.90163236112528 0.8871020099379603 0 0 0
1438 2 -108.34508469281293 -149.8742617446536 2.860471268066913 0 0 0
1439 2 -110.318013141011 -147.90119116378446 2.8624260570123514 0 0 0
1616 2 -112.29094158920907 -145.9281205829155 2.8643808459577915 0 0 0
1618 2 -110.32026842645615 -145.92856178025625 0.8890567988834004 0 0 0
1620 2 -108.34494433260349 -145.92826181678572 2.8597299413063073 0 0 0
1440 2 -106.37441153006003 -149.87470294199437 0.8851472209925202 0 0 0
1441 2 -104.4013427216525 -147.90177359499546 0.8824511052864743 0 0 0
1442 2 -104.39908743620732 -149.87440297852376 2.855820363415429 0 0 0
1443 2 -106.3720158844054 -147.90133239765467 2.857775152360868 0 0 0
1444 2 -102.42841427345442 -149.87484417586455 0.8804963163410378 0 0 0
1447 2 -102.4260186277998 -147.90147363152488 2.853124247709383 0 0 0
1622 2 -106.37427116985056 -145.92870301412643 0.8844058942319162 0 0 0
1624 2 -104.39894707599788 -145.92840305065582 2.855079036654823 0 0 0
1626 2 -102.42827391324496 -145.92884424799664 0.8797549895804302 0 0 0
1445 2 -100.4553454650469 -147.90191482886564 0.8778002006349901 0 0 0
1446 2 -100.45309017960174 -149.87454421239397 2.8511694587639456 0 0 0
1448 2 -98.48241701684884 -149.87498540973473 0.8758454116895518 0 0 0
1449 2 -96.50934820844131 -147.90205606273585 0.8731492959835077 0 0 0
1450 2 -96.50709292299614 -149.87468544626412 2.8465185541124596 0 0 0
1451 2 -98.48002137119421 -147.9016148653951 2.8484733430578997 0 0 0
1628 2 -100.45294981939229 -145.92854428452603 2.850428132003338 0 0 0
1630 2 -98.48227665663937 -145.92898548186682 0.8751040849289495 0 0 0
1632 2 -96.5069525627867 -145.92868551839618 2.845777227351854 0 0 0
1452 2 -94.53641976024325 -149.8751266436049 0.8711945070380693 0 0 0
1453 2 -92.56335095183573 -147.90219729660603 0.8684983913320234 0 0 0
1454 2 -92.56109566639054 -149.8748266801343 2.8418676494609754 0 0 0
1455 2 -94.53402411458859 -147.9017560992653 2.8438224384064137 0 0 0
1456 2 -90.59042250363763 -149.87526787747507 0.8665436023865833 0 0 0
1459 2 -90.58802685798302 -147.90189733313542 2.8391715337549304 0 0 0
1634 2 -94.53627940003379 -145.92912671573694 0.8704531802774653 0 0 0
1636 2 -92.5609553061811 -145.92882675226642 2.8411263227003687 0 0 0
1638 2 -90.59028214342817 -145.92926794960715 0.8658022756259776 0 0 0
1457 2 -88.61735369523012 -147.90233853047621 0.8638474866805392 0 0 0
1458 2 -88.61509840978495 -149.8749679140045 2.837216744809491 0 0 0
1460 2 -86.64442524703202 -149.87540911134525 0.8618926977350974 0 0 0
1461 2 -84.67135643862449 -147.9024797643464 0.8591965820290532 0 0 0
1462 2 -84.66910115317935 -149.8751091478747 2.832565840158007 0 0 0
1463 2 -86.64202960137742 -147.90203856700563 2.8345206291034453 0 0 0
1640 2 -88.61495804957549 -145.92896798613666 2.8364754180488845 0 0 0
1642 2 -86.64428488682256 -145.9294091834773 0.8611513709744933 0 0 0
1644 2 -84.66896079296987 -145.9291092200068 2.8318245133974003 0 0 0
1464 2 -82.69842799042644 -149.87555034521546 0.8572417930836149 0 0 0
1465 2 -80.72535918201889 -147.90262099821658 0.854545677377569 0 0 0
1466 2 -80.72310389657373 -149.8752503817449 2.827914935506522 0 0 0
1467 2 -82.6960323447718 -147.9021798008758 2.829869724451962 0 0 0
1468 2 -78.75243073382082 -149.87569157908567 0.8525908884321307 0 0 0
1471 2 -78.75003508816621 -147.90232103474597 2.825218819800477 0 0 0
1646 2 -82.69828763021695 -145.9295504173475 0.8565004663230109 0 0 0
1648 2 -80.72296353636429 -145.929250453877 2.827173608745916 0 0 0
1650 2 -78.75229037361136 -145.92969165121772 0.8518495616715267 0 0 0
1469 2 -76.7793619254133 -147.90276223208676 0.8498947727260848 0 0 0
1470 2 -76.77710663996812 -149.87539161561506 2.8232640308550376 0 0 0
1472 2 -74.80643347721522 -149.87583281295582 0.8479399837806465 0 0 0
1473 2 -72.83336466880769 -147.90290346595694 0.8452438680746006 0 0 0
1474 2 -72.83110938336253 -149.8755328494852 2.8186131262035534 0 0 0
1475 2 -74.8040378315606 -147.90246226861618 2.8205679151489926 0 0 0
1652 2 -76.77696627975867 -145.9293916877471 2.822522704094432 0 0 0
1654 2 -74.80629311700577 -145.92983288508788 0.8471986570200407 0 0 0
1656 2 -72.83096902315306 -145.9295329216173 2.8178717994429467 0 0 0
1476 2 -70.86043622060964 -149.875974046826 0.8432890791291623 0 0 0
1477 2 -68.8873674122021 -147.90304469982712 0.8405929634231182 0 0 0
1478 2 -68.88511212675692 -149.8756740833554 2.813962221552069 0 0 0
1479 2 -70.858040574955 -147.9026035024864 2.8159170104975075 0 0 0
1480 2 -66.914438964004 -149.8761152806962 0.8386381744776763 0 0 0
1483 2 -66.9120433183494 -147.90274473635657 2.811266105846024 0 0 0
1658 2 -70.86029586040016 -145.92997411895806 0.8425477523685565 0 0 0
1660 2 -68.88497176654748 -145.9296741554875 2.8132208947914625 0 0 0
1662 2 -66.91429860379458 -145.9301153528283 0.8378968477170723 0 0 0
1481 2 -64.9413701555965 -147.90318593369733 0.8359420587716322 0 0 0
1482 2 -64.93911487015134 -149.8758153172256 2.809311316900584 0 0 0
1484 2 -62.96844170739841 -149.87625651456634 0.8339872698261921 0 0 0
1485 2 -60.99537289899087 -147.9033271675675 0.8312911541201444 0 0 0
1486 2 -60.99311761354573 -149.87595655109584 2.804660412249101 0 0 0
1487 2 -62.96604606174379 -147.90288597022672 2.80661520119454 0 0 0
1664 2 -64.93897450994186 -145.9298153893577 2.8085699901399783 0 0 0
1666 2 -62.96830134718895 -145.93025658669848 0.8332459430655863 0 0 0
1668 2 -60.99297725333626 -145.92995662322787 2.8039190854884932 0 0 0
1488 2 -59.022444450792825 -149.8763977484366 0.8293363651747079 0 0 0
1489 2 -57.049375642385286 -147.90346840143766 0.8266402494686638 0 0 0
1490 2 -57.04712035694011 -149.87609778496602 2.8000095075976157 0 0 0
1491 2 -59.020048805138195 -147.9030272040969 2.801964296543053 0 0 0
1492 2 -55.07644719418722 -149.87653898230676 0.8246854605232237 0 0 0
1495 2 -55.07405154853257 -147.90316843796708 2.7973133918915716 0 0 0
1670 2 -59.022304090583354 -145.93039782056871 0.8285950384141039 0 0 0
1672 2 -57.04697999673066 -145.93009785709808 2.79926818083701 0 0 0
1674 2 -55.07630683397776 -145.93053905443887 0.8239441337626197 0 0 0
1493 2 -53.103378385779685 -147.9036096353079 0.8219893448171796 0 0 0
1494 2 -53.101123100334526 -149.87623901883617 2.7953586029461324 0 0 0
1496 2 -51.130449937581616 -149.87668021617696 0.8200345558717412 0 0 0
1497 2 -49.157381129174084 -147.90375086917805 0.8173384401656936 0 0 0
1498 2 -49.155125843728925 -149.87638025270635 2.7907076982946473 0 0 0
1499 2 -51.12805429192699 -147.90330967183735 2.7926624872400856 0 0 0
1676 2 -53.10098274012506 -145.93023909096826 2.7946172761855257 0 0 0
1678 2 -51.130309577372145 -145.93068028830905 0.8192932291111337 0 0 0
1680 2 -49.15498548351946 -145.93038032483844 2.7899663715340406 0 0 0
1500 2 -47.184452680976015 -149.87682145004715 0.8153836512202535 0 0 0
1501 2 -45.21138387256849 -147.9038921030483 0.8126875355142094 0 0 0
1502 2 -45.20912858712333 -149.87652148657656 2.786056793643162 0 0 0
1503 2 -47.1820570353214 -147.9034509057075 2.7880115825886014 0 0 0
1504 2 -43.23845542437042 -149.87696268391733 0.810732746568771 0 0 0
1507 2 -43.23605977871579 -147.90359213957768 2.783360677937117 0 0 0
1682 2 -47.18431232076655 -145.9308215221792 0.8146423244596477 0 0 0
1684 2 -45.20898822691387 -145.93052155870865 2.7853154668825564 0 0 0
1686 2 -43.23831506416095 -145.9309627560494 0.8099914198081652 0 0 0
1505 2 -41.26538661596289 -147.90403333691845 0.8080366308627251 0 0 0
1506 2 -41.263131330517716 -149.87666272044672 2.781405888991678 0 0 0
1508 2 -39.29245816776481 -149.87710391778748 0.8060818419172868 0 0 0
1509 2 -37.31938935935728 -147.90417457078865 0.8033857262112392 0 0 0
1510 2 -37.31713407391212 -149.87680395431698 2.7767549843401937 0 0 0
1511 2 -39.29006252211019 -147.90373337344784 2.778709773285632 0 0 0
1688 2 -41.262990970308266 -145.93066279257883 2.7806645622310713 0 0 0
1690 2 -39.292317807555364 -145.9311039899196 0.8053405151566846 0 0 0
1692 2 -37.316993713702644 -145.930804026449 2.776013657579588 0 0 0
1512 2 -35.346460911159205 -149.87724515165772 0.8014309372658026 0 0 0
1513 2 -33.37339210275168 -147.9043158046588 0.7987348215597567 0 0 0
1514 2 -33.37113681730653 -149.87694518818714 2.7721040796887104 0 0 0
1515 2 -35.34406526550459 -147.90387460731804 2.7740588686341496 0 0 0
1516 2 -31.400463654553622 -149.8773863855279 0.7967800326143166 0 0 0
1519 2 -31.398068008898992 -147.90401584118825 2.7694079639826645 0 0 0
1694 2 -35.34632055094975 -145.9312452237898 0.8006896105051968 0 0 0
1696 2 -33.37099645709706 -145.93094526031916 2.771362752928103 0 0 0
1698 2 -31.400323294344158 -145.93138645766 0.7960387058537126 0 0 0
1517 2 -29.427394846146093 -147.90445703852902 0.7940839169082743 0 0 0
1518 2 -29.42513956070093 -149.87708642205732 2.7674531750372244 0 0 0
1520 2 -27.454466397948018 -149.87752761939808 0.7921291279628324 0 0 0
1521 2 -25.48139758954049 -147.9045982723992 0.7894330122567901 0 0 0
1522 2 -25.479142304095333 -149.8772276559275 2.76280227038574 0 0 0
1523 2 -27.452070752293395 -147.90415707505844 2.7647570593311785 0 0 0
1700 2 -29.424999200491463 -145.93108649418937 2.7667118482766178 0 0 0
1702 2 -27.454326037738557 -145.93152769153016 0.7913878012022284 0 0 0
1704 2 -25.479001943885866 -145.93122772805953 2.7620609436251353 0 0 0
1524 2 -23.50846914134242 -149.87766885326826 0.7874782233113482 0 0 0
1525 2 -21.53540033293489 -147.90473950626944 0.7847821076053059 0 0 0
1526 2 -21.533145047489725 -149.87736888979765 2.758151365734256 0 0 0
1527 2 -23.506073495687794 -147.90429830892862 2.760106154679696 0 0 0
1528 2 -19.56247188473682 -149.8778100871384 0.782827318659864 0 0 0
1531 2 -19.560076239082196 -147.90443954279877 2.75545525002821 0 0 0
1706 2 -23.508328781132956 -145.93166892540034 0.7867368965507424 0 0 0
1708 2 -21.533004687280265 -145.93136896192976 2.7574100389736493 0 0 0
1710 2 -19.562331524527362 -145.93181015927055 0.7820859918992618 0 0 0
1529 2 -17.589403076329287 -147.90488074013956 0.7801312029538199 0 0 0
1530 2 -17.587147790884124 -149.87751012366783 2.7535004610827727 0 0 0
1532 2 -15.616474628131218 -149.87795132100862 0.7781764140083798 0 0 0
1533 2 -13.64340581972368 -147.90502197400977 0.7754802983023374 0 0 0
1534 2 -13.641150534278529 -149.87765135753807 2.7488495564312867 0 0 0
1535 2 -15.614078982476597 -147.90458077666898 2.750804345376727 0 0 0
1712 2 -17.587007430674667 -145.93151019579994 2.752759134322165 0 0 0
1714 2 -15.616334267921744 -145.9319513931407 0.7774350872477758 0 0 0
1716 2 -13.641010174069063 -145.93165142967013 2.748108229670681 0 0 0
1536 2 -11.670477371525617 -149.87809255487878 0.7735255093568956 0 0 0
1537 2 -9.697408563118078 -147.90516320787992 0.7708293936508515 0 0 0
1538 2 -9.695153277672931 -149.87779259140828 2.7441986517798034 0 0 0
1539 2 -11.668081725870994 -147.90472201053916 2.7461534407252417 0 0 0
1540 2 -7.7244801149200155 -149.87823378874904 0.7688746047054096 0 0 0
1543 2 -7.722084469265389 -147.90486324440937 2.7415025360737575 0 0 0
1718 2 -11.670337011316153 -145.93209262701086 0.7727841825962898 0 0 0
1720 2 -9.695012917463464 -145.93179266354036 2.743457325019196 0 0 0
1722 2 -7.724339754710546 -145.9322338608811 0.7681332779448056 0 0 0
1541 2 -5.7514113065124794 -147.9053044417501 0.7661784889993672 0 0 0
1542 2 -5.749156021067328 -149.87793382527843 2.739547747128319 0 0 0
1544 2 -3.7784828583144074 -149.87837502261917 0.7642237000539254 0 0 0
1545 2 -1.8054140499068787 -147.9054456756203 0.7615275843478848 0 0 0
1546 2 -1.8031587644617304 -149.8780750591486 2.734896842476835 0 0 0
1547 2 -3.776087212659795 -147.90500447827955 2.736851631422274 0 0 0
1724 2 -5.749015660857856 -145.93193389741052 2.7388064203677134 0 0 0
1726 2 -3.778342498104947 -145.93237509475122 0.7634823732933214 0 0 0
1728 2 -1.8030184042522521 -145.93207513128067 2.7341555157162274 0 0 0
1551 2 -175.42915298034384 -143.9532314574642 0.9654260622525896 0 0 0
1548 2 -179.37515023694942 -143.95309022359402 0.9700769669040739 0 0 0
1553 2 -177.3998261430967 -143.9527902601234 2.9407501093269817 0 0 0
1730 2 -179.37500987674 -140.0070902957261 0.9693356401434681 0 0 0
1731 2 -179.3727545912948 -141.97971967925437 2.942704898272421 0 0 0
1732 2 -177.40208142854192 -141.98016087659516 0.9673808511980297 0 0 0
1733 2 -175.4290126201344 -140.00723152959625 0.9646847354919839 0 0 0
1734 2 -175.42675733468926 -141.97986091312455 2.938053993620935 0 0 0
1735 2 -177.39968578288733 -140.00679033225552 2.940008782566375 0 0 0
1913 2 -179.37261423108535 -138.03371975138646 2.9419635715118133 0 0 0
1914 2 -177.40194106833243 -138.03416094872722 0.9666395244374222 0 0 0
1916 2 -175.42661697447974 -138.03386098525667 2.937312666860331 0 0 0
1555 2 -171.4831557237382 -143.95337269133435 0.9607751576011072 0 0 0
1557 2 -173.4538288864911 -143.95293149399362 2.9360992046754957 0 0 0
1561 2 -169.50783162988554 -143.9530727278638 2.9314483000240115 0 0 0
1736 2 -173.45608417193628 -141.98030211046535 0.9627299465465455 0 0 0
1737 2 -171.4830153635288 -140.00737276346644 0.9600338308405014 0 0 0
1738 2 -171.48076007808365 -141.98000214699476 2.9334030889694516 0 0 0
1739 2 -173.4536885262817 -140.00693156612567 2.935357877914891 0 0 0
1740 2 -169.5100869153307 -141.98044334433547 0.9580790418950613 0 0 0
1743 2 -169.50769126967612 -140.00707279999588 2.9307069732634066 0 0 0
1918 2 -173.45594381172683 -138.03430218259743 0.961988619785938 0 0 0
1920 2 -171.48061971787413 -138.03400221912685 2.932661762208845 0 0 0
1922 2 -169.50994655512125 -138.03444341646758 0.9573377151344538 0 0 0
1559 2 -167.53715846713268 -143.95351392520453 0.956124252949623 0 0 0
1563 2 -163.59116121052708 -143.9536551590747 0.9514733482981352 0 0 0
1565 2 -165.56183437327996 -143.95321396173398 2.9267973953725273 0 0 0
1741 2 -167.53701810692323 -140.00751399733662 0.9553829261890154 0 0 0
1742 2 -167.534762821478 -141.98014338086494 2.9287521843179674 0 0 0
1744 2 -165.5640896587251 -141.9805845782057 0.9534281372435753 0 0 0
1745 2 -163.5910208503176 -140.0076552312068 0.9507320215375294 0 0 0
1746 2 -163.58876556487243 -141.98028461473515 2.924101279666483 0 0 0
1747 2 -165.5616940130705 -140.00721403386606 2.9260560686119215 0 0 0
1924 2 -167.53462246126855 -138.034143452997 2.9280108575573607 0 0 0
1926 2 -165.56394929851564 -138.0345846503378 0.9526868104829695 0 0 0
1928 2 -163.58862520466297 -138.0342846868672 2.9233599529058765 0 0 0
1567 2 -159.64516395392144 -143.95379639294495 0.9468224436466528 0 0 0
1573 2 -157.66983986006875 -143.9534964294743 2.917495586069558 0 0 0
1569 2 -161.61583711667436 -143.95335519560413 2.922146490721043 0 0 0
1748 2 -161.61809240211952 -141.98072581207586 0.9487772325920911 0 0 0
1749 2 -159.64502359371198 -140.007796465077 0.946081116886047 0 0 0
1750 2 -159.64276830826682 -141.98042584860534 2.919450375014998 0 0 0
1751 2 -161.61569675646487 -140.00735526773624 2.921405163960438 0 0 0
1752 2 -157.67209514551394 -141.98086704594604 0.9441263279406087 0 0 0
1755 2 -157.6696994998593 -140.00749650160643 2.916754259308953 0 0 0
1930 2 -161.61795204191003 -138.03472588420794 0.9480359058314836 0 0 0
1932 2 -159.6426279480574 -138.03442592073736 2.9187090482543914 0 0 0
1934 2 -157.67195478530442 -138.03486711807815 0.9433850011800011 0 0 0
1571 2 -155.69916669731586 -143.9539376268151 0.9421715389951686 0 0 0
1575 2 -151.75316944071022 -143.95407886068529 0.9375206343436844 0 0 0
1577 2 -153.72384260346317 -143.95363766334452 2.9128446814180746 0 0 0
1753 2 -155.6990263371064 -140.00793769894716 0.941430212234561 0 0 0
1754 2 -155.69677105166124 -141.98056708247546 2.9147994703635147 0 0 0
1756 2 -153.72609788890827 -141.98100827981625 0.9394754232891227 0 0 0
1757 2 -151.75302908050082 -140.0080789328174 0.9367793075830786 0 0 0
1758 2 -151.75077379505564 -141.9807083163457 2.9101485657120296 0 0 0
1759 2 -153.72370224325368 -140.00763773547658 2.912103354657469 0 0 0
1936 2 -155.6966306914518 -138.03456715460752 2.914058143602908 0 0 0
1938 2 -153.7259575286988 -138.03500835194833 0.9387340965285169 0 0 0
1940 2 -151.75063343484615 -138.03470838847778 2.909407238951423 0 0 0
1579 2 -147.80717218410462 -143.9542200945555 0.9328697296922002 0 0 0
1585 2 -145.83184809025192 -143.95392013108494 2.9035428721151053 0 0 0
1581 2 -149.77784534685753 -143.95377889721473 2.9081937767665895 0 0 0
1760 2 -149.78010063230266 -141.98114951368643 0.9348245186376367 0 0 0
1761 2 -147.80703182389516 -140.00822016668758 0.9321284029315926 0 0 0
1762 2 -147.80477653845 -141.98084955021582 2.9054976610605454 0 0 0
1763 2 -149.7777049866481 -140.00777896934676 2.9074524500059837 0 0 0
1764 2 -145.83410337569708 -141.9812907475566 0.9301736139861543 0 0 0
1767 2 -145.8317077300425 -140.007920203217 2.9028015453544995 0 0 0
1942 2 -149.7799602720932 -138.03514958581854 0.9340831918770327 0 0 0
1944 2 -147.8046361782405 -138.03484962234793 2.9047563342999387 0 0 0
1946 2 -145.83396301548763 -138.03529081968873 0.9294322872255467 0 0 0
1587 2 -139.91517767089343 -143.95450256229586 0.9235679203892282 0 0 0
1583 2 -143.861174927499 -143.95436132842568 0.9282188250407142 0 0 0
1589 2 -141.88585083364634 -143.95406136495507 2.898891967463621 0 0 0
1765 2 -143.86103456728955 -140.0083614005578 0.9274774982801066 0 0 0
1766 2 -143.85877928184442 -141.98099078408606 2.900846756409061 0 0 0
1948 2 -143.8586389216349 -138.03499085621812 2.9001054296484545 0 0 0
1768 2 -141.8881061190915 -141.98143198142682 0.9255227093346683 0 0 0
1769 2 -139.91503731068394 -140.0085026344279 0.922826593628626 0 0 0
1770 2 -139.9127820252388 -141.9811320179562 2.896195851757576 0 0 0
1771 2 -141.8857104734369 -140.00806143708715 2.898150640703016 0 0 0
1950 2 -141.88796575888205 -138.0354320535589 0.9247813825740625 0 0 0
1952 2 -139.9126416650293 -138.0351320900883 2.8954545249969703 0 0 0
1772 2 -137.94210886248592 -141.981573215297 0.9208718046831859 0 0 0
1954 2 -137.9419685022764 -138.0355732874291 0.9201304779225818 0 0 0
1593 2 -137.93985357704074 -143.95420259882528 2.894241062812136 0 0 0
1775 2 -137.93971321683128 -140.00820267095736 2.89349973605153 0 0 0
1591 2 -135.96918041428785 -143.95464379616607 0.9189170157377475 0 0 0
1595 2 -132.0231831576822 -143.9547850300362 0.9142661110862633 0 0 0
1597 2 -133.99385632043513 -143.95434383269543 2.8895901581606527 0 0 0
1773 2 -135.96904005407836 -140.00864386829815 0.91817568897714 0 0 0
1774 2 -135.9667847686332 -141.98127325182642 2.8915449471060928 0 0 0
1776 2 -133.99611160588034 -141.98171444916719 0.9162209000317016 0 0 0
1777 2 -132.02304279747275 -140.0087851021683 0.913524784325654 0 0 0
1778 2 -132.0207875120276 -141.9814144856966 2.8868940424546077 0 0 0
1779 2 -133.9937159602257 -140.00834390482754 2.888848831400047 0 0 0
1956 2 -135.96664440842375 -138.0352733239585 2.8908036203454843 0 0 0
1958 2 -133.99597124567083 -138.0357145212993 0.9154795732710941 0 0 0
1960 2 -132.02064715181814 -138.03541455782866 2.886152715694002 0 0 0
1599 2 -128.07718590107663 -143.95492626390643 0.9096152064347773 0 0 0
1601 2 -130.04785906382955 -143.95448506656567 2.8849392535091667 0 0 0
1605 2 -126.10186180722393 -143.95462630043588 2.8802883488576843 0 0 0
1780 2 -130.05011434927474 -141.98185568303742 0.9115699953802157 0 0 0
1781 2 -128.07704554086715 -140.0089263360385 0.9088738796741715 0 0 0
1782 2 -128.07479025542202 -141.98155571956679 2.8822431378031226 0 0 0
1783 2 -130.0477187036201 -140.00848513869775 2.884197926748562 0 0 0
1784 2 -126.1041170926691 -141.98199691690758 0.9069190907287297 0 0 0
1787 2 -126.10172144701447 -140.00862637256787 2.8795470220970785 0 0 0
1962 2 -130.04997398906522 -138.03585575516945 0.9108286686196081 0 0 0
1964 2 -128.07464989521253 -138.03555579169887 2.881501811042517 0 0 0
1966 2 -126.10397673245964 -138.03599698903966 0.9061777639681257 0 0 0
1603 2 -124.13118864447102 -143.9550674977766 0.9049643017832931 0 0 0
1607 2 -120.18519138786542 -143.9552087316468 0.9003133971318089 0 0 0
1609 2 -122.15586455061833 -143.95476753430606 2.875637444206199 0 0 0
1785 2 -124.13104828426155 -140.0090675699087 0.9042229750226873 0 0 0
1786 2 -124.1287929988164 -141.981696953437 2.8775922331516393 0 0 0
1788 2 -122.15811983606349 -141.98213815077776 0.9022681860772508 0 0 0
1789 2 -120.18505102765596 -140.0092088037789 0.8995720703712031 0 0 0
1790 2 -120.18279574221081 -141.9818381873072 2.8729413285001533 0 0 0
1791 2 -122.15572419040888 -140.00876760643808 2.8748961174455925 0 0 0
1968 2 -124.12865263860695 -138.0356970255691 2.8768509063910335 0 0 0
1970 2 -122.15797947585405 -138.03613822290987 0.9015268593166414 0 0 0
1972 2 -120.18265538200134 -138.03583825943923 2.8722000017395484 0 0 0
1611 2 -116.23919413125984 -143.955349965517 0.8956624924803229 0 0 0
1613 2 -118.20986729401274 -143.9549087681762 2.870986539554714 0 0 0
1617 2 -114.26387003740713 -143.95505000204642 2.8663356349032307 0 0 0
1792 2 -118.21212257945791 -141.98227938464794 0.8976172814257648 0 0 0
1793 2 -116.23905377105035 -140.00935003764909 0.8949211657197171 0 0 0
1794 2 -116.23679848560522 -141.98197942117736 2.868290423848671 0 0 0
1795 2 -118.20972693380328 -140.00890884030827 2.870245212794109 0 0 0
1796 2 -114.26612532285232 -141.98242061851815 0.892966376774277 0 0 0
1799 2 -114.26372967719769 -140.00905007417848 2.865594308142625 0 0 0
1974 2 -118.21198221924844 -138.03627945678002 0.8968759546651555 0 0 0
1976 2 -116.23665812539576 -138.03597949330944 2.8675490970880633 0 0 0
1978 2 -114.26598496264286 -138.03642069065023 0.892225050013673 0 0 0
1619 2 -108.34719961804862 -143.95563243325734 0.8863606831773563 0 0 0
1615 2 -112.29319687465421 -143.95549119938715 0.8910115878288405 0 0 0
1621 2 -110.31787278080152 -143.95519123591654 2.8616847302517456 0 0 0
1797 2 -112.29305651444476 -140.00949127151927 0.8902702610682329 0 0 0
1798 2 -112.2908012289996 -141.98212065504754 2.8636395191971857 0 0 0
1800 2 -110.32012806624671 -141.98256185238833 0.8883154721227946 0 0 0
1801 2 -108.34705925783918 -140.00963250538945 0.8856193564167505 0 0 0
1802 2 -108.34480397239402 -141.98226188891772 2.8589886145456997 0 0 0
1803 2 -110.31773242059208 -140.00919130804866 2.86094340349114 0 0 0
1980 2 -112.29066086879016 -138.03612072717965 2.862898192436579 0 0 0
1982 2 -110.31998770603722 -138.03656192452036 0.8875741453621888 0 0 0
1984 2 -108.34466361218453 -138.03626196104983 2.858247287785094 0 0 0
1623 2 -104.40120236144304 -143.95577366712754 0.8817097785258721 0 0 0
1629 2 -102.42587826759035 -143.95547370365696 2.8523829209487763 0 0 0
1625 2 -106.37187552419593 -143.95533246978678 2.8570338256002614 0 0 0
1804 2 -106.37413080964112 -141.98270308625854 0.8836645674713104 0 0 0
1805 2 -104.40106200123356 -140.0097737392596 0.8809684517652645 0 0 0
1806 2 -104.39880671578842 -141.9824031227879 2.8543377098942173 0 0 0
1807 2 -106.37173516398647 -140.00933254191884 2.8562924988396556 0 0 0
1808 2 -102.4281335530355 -141.98284432012872 0.8790136628198262 0 0 0
1811 2 -102.42573790738088 -140.00947377578902 2.8516415941881714 0 0 0
1986 2 -106.37399044943163 -138.03670315839057 0.8829232407107028 0 0 0
1988 2 -104.39866635557897 -138.03640319492004 2.8535963831336106 0 0 0
1990 2 -102.42799319282604 -138.0368443922608 0.8782723360592186 0 0 0
1627 2 -100.45520510483743 -143.95591490099773 0.8770588738743861 0 0 0
1631 2 -96.50920784823182 -143.95605613486796 0.8724079692229019 0 0 0
1633 2 -98.47988101098474 -143.95561493752714 2.847732016297292 0 0 0
1809 2 -100.45506474462796 -140.0099149731298 0.8763175471137803 0 0 0
1810 2 -100.45280945918282 -141.9825443566581 2.8496868052427313 0 0 0
1812 2 -98.4821362964299 -141.98298555399887 0.874362758168342 0 0 0
1813 2 -96.50906748802237 -140.01005620699996 0.8716666424622961 0 0 0
1814 2 -96.50681220257722 -141.9826855905283 2.8450359005912498 0 0 0
1815 2 -98.4797406507753 -140.00961500965926 2.846990689536687 0 0 0
1992 2 -100.45266909897337 -138.03654442879022 2.8489454784821264 0 0 0
1994 2 -98.48199593622044 -138.03698562613096 0.8736214314077362 0 0 0
1996 2 -96.50667184236774 -138.03668566266035 2.8442945738306413 0 0 0
1635 2 -92.56321059162623 -143.95619736873812 0.8677570645714194 0 0 0
1637 2 -94.53388375437913 -143.95575617139735 2.843081111645809 0 0 0
1641 2 -90.58788649777357 -143.9558974052675 2.838430206994323 0 0 0
1816 2 -94.5361390398243 -141.98312678786905 0.8697118535168578 0 0 0
1817 2 -92.56307023141676 -140.01019744087014 0.8670157378108101 0 0 0
1818 2 -92.56081494597163 -141.9828268243985 2.840384995939763 0 0 0
1819 2 -94.53374339416968 -140.00975624352944 2.842339784885203 0 0 0
1820 2 -90.59014178321871 -141.98326802173924 0.8650609488653718 0 0 0
1823 2 -90.58774613756407 -140.00989747739962 2.837688880233719 0 0 0
1998 2 -94.53599867961482 -138.03712686000114 0.8689705267562502 0 0 0
2000 2 -92.56067458576214 -138.03682689653056 2.839643669179158 0 0 0
2002 2 -90.59000142300924 -138.03726809387132 0.8643196221047642 0 0 0
1643 2 -84.67121607841503 -143.95647983647845 0.8584552552684475 0 0 0
1639 2 -88.61721333502062 -143.9563386026083 0.8631061599199317 0 0 0
1645 2 -86.64188924116793 -143.95603863913772 2.8337793023428395 0 0 0
1821 2 -88.61707297481117 -140.01033867474038 0.8623648331593259 0 0 0
1822 2 -88.61481768936602 -141.98296805826865 2.8357340912882796 0 0 0
1824 2 -86.64414452661309 -141.98340925560944 0.8604100442138858 0 0 0
1825 2 -84.67107571820557 -140.01047990861056 0.8577139285078452 0 0 0
1826 2 -84.6688204327604 -141.98310929213883 2.8310831866367954 0 0 0
1827 2 -86.64174888095847 -140.01003871126983 2.8330379755822337 0 0 0
2004 2 -88.61467732915659 -138.03696813040074 2.834992764527673 0 0 0
2006 2 -86.64400416640365 -138.03740932774147 0.8596687174532818 0 0 0
2008 2 -84.66868007255093 -138.03710936427095 2.830341859876187 0 0 0
1647 2 -80.72521882180943 -143.95662107034866 0.8538043506169668 0 0 0
1649 2 -82.69589198456232 -143.9561798730079 2.829128397691356 0 0 0
1653 2 -78.74989472795673 -143.95632110687808 2.824477493039871 0 0 0
1828 2 -82.69814727000751 -141.98355048947963 0.8557591395624033 0 0 0
1829 2 -80.72507846159996 -140.01062114248074 0.8530630238563575 0 0 0
1830 2 -80.72282317615482 -141.98325052600902 2.8264322819853094 0 0 0
1831 2 -82.69575162435288 -140.01017994513995 2.8283870709307486 0 0 0
1832 2 -78.7521500134019 -141.9836917233498 0.8511082349109209 0 0 0
1835 2 -78.74975436774726 -140.01032117901016 2.8237361662792653 0 0 0
2010 2 -82.69800690979802 -138.03755056161168 0.8550178128017993 0 0 0
2012 2 -80.72268281594533 -138.03725059814116 2.8256909552247045 0 0 0
2014 2 -78.75200965319245 -138.0376917954819 0.8503669081503133 0 0 0
1655 2 -72.83322430859823 -143.95690353808908 0.8445025413139948 0 0 0
1651 2 -76.77922156520383 -143.95676230421884 0.849153445965479 0 0 0
1657 2 -74.80389747135112 -143.95646234074823 2.819826588388387 0 0 0
1833 2 -76.77908120499436 -140.01076237635093 0.8484121192048732 0 0 0
1834 2 -76.77682591954922 -141.98339175987917 2.821781377333826 0 0 0
1836 2 -74.80615275679628 -141.98383295722 0.8464573302594349 0 0 0
1837 2 -72.83308394838878 -140.01090361022105 0.843761214553389 0 0 0
1838 2 -72.83082866294359 -141.9835329937494 2.817130472682341 0 0 0
1839 2 -74.80375711114166 -140.01046241288034 2.819085261627781 0 0 0
2016 2 -76.77668555933975 -138.03739183201128 2.8210400505732194 0 0 0
2018 2 -74.80601239658684 -138.03783302935204 0.8457160034988274 0 0 0
2020 2 -72.83068830273413 -138.0375330658815 2.816389145921737 0 0 0
1659 2 -68.88722705199261 -143.95704477195923 0.8398516366625124 0 0 0
1661 2 -70.85790021474551 -143.9566035746184 2.8151756837369026 0 0 0
1665 2 -66.91190295813992 -143.95674480848862 2.8105247790854184 0 0 0
1840 2 -70.8601555001907 -141.9839741910902 0.8418064256079489 0 0 0
1841 2 -68.88708669178317 -140.01104484409126 0.8391103099019048 0 0 0
1842 2 -68.88483140633801 -141.9836742276196 2.8124795680308576 0 0 0
1843 2 -70.85775985453607 -140.01060364675052 2.814434356976296 0 0 0
1844 2 -66.9141582435851 -141.98411542496038 0.8371555209564647 0 0 0
1847 2 -66.91176259793046 -140.01074488062076 2.8097834523248117 0 0 0
2022 2 -70.86001513998121 -138.03797426322228 0.8410650988473449 0 0 0
2024 2 -68.88469104612852 -138.03767429975161 2.811738241270251 0 0 0
2026 2 -66.91401788337562 -138.03811549709246 0.8364141941958589 0 0 0
1663 2 -64.94122979538703 -143.9571860058294 0.8352007320110264 0 0 0
1667 2 -60.995232538781416 -143.95732723969957 0.8305498273595422 0 0 0
1669 2 -62.96590570153433 -143.9568860423588 2.8058738744339333 0 0 0
1845 2 -64.94108943517756 -140.0111860779615 0.8344594052504224 0 0 0
1846 2 -64.9388341497324 -141.98381546148977 2.8078286633793725 0 0 0
1848 2 -62.96816098697948 -141.98425665883053 0.8325046163049823 0 0 0
1849 2 -60.99509217857196 -140.01132731183165 0.8298085005989364 0 0 0
1850 2 -60.99283689312679 -141.98395669535998 2.8031777587278883 0 0 0
1851 2 -62.96576534132486 -140.01088611449092 2.8051325476733266 0 0 0
2028 2 -64.93869378952294 -138.03781553362182 2.807087336618765 0 0 0
2030 2 -62.96802062677001 -138.03825673096262 0.8317632895443747 0 0 0
2032 2 -60.99269653291733 -138.03795676749203 2.8024364319672825 0 0 0
1671 2 -57.04923528217582 -143.95746847356978 0.825898922708058 0 0 0
1677 2 -55.07391118832312 -143.9571685100992 2.796572065130965 0 0 0
1673 2 -59.01990844492874 -143.957027276229 2.801222969782449 0 0 0
1852 2 -59.02216373037389 -141.98439789270077 0.8278537116534963 0 0 0
1853 2 -57.04909492196636 -140.01146854570186 0.8251575959474522 0 0 0
1854 2 -57.046839636521206 -141.98409792923016 2.7985268540764032 0 0 0
1855 2 -59.01976808471927 -140.01102734836107 2.800481643021844 0 0 0
1856 2 -55.076166473768275 -141.9845391265709 0.8232028070020139 0 0 0
1859 2 -55.07377082811366 -140.01116858223125 2.7958307383703573 0 0 0
2034 2 -59.02202337016442 -138.03839796483282 0.8271123848928905 0 0 0
2036 2 -57.04669927631172 -138.03809800136224 2.7977855273157965 0 0 0
2038 2 -55.07602611355882 -138.03853919870303 0.8224614802414063 0 0 0
1679 2 -49.15724076896461 -143.95775094131014 0.8165971134050913 0 0 0
1675 2 -53.103238025570214 -143.95760970743999 0.8212480180565738 0 0 0
1681 2 -51.12791393171752 -143.95730974396938 2.7919211604794807 0 0 0
1857 2 -53.10309766536075 -140.01160977957204 0.8205066912959662 0 0 0
1858 2 -53.1008423799156 -141.98423916310037 2.79387594942492 0 0 0
1860 2 -51.130169217162695 -141.98468036044113 0.8185519023505279 0 0 0
1861 2 -49.15710040875516 -140.0117510134422 0.8158557866444838 0 0 0
1862 2 -49.15484512330999 -141.98438039697055 2.789225044773435 0 0 0
1863 2 -51.12777357150806 -140.01130981610146 2.791179833718875 0 0 0
2040 2 -53.10070201970613 -138.03823923523242 2.7931346226643132 0 0 0
2042 2 -51.130028856953224 -138.03868043257324 0.8178105755899203 0 0 0
2044 2 -49.15470476310052 -138.0383804691026 2.788483718012829 0 0 0
1683 2 -45.211243512359026 -143.95789217518038 0.8119462087536036 0 0 0
1689 2 -43.23591941850632 -143.95759221170974 2.7826193511765114 0 0 0
1685 2 -47.18191667511193 -143.95745097783956 2.7872702558279956 0 0 0
1864 2 -47.18417196055709 -141.98482159431128 0.8139009976990437 0 0 0
1865 2 -45.211103152149555 -140.01189224731243 0.8112048819929996 0 0 0
1866 2 -45.208847866704396 -141.9845216308407 2.7845741401219515 0 0 0
1867 2 -47.18177631490247 -140.01145104997164 2.78652892906739 0 0 0
1868 2 -43.238174703951486 -141.9849628281815 0.8092500930475595 0 0 0
1871 2 -43.23577905829686 -140.01159228384185 2.7818780244159056 0 0 0
2046 2 -47.18403160034762 -138.0388216664434 0.8131596709384397 0 0 0
2048 2 -45.20870750649493 -138.0385217029728 2.7838328133613457 0 0 0
2050 2 -43.238034343742015 -138.03896290031355 0.8085087662869519 0 0 0
1691 2 -37.31924899914782 -143.9581746429207 0.8026443994506369 0 0 0
1687 2 -41.26524625575341 -143.9580334090505 0.8072953041021211 0 0 0
1693 2 -39.289922161900726 -143.95773344557992 2.777968446525028 0 0 0
1869 2 -41.26510589554396 -140.0120334811826 0.8065539773415136 0 0 0
1870 2 -41.262850610098795 -141.98466286471088 2.7799232354704673 0 0 0
1872 2 -39.292177447345885 -141.98510406205168 0.8045991883960752 0 0 0
1873 2 -37.31910863893835 -140.01217471505282 0.8019030726900294 0 0 0
1874 2 -37.316853353493194 -141.9848040985811 2.7752723308189813 0 0 0
1875 2 -39.289781801691255 -140.011733517712 2.7772271197644205 0 0 0
2052 2 -41.262710249889324 -138.038662936843 2.7791819087098615 0 0 0
2054 2 -39.29203708713642 -138.03910413418373 0.8038578616354677 0 0 0
2056 2 -37.31671299328372 -138.03880417071318 2.7745310040583764 0 0 0
1695 2 -33.373251742542216 -143.95831587679092 0.7979934947991509 0 0 0
1701 2 -31.39792764868953 -143.9580159133203 2.7686666372220587 0 0 0
1697 2 -35.343924905295125 -143.95787467945016 2.773317541873542 0 0 0
1876 2 -35.34618019074028 -141.98524529592186 0.7999482837445928 0 0 0
1877 2 -33.373111382332745 -140.012315948923 0.7972521680385452 0 0 0
1878 2 -33.370856096887586 -141.98494533245128 2.770621426167498 0 0 0
1879 2 -35.34378454508567 -140.0118747515822 2.7725762151129354 0 0 0
1880 2 -31.400182934134687 -141.98538652979204 0.795297379093105 0 0 0
1883 2 -31.397787288480064 -140.0120159854524 2.767925310461453 0 0 0
2058 2 -35.346039830530806 -138.03924536805394 0.7992069569839853 0 0 0
2060 2 -33.37071573667813 -138.03894540458336 2.7698800994068913 0 0 0
2062 2 -31.400042573925223 -138.03938660192418 0.7945560523324993 0 0 0
1699 2 -29.427254485936626 -143.9584571106611 0.7933425901476667 0 0 0
1703 2 -25.481257229331025 -143.95859834453128 0.7886916854961843 0 0 0
1705 2 -27.45193039208393 -143.95815714719052 2.7640157325705736 0 0 0
1881 2 -29.427114125727154 -140.01245718279318 0.7926012633870609 0 0 0
1882 2 -29.424858840282003 -141.9850865663215 2.7659705215160137 0 0 0
1884 2 -27.454185677529086 -141.98552776366225 0.7906464744416208 0 0 0
1885 2 -25.481116869121553 -140.01259841666334 0.7879503587355767 0 0 0
1886 2 -25.478861583676398 -141.98522780019167 2.7613196168645278 0 0 0
1887 2 -27.451790031874463 -140.0121572193226 2.763274405809967 0 0 0
2064 2 -29.42471848007253 -138.03908663845354 2.765229194755408 0 0 0
2066 2 -27.454045317319622 -138.03952783579433 0.7899051476810168 0 0 0
2068 2 -25.478721223466934 -138.0392278723237 2.760578290103923 0 0 0
1707 2 -21.535259972725424 -143.9587395784015 0.7840407808447001 0 0 0
1713 2 -19.559935878872732 -143.95843961493088 2.7547139232676052 0 0 0
1709 2 -23.505933135478333 -143.95829838106073 2.7593648279190903 0 0 0
1888 2 -23.508188420923492 -141.98566899753243 0.7859955697901384 0 0 0
1889 2 -21.535119612515953 -140.01273965053355 0.7832994540840943 0 0 0
1890 2 -21.532864327070797 -141.98536903406185 2.7566687122130444 0 0 0
1891 2 -23.50579277526886 -140.01229845319278 2.7586235011584845 0 0 0
1892 2 -19.562191164317884 -141.98581023140258 0.781344665138656 0 0 0
1895 2 -19.559795518663268 -140.01243968706297 2.7539725965069985 0 0 0
2070 2 -23.50804806071403 -138.03966906966454 0.7852542430295308 0 0 0
2072 2 -21.53272396686133 -138.0393691061939 2.7559273854524395 0 0 0
2074 2 -19.562050804108424 -138.03981030353467 0.7806033383780466 0 0 0
1715 2 -13.643265459514218 -143.95902204614183 0.7747389715417281 0 0 0
1711 2 -17.589262716119812 -143.9588808122716 0.7793898761932141 0 0 0
1717 2 -15.613938622267131 -143.9585808488011 2.750063018616121 0 0 0
1893 2 -17.58912235591035 -140.01288088440373 0.7786485494326083 0 0 0
1894 2 -17.5868670704652 -141.985510267932 2.7520178075615593 0 0 0
1896 2 -15.61619390771228 -141.98595146527276 0.7766937604871664 0 0 0
1897 2 -13.643125099304752 -140.01302211827394 0.7739976447811205 0 0 0
1898 2 -13.640869813859593 -141.9856515018022 2.747366902910076 0 0 0
1899 2 -15.613798262057664 -140.01258092093315 2.7493216918555143 0 0 0
2076 2 -17.58672671025573 -138.03951034006406 2.7512764808009544 0 0 0
2078 2 -15.616053547502815 -138.03995153740485 0.7759524337265624 0 0 0
2080 2 -13.640729453650131 -138.0396515739343 2.7466255761494685 0 0 0
1719 2 -9.697268202908614 -143.959163280012 0.7700880668902457 0 0 0
1721 2 -11.66794136566153 -143.95872208267127 2.745412113964637 0 0 0
1725 2 -7.721944109055927 -143.95886331654143 2.7407612093131517 0 0 0
1900 2 -11.670196651106682 -141.98609269914294 0.772042855835684 0 0 0
1901 2 -9.69712784269915 -140.01316335214412 0.7693467401296399 0 0 0
1902 2 -9.69487255725399 -141.98579273567242 2.742715998258591 0 0 0
1903 2 -11.667801005452061 -140.0127221548033 2.74467078720403 0 0 0
1904 2 -7.724199394501084 -141.98623393301318 0.7673919511842016 0 0 0
1907 2 -7.721803748846461 -140.0128633886735 2.740019882552545 0 0 0
2082 2 -11.670056290897216 -138.04009277127506 0.7713015290750782 0 0 0
2084 2 -9.69473219704453 -138.03979280780453 2.741974671497986 0 0 0
2086 2 -7.724059034291618 -138.04023400514524 0.766650624423594 0 0 0
1727 2 -1.8052736896974146 -143.9594457477524 0.7607862575872755 0 0 0
1723 2 -5.751270946303015 -143.9593045138822 0.7654371622387632 0 0 0
1729 2 -3.775946852450324 -143.9590045504116 2.7361103046616675 0 0 0
1905 2 -5.751130586093546 -140.01330458601424 0.7646958354781574 0 0 0
1906 2 -5.748875300648394 -141.9859339695426 2.738065093607106 0 0 0
1908 2 -3.778202137895483 -141.98637516688336 0.7627410465327156 0 0 0
1909 2 -1.805133329487947 -140.01344581988442 0.7600449308266679 0 0 0
1910 2 -1.8028780440427952 -141.98607520341275 2.7334141889556234 0 0 0
1911 2 -3.77580649224086 -140.01300462254366 2.7353689779010617 0 0 0
2088 2 -5.74873494043893 -138.03993404167468 2.737323766846501 0 0 0
2090 2 -3.7780617776860153 -138.04037523901542 0.7619997197721098 0 0 0
2092 2 -1.8027376838333276 -138.04007527554487 2.7326728621950167 0 0 0
1912 2 -179.3748695165305 -136.06109036785818 0.9685943133828623 0 0 0
1915 2 -175.42887225992493 -136.0612316017283 0.9639434087313781 0 0 0
1917 2 -177.39954542267785 -136.06079040438755 2.93926745580577 0 0 0
2094 2 -179.37472915632108 -132.11509043999027 0.9678529866222583 0 0 0
2095 2 -179.3724738708759 -134.0877198235186 2.9412222447512084 0 0 0
2096 2 -177.40180070812306 -134.0881610208593 0.9658981976768164 0 0 0
2097 2 -175.42873189971544 -132.11523167386036 0.9632020819707723 0 0 0
2098 2 -175.42647661427029 -134.08786105738875 2.9365713400997233 0 0 0
2099 2 -177.39940506246842 -132.11479047651963 2.9385261290451625 0 0 0
1919 2 -171.4828750033193 -136.06137283559852 0.9592925040798903 0 0 0
1921 2 -173.4535481660722 -136.06093163825776 2.934616551154285 0 0 0
1925 2 -169.50755090946657 -136.06107287212794 2.9299656465028017 0 0 0
2100 2 -173.45580345151737 -134.08830225472948 0.9612472930253322 0 0 0
2101 2 -171.48273464310984 -132.1153729077306 0.9585511773192863 0 0 0
2102 2 -171.4804793576647 -134.0880022912589 2.93192043544824 0 0 0
2103 2 -173.45340780586275 -132.11493171038987 2.933875224393679 0 0 0
2104 2 -169.50980619491176 -134.08844348859967 0.9565963883738462 0 0 0
2107 2 -169.50741054925717 -132.11507294426008 2.929224319742194 0 0 0
1923 2 -167.53687774671369 -136.0615140694687 0.9546415994284096 0 0 0
1927 2 -163.5908804901081 -136.0616553033389 0.9499906947769272 0 0 0
1929 2 -165.561553652861 -136.06121410599815 2.9253147418513157 0 0 0
2105 2 -167.53673738650429 -132.11551414160076 0.9539002726678056 0 0 0
2106 2 -167.5344821010591 -134.08814352512908 2.927269530796756 0 0 0
2108 2 -165.56380893830618 -134.08858472246988 0.9519454837223638 0 0 0
2109 2 -163.59074012989865 -132.115655375471 0.9492493680163214 0 0 0
2110 2 -163.58848484445355 -134.0882847589993 2.9226186261452707 0 0 0
2111 2 -165.56141329265157 -132.11521417813023 2.92457341509071 0 0 0
1931 2 -159.64488323350253 -136.06179653720912 0.9453397901254377 0 0 0
1933 2 -161.6155563962554 -136.06135533986833 2.9206638371998315 0 0 0
1937 2 -157.66955913964983 -136.0614965737385 2.9160129325483473 0 0 0
2112 2 -161.6178116817006 -134.08872595634 0.9472945790708795 0 0 0
2113 2 -159.64474287329307 -132.1157966093412 0.9445984633648354 0 0 0
2114 2 -159.64248758784785 -134.08842599286947 2.9179677214937874 0 0 0
2115 2 -161.61541603604596 -132.1153554120004 2.9199225104392257 0 0 0
2116 2 -157.671814425095 -134.0888671902102 0.9426436744193936 0 0 0
2119 2 -157.66941877944038 -132.11549664587056 2.9152716057877406 0 0 0
1935 2 -155.69888597689695 -136.06193777107927 0.9406888854739552 0 0 0
1939 2 -151.75288872029128 -136.06207900494945 0.936037980822471 0 0 0
1941 2 -153.72356188304423 -136.06163780760866 2.911362027896863 0 0 0
2117 2 -155.69874561668746 -132.1159378432113 0.9399475587133512 0 0 0
2118 2 -155.69649033124225 -134.08856722673968 2.9133168168423014 0 0 0
2120 2 -153.72581716848939 -134.0890084240804 0.9379927697679094 0 0 0
2121 2 -151.75274836008182 -132.11607907708154 0.9352966540618652 0 0 0
2122 2 -151.75049307463667 -134.08870846060984 2.908665912190818 0 0 0
2123 2 -153.7234215228348 -132.11563787974075 2.910620701136258 0 0 0
1943 2 -147.8068914636857 -136.0622202388196 0.9313870761709868 0 0 0
1945 2 -149.77756462643862 -136.0617790414789 2.906711123245379 0 0 0
1949 2 -145.83156736983304 -136.06192027534908 2.9020602185938946 0 0 0
2124 2 -149.7798199118838 -134.0891496579506 0.9333418651164269 0 0 0
2125 2 -147.80675110347622 -132.11622031095175 0.930645749410381 0 0 0
2126 2 -147.80449581803106 -134.08884969448 2.904015007539334 0 0 0
2127 2 -149.77742426622913 -132.11577911361098 2.905969796484772 0 0 0
2128 2 -145.83382265527814 -134.0892908918208 0.9286909604649409 0 0 0
2131 2 -145.83142700962355 -132.11592034748116 2.901318891833288 0 0 0
1947 2 -143.86089420708007 -136.06236147268982 0.9267361715195026 0 0 0
2129 2 -143.86075384687064 -132.11636154482196 0.9259948447588986 0 0 0
2130 2 -143.85849856142548 -134.0889909283502 2.8993641028878487 0 0 0
1951 2 -139.91489695047449 -136.06250270656002 0.9220852668680184 0 0 0
1953 2 -141.8855701132274 -136.06206150921926 2.8974093139424104 0 0 0
2132 2 -141.88782539867253 -134.08943212569096 0.9240400558134567 0 0 0
2133 2 -139.91475659026506 -132.11650277869214 0.9213439401074126 0 0 0
2134 2 -139.9125013048199 -134.08913216222035 2.8947131982363654 0 0 0
2135 2 -141.88542975301795 -132.11606158135132 2.8966679871818037 0 0 0
2136 2 -137.94182814206698 -134.08957335956114 0.9193891511619743 0 0 0
1957 2 -137.9395728566218 -136.06220274308947 2.892758409290926 0 0 0
2139 2 -137.93943249641237 -132.1162028152215 2.8920170825303195 0 0 0
1955 2 -135.96889969386888 -136.0626439404302 0.9174343622165342 0 0 0
1959 2 -132.0229024372633 -136.0627851743004 0.9127834575650464 0 0 0
1961 2 -133.99357560001624 -136.0623439769596 2.888107504639441 0 0 0
2137 2 -135.96875933365942 -132.1166440125623 0.9166930354559284 0 0 0
2138 2 -135.9665040482143 -134.0892733960906 2.8900622935848794 0 0 0
2140 2 -133.99583088546137 -134.08971459343138 0.9147382465104883 0 0 0
2141 2 -132.02276207705387 -132.11678524643244 0.9120421308044424 0 0 0
2142 2 -132.02050679160868 -134.08941462996077 2.885411388933396 0 0 0
2143 2 -133.99343523980676 -132.11634404909168 2.8873661778788344 0 0 0
1963 2 -128.0769051806577 -136.0629264081706 0.908132552913564 0 0 0
1965 2 -130.0475783434106 -136.0624852108298 2.883456599987956 0 0 0
1969 2 -126.101581086805 -136.0626264447 2.878805695336472 0 0 0
2144 2 -130.0498336288558 -134.08985582730156 0.9100873418590023 0 0 0
2145 2 -128.0767648204482 -132.11692648030265 0.9073912261529582 0 0 0
2146 2 -128.0745095350031 -134.08955586383095 2.880760484281911 0 0 0
2147 2 -130.04743798320118 -132.1164852829619 2.882715273227351 0 0 0
2148 2 -126.10383637225017 -134.08999706117174 0.9054364372075199 0 0 0
2151 2 -126.10144072659556 -132.1166265168321 2.878064368575866 0 0 0
1967 2 -124.1309079240521 -136.06306764204078 0.9034816482620815 0 0 0
1971 2 -120.18491066744652 -136.063208875911 0.8988307436105973 0 0 0
1973 2 -122.1555838301994 -136.0627676785702 2.8741547906849885 0 0 0
2149 2 -124.13076756384264 -132.11706771417286 0.9027403215014758 0 0 0
2150 2 -124.12851227839748 -134.08969709770116 2.876109579630427 0 0 0
2152 2 -122.15783911564458 -134.09013829504192 0.9007855325560339 0 0 0
2153 2 -120.18477030723705 -132.11720894804307 0.8980894168499916 0 0 0
2154 2 -120.1825150217919 -134.08983833157131 2.8714586749789435 0 0 0
2155 2 -122.15544346998995 -132.11676775070225 2.873413463924382 0 0 0
1975 2 -116.23891341084091 -136.06335010978114 0.8941798389591096 0 0 0
1977 2 -118.20958657359381 -136.0629089124404 2.8695038860335034 0 0 0
1981 2 -114.26358931698822 -136.06305014631056 2.8648529813820183 0 0 0
2156 2 -118.21184185903898 -134.09027952891208 0.8961346279045515 0 0 0
2157 2 -116.23877305063144 -132.11735018191325 0.8934385121985073 0 0 0
2158 2 -116.23651776518628 -134.08997956544152 2.8668077703274575 0 0 0
2159 2 -118.20944621338435 -132.11690898457243 2.8687625592728967 0 0 0
2160 2 -114.26584460243339 -134.0904207627823 0.8914837232530655 0 0 0
2163 2 -114.26344895677875 -132.1170502184426 2.8641116546214116 0 0 0
1979 2 -112.29291615423529 -136.06349134365132 0.8895289343076271 0 0 0
1983 2 -108.34691889762969 -136.06363257752153 0.8848780296561447 0 0 0
1985 2 -110.3175920603826 -136.0631913801807 2.860202076730535 0 0 0
2161 2 -112.29277579402581 -132.11749141578343 0.8887876075470231 0 0 0
2162 2 -112.29052050858068 -134.09012079931173 2.862156865675974 0 0 0
2164 2 -110.31984734582775 -134.0905619966525 0.886832818601583 0 0 0
2165 2 -108.34677853742022 -132.11763264965361 0.8841367028955371 0 0 0
2166 2 -108.34452325197508 -134.09026203318192 2.85750596102449 0 0 0
2167 2 -110.31745170017314 -132.1171914523128 2.859460749969929 0 0 0
1987 2 -104.40092164102408 -136.06377381139168 0.8802271250046569 0 0 0
1989 2 -106.37159480377701 -136.06333261405092 2.85555117207905 0 0 0
1993 2 -102.4255975471714 -136.06347384792113 2.8509002674275665 0 0 0
2168 2 -106.37385008922217 -134.0907032305227 0.8821819139500988 0 0 0
2169 2 -104.40078128081463 -132.11777388352377 0.8794857982440565 0 0 0
2170 2 -104.39852599536948 -134.09040326705207 2.852855056373005 0 0 0
2171 2 -106.37145444356757 -132.11733268618298 2.854809845318443 0 0 0
2172 2 -102.42785283261657 -134.09084446439292 0.877531009298611 0 0 0
2175 2 -102.42545718696196 -132.11747392005324 2.85015894066696 0 0 0
1991 2 -100.45492438441849 -136.0639150452619 0.8755762203531745 0 0 0
1995 2 -96.5089271278129 -136.0640562791321 0.8709253157016903 0 0 0
1997 2 -98.47960029056578 -136.0636150817913 2.8462493627760805 0 0 0
2173 2 -100.45478402420903 -132.117915117394 0.8748348935925687 0 0 0
2174 2 -100.45252873876389 -134.09054450092225 2.8482041517215198 0 0 0
2176 2 -98.48185557601099 -134.09098569826304 0.8728801046471268 0 0 0
2177 2 -96.50878676760343 -132.11805635126413 0.8701839889410827 0 0 0
2178 2 -96.50653148215831 -134.09068573479243 2.8435532470700364 0 0 0
2179 2 -98.47945993035634 -132.11761515392342 2.8455080360154756 0 0 0
1999 2 -92.56292987120733 -136.06419751300228 0.8662744110502043 0 0 0
2001 2 -94.53360303396022 -136.06375631566152 2.841598458124598 0 0 0
2005 2 -90.58760577735463 -136.06389754953167 2.836947553473113 0 0 0
2180 2 -94.53585831940539 -134.09112693213322 0.8682291999956462 0 0 0
2181 2 -92.56278951099783 -132.11819758513434 0.8655330842896021 0 0 0
2182 2 -92.56053422555269 -134.09082696866264 2.838902342418552 0 0 0
2183 2 -94.53346267375076 -132.1177563877936 2.8408571313639905 0 0 0
2184 2 -90.58986106279977 -134.09126816600335 0.8635782953441637 0 0 0
2187 2 -90.58746541714517 -132.1178976216638 2.8362062267125063 0 0 0
2003 2 -88.61693261460172 -136.0643387468725 0.8616235063987219 0 0 0
2007 2 -84.67093535799609 -136.06447998074262 0.8569726017472377 0 0 0
2009 2 -86.641608520749 -136.06403878340188 2.832296648821628 0 0 0
2185 2 -88.61679225439225 -132.11833881900452 0.8608821796381161 0 0 0
2186 2 -88.61453696894709 -134.09096820253288 2.834251437767067 0 0 0
2188 2 -86.64386380619419 -134.09140939987358 0.8589273906926778 0 0 0
2189 2 -84.67079499778663 -132.11848005287467 0.8562312749866301 0 0 0
2190 2 -84.6685397123415 -134.09110943640303 2.829600533115583 0 0 0
2191 2 -86.64146816053955 -132.11803885553394 2.831555322061022 0 0 0
2011 2 -80.7249381013905 -136.0646212146128 0.8523216970957517 0 0 0
2013 2 -82.69561126414341 -136.06418001727204 2.8276457441701446 0 0 0
2017 2 -78.74961400753782 -136.06432125114222 2.8229948395186586 0 0 0
2192 2 -82.69786654958858 -134.0915506337438 0.8542764860411918 0 0 0
2193 2 -80.72479774118102 -132.11862128674488 0.8515803703351477 0 0 0
2194 2 -80.72254245573586 -134.09125067027315 2.8249496284640987 0 0 0
2195 2 -82.69547090393392 -132.1181800894041 2.826904417409537 0 0 0
2196 2 -78.75186929298297 -134.09169186761397 0.8496255813897076 0 0 0
2199 2 -78.74947364732833 -132.11832132327433 2.8222535127580537 0 0 0
2015 2 -76.7789408447849 -136.06476244848298 0.8476707924442675 0 0 0
2019 2 -72.83294358817928 -136.06490368235322 0.8430198877927815 0 0 0
2021 2 -74.80361675093219 -136.0644624850124 2.818343934867176 0 0 0
2197 2 -76.77880048457544 -132.1187625206151 0.8469294656836635 0 0 0
2198 2 -76.77654519913027 -134.09139190414334 2.8202987238126136 0 0 0
2200 2 -74.80587203637737 -134.09183310148416 0.8449746767382234 0 0 0
2201 2 -72.83280322796983 -132.1189037544853 0.8422785610321757 0 0 0
2202 2 -72.83054794252466 -134.09153313801355 2.8156478191611294 0 0 0
2203 2 -74.80347639072274 -132.11846255714448 2.8176026081065686 0 0 0
2023 2 -68.88694633157368 -136.0650449162234 0.838368983141299 0 0 0
2025 2 -70.85761949432658 -136.0646037188826 2.81369303021569 0 0 0
2029 2 -66.911622237721 -136.0647449527528 2.809042125564206 0 0 0
2204 2 -70.85987477977179 -134.0919743353543 0.8403237720867391 0 0 0
2205 2 -68.88680597136423 -132.11904498835548 0.8376276563806933 0 0 0
2206 2 -68.88455068591908 -134.09167437188373 2.810996914509645 0 0 0
2207 2 -70.85747913411713 -132.1186037910147 2.8129517034550844 0 0 0
2208 2 -66.91387752316618 -134.09211556922452 0.8356728674352549 0 0 0
2211 2 -66.91148187751155 -132.1187450248849 2.8083007988036 0 0 0
2027 2 -64.9409490749681 -136.06518615009358 0.8337180784898148 0 0 0
2031 2 -60.99495181836249 -136.06532738396376 0.8290671738383288 0 0 0
2033 2 -62.96562498111539 -136.06488618662294 2.8043912209127217 0 0 0
2209 2 -64.94080871475863 -132.1191862222256 0.8329767517292108 0 0 0
2210 2 -64.93855342931349 -134.09181560575396 2.806346009858162 0 0 0
2212 2 -62.96788026656055 -134.09225680309473 0.8310219627837725 0 0 0
2213 2 -60.994811458153016 -132.1193274560958 0.8283258470777284 0 0 0
2214 2 -60.992556172707864 -134.09195683962415 2.801695105206676 0 0 0
2215 2 -62.965484620905926 -132.11888625875505 2.803649894152114 0 0 0
2035 2 -57.04895456175689 -136.06546861783394 0.8244162691868446 0 0 0
2037 2 -59.01962772450979 -136.06502742049315 2.7997403162612375 0 0 0
2041 2 -55.073630467904174 -136.06516865436333 2.7950894116097533 0 0 0
2216 2 -59.021883009954955 -134.0923980369649 0.826371058132283 0 0 0
2217 2 -57.04881420154742 -132.119468689966 0.8236749424262388 0 0 0
2218 2 -57.04655891610226 -134.09209807349433 2.7970442005551934 0 0 0
2219 2 -59.019487364300325 -132.11902749262526 2.7989989895006318 0 0 0
2220 2 -55.07588575334934 -134.0925392708351 0.8217201534808005 0 0 0
2223 2 -55.07349010769473 -132.11916872649542 2.7943480848491467 0 0 0
2039 2 -53.102957305151286 -136.0656098517041 0.8197653645353604 0 0 0
2043 2 -49.15696004854568 -136.06575108557433 0.8151144598838762 0 0 0
2045 2 -51.127633211298594 -136.06530988823354 2.790438506958269 0 0 0
2221 2 -53.10281694494183 -132.1196099238362 0.8190240377747564 0 0 0
2222 2 -53.100561659496655 -134.09223930736454 2.7923932959037074 0 0 0
2224 2 -51.12988849674375 -134.09268050470527 0.8170692488293199 0 0 0
2225 2 -49.15681968833622 -132.11975115770642 0.814373133123274 0 0 0
2226 2 -49.15456440289106 -134.09238054123466 2.7877423912522223 0 0 0
2227 2 -51.12749285108913 -132.11930996036563 2.7896971801976616 0 0 0
2047 2 -45.210962791940084 -136.06589231944454 0.810463555232392 0 0 0
2049 2 -47.181635954693 -136.06545112210372 2.785787602306785 0 0 0
2053 2 -43.23563869808739 -136.0655923559739 2.7811366976553 0 0 0
2228 2 -47.183891240138145 -134.09282173857542 0.8124183441778339 0 0 0
2229 2 -45.21082243173061 -132.1198923915766 0.8097222284717862 0 0 0
2230 2 -45.20856714628547 -134.09252177510487 2.783091486600739 0 0 0
2231 2 -47.18149559448353 -132.1194511942358 2.7850462755461782 0 0 0
2232 2 -43.23789398353255 -134.09296297244563 0.8077674395263479 0 0 0
2235 2 -43.23549833787793 -132.119592428106 2.780395370894693 0 0 0
2051 2 -41.26496553533448 -136.0660335533147 0.8058126505809078 0 0 0
2055 2 -37.31896827872888 -136.0661747871849 0.8011617459294218 0 0 0
2057 2 -39.28964144148179 -136.0657335898441 2.7764857930038156 0 0 0
2233 2 -41.264825175125026 -132.12003362544678 0.805071323820302 0 0 0
2234 2 -41.26256988967985 -134.0926630089751 2.778440581949253 0 0 0
2236 2 -39.29189672692696 -134.09310420631581 0.8031165348748637 0 0 0
2237 2 -37.31882791851941 -132.120174859317 0.8004204191688196 0 0 0
2238 2 -37.316572633074266 -134.09280424284526 2.7737896772977715 0 0 0
2239 2 -39.28950108127233 -132.11973366197617 2.77574446624321 0 0 0
2059 2 -33.37297102212329 -136.06631602105503 0.7965108412779394 0 0 0
2061 2 -35.34364418487618 -136.0658748237143 2.7718348883523305 0 0 0
2065 2 -31.3976469282706 -136.06601605758448 2.7671839837008463 0 0 0
2240 2 -35.34589947032135 -134.09324544018605 0.7984656302233812 0 0 0
2241 2 -33.37283066191381 -132.1203160931871 0.7957695145173354 0 0 0
2242 2 -33.370575376468665 -134.09294547671544 2.7691387726462846 0 0 0
2243 2 -35.343503824666726 -132.11987489584635 2.7710935615917247 0 0 0
2244 2 -31.39990221371576 -134.09338667405626 0.793814725571897 0 0 0
2247 2 -31.397506568061136 -132.12001612971656 2.7664426569402396 0 0 0
2063 2 -29.42697376551769 -136.06645725492524 0.7918599366264534 0 0 0
2067 2 -25.480976508912097 -136.06659848879545 0.7872090319749709 0 0 0
2069 2 -27.451649671665 -136.06615729145472 2.762533079049362 0 0 0
2245 2 -29.426833405308223 -132.12045732705735 0.7911186098658476 0 0 0
2246 2 -29.42457811986306 -134.09308671058562 2.764487867994802 0 0 0
2248 2 -27.453904957110158 -134.0935279079264 0.789163820920411 0 0 0
2249 2 -25.480836148702625 -132.12059856092753 0.7864677052143652 0 0 0
2250 2 -25.47858086325747 -134.0932279444558 2.759836963343317 0 0 0
2251 2 -27.451509311455535 -132.12015736358677 2.761791752288757 0 0 0
2071 2 -21.534979252306492 -136.06673972266566 0.7825581273234867 0 0 0
2073 2 -23.5056524150594 -136.06629852532487 2.757882174397878 0 0 0
2077 2 -19.559655158453804 -136.06643975919505 2.7532312697463937 0 0 0
2252 2 -23.507907700504557 -134.09366914179657 0.7845129162689268 0 0 0
2253 2 -21.534838892097017 -132.1207397947977 0.7818168005628809 0 0 0
2254 2 -21.532583606651862 -134.09336917832601 2.755186058691832 0 0 0
2255 2 -23.505512054849937 -132.12029859745695 2.7571408476372703 0 0 0
2256 2 -19.561910443898952 -134.09381037566672 0.7798620116174408 0 0 0
2259 2 -19.55951479824433 -132.1204398313271 2.752489942985788 0 0 0
2075 2 -17.588981995700887 -136.06688095653578 0.7779072226720007 0 0 0
2079 2 -13.64298473909528 -136.06702219040594 0.7732563180205183 0 0 0
2081 2 -15.613657901848196 -136.06658099306526 2.7485803650949086 0 0 0
2257 2 -17.588841635491423 -132.12088102866787 0.7771658959113985 0 0 0
2258 2 -17.586586350046268 -134.09351041219617 2.7505351540403478 0 0 0
2260 2 -15.615913187293351 -134.09395160953693 0.7752111069659584 0 0 0
2261 2 -13.642844378885815 -132.12102226253805 0.7725149912599125 0 0 0
2262 2 -13.640589093440662 -134.09365164606638 2.7458842493888636 0 0 0
2263 2 -15.613517541638732 -132.1205810651973 2.7478390383343028 0 0 0
2083 2 -9.696987482489686 -136.06716342427615 0.7686054133690323 0 0 0
2085 2 -11.667660645242597 -136.0667222269354 2.7439294604434243 0 0 0
2089 2 -7.721663388636991 -136.0668634608056 2.739278555791941 0 0 0
2264 2 -11.66991593068775 -134.09409284340717 0.7705602023144742 0 0 0
2265 2 -9.696847122280223 -132.1211634964083 0.7678640866084265 0 0 0
2266 2 -9.694591836835066 -134.0937928799366 2.7412333447373802 0 0 0
2267 2 -11.667520285033127 -132.12072229906747 2.7431881336828177 0 0 0
2268 2 -7.72391867408215 -134.09423407727735 0.76590929766299 0 0 0
2271 2 -7.721523028427527 -132.12086353293768 2.7385372290313352 0 0 0
2087 2 -5.750990225884084 -136.06730465814633 0.7639545087175481 0 0 0
2091 2 -1.8049929692784865 -136.06744589201654 0.7593036040660639 0 0 0
2093 2 -3.775666132031396 -136.0670046946758 2.734627651140454 0 0 0
2269 2 -5.750849865674621 -132.12130473027847 0.7632131819569441 0 0 0
2270 2 -5.7485945802294625 -134.09393411380674 2.736582440085895 0 0 0
2272 2 -3.777921417476553 -134.0943753111475 0.761258393011504 0 0 0
2273 2 -1.804852609069019 -132.12144596414865 0.7585622773054599 0 0 0
2274 2 -1.8025973236238564 -134.09407534767692 2.73193153543441 0 0 0
2275 2 -3.7755257718219246 -132.12100476680783 2.7338863243798492 0 0 0
2276 2 -179.3745887961116 -128.16909051212232 0.9671116598616525 0 0 0
2277 2 -179.3723335106664 -130.14171989565062 2.940480917990601 0 0 0
2278 2 -177.4016603479135 -130.14216109299142 0.9651568709162142 0 0 0
2279 2 -175.42859153950596 -128.16923174599248 0.9624607552101629 0 0 0
2280 2 -175.42633625406086 -130.1418611295208 2.9358300133391184 0 0 0
2281 2 -177.3992647022589 -128.1687905486517 2.9377848022845576 0 0 0
2459 2 -179.37219315045695 -126.1957199677827 2.939739591229997 0 0 0
2460 2 -177.40151998770406 -126.19616116512344 0.9644155441556048 0 0 0
2462 2 -175.42619589385134 -126.19586120165287 2.9350886865785117 0 0 0
2282 2 -173.45566309130788 -130.1423023268616 0.9605059662647264 0 0 0
2283 2 -171.48259428290038 -128.1693729798627 0.9578098505586823 0 0 0
2284 2 -171.48033899745522 -130.142002363391 2.9311791086876333 0 0 0
2285 2 -173.45326744565324 -128.16893178252195 2.9331338976330734 0 0 0
2286 2 -169.5096658347023 -130.14244356073172 0.955855061613244 0 0 0
2289 2 -169.5072701890477 -128.1690730163921 2.9284829929815883 0 0 0
2464 2 -173.45552273109845 -126.19630239899361 0.9597646395041206 0 0 0
2466 2 -171.4801986372458 -126.19600243552306 2.9304377819270266 0 0 0
2468 2 -169.50952547449285 -126.19644363286382 0.9551137348526382 0 0 0
2287 2 -167.5365970262948 -128.16951421373287 0.9531589459071981 0 0 0
2288 2 -167.5343417408496 -130.14214359726117 2.92652820403615 0 0 0
2290 2 -165.56366857809667 -130.14258479460193 0.9512041569617598 0 0 0
2291 2 -163.59059976968922 -128.16965544760305 0.9485080412557139 0 0 0
2292 2 -163.588344484244 -130.14228483113138 2.921877299384664 0 0 0
2293 2 -165.56127293244208 -128.16921425026229 2.923832088330104 0 0 0
2470 2 -167.53420138064016 -126.19614366939324 2.9257868772755433 0 0 0
2472 2 -165.5635282178872 -126.19658486673397 0.9504628302011522 0 0 0
2474 2 -163.58820412403458 -126.19628490326342 2.921135972624059 0 0 0
2294 2 -161.61767132149112 -130.1427260284721 0.946553252310272 0 0 0
2295 2 -159.64460251308358 -128.16979668147326 0.9438571366042279 0 0 0
2296 2 -159.6423472276384 -130.14242606500156 2.91722639473318 0 0 0
2297 2 -161.61527567583647 -128.16935548413247 2.919181183678619 0 0 0
2298 2 -157.67167406488548 -130.14286726234235 0.9419023476587878 0 0 0
2301 2 -157.6692784192309 -128.16949671800268 2.9145302790271357 0 0 0
2476 2 -161.6175309612816 -126.1967261006042 0.9458119255496662 0 0 0
2478 2 -159.642206867429 -126.19642613713361 2.916485067972576 0 0 0
2480 2 -157.67153370467602 -126.1968673344744 0.941161020898182 0 0 0
2299 2 -155.69860525647795 -128.1699379153434 0.9392062319527437 0 0 0
2300 2 -155.69634997103282 -130.1425672988717 2.9125754900816965 0 0 0
2302 2 -153.72567680827984 -130.1430084962125 0.9372514430073071 0 0 0
2303 2 -151.75260799987237 -128.17007914921362 0.9345553273012612 0 0 0
2304 2 -151.7503527144272 -130.1427085327419 2.9079245854302114 0 0 0
2305 2 -153.72328116262526 -128.16963795187286 2.9098793743756506 0 0 0
2482 2 -155.69620961082336 -126.1965673710038 2.91183416332109 0 0 0
2484 2 -153.72553644807044 -126.19700856834456 0.9365101162467013 0 0 0
2486 2 -151.75021235421775 -126.19670860487399 2.9071832586696056 0 0 0
2306 2 -149.7796795516743 -130.1431497300827 0.9326005383558211 0 0 0
2307 2 -147.80661074326676 -128.1702203830838 0.9299044226497752 0 0 0
2308 2 -147.80435545782163 -130.14284976661207 2.903273680778727 0 0 0
2309 2 -149.77728390601965 -128.16977918574304 2.9052284697241664 0 0 0
2310 2 -145.8336822950687 -130.1432909639529 0.9279496337043351 0 0 0
2313 2 -145.83128664941407 -128.16992041961325 2.900577565072683 0 0 0
2488 2 -149.77953919146483 -126.19714980221475 0.9318592115952153 0 0 0
2490 2 -147.80421509761211 -126.1968498387442 2.9025323540181214 0 0 0
2492 2 -145.83354193485926 -126.19729103608496 0.9272083069437294 0 0 0
2311 2 -143.86061348666115 -128.170361616954 0.925253517998291 0 0 0
2312 2 -143.858358201216 -130.14299100048225 2.898622776127243 0 0 0
2494 2 -143.8582178410065 -126.19699107261431 2.897881449366637 0 0 0
2314 2 -141.8876850384631 -130.14343219782305 0.9232987290528527 0 0 0
2315 2 -139.91461623005554 -128.17050285082416 0.9206026133468086 0 0 0
2316 2 -139.91236094461038 -130.1431322343525 2.8939718714757587 0 0 0
2317 2 -141.8852893928085 -128.17006165348343 2.895926660421197 0 0 0
2496 2 -141.88754467825362 -126.19743226995514 0.9225574022922451 0 0 0
2498 2 -139.91222058440093 -126.19713230648455 2.893230544715153 0 0 0
2318 2 -137.9416877818575 -130.14357343169326 0.9186478244013649 0 0 0
2500 2 -137.941547421648 -126.19757350382534 0.9179064976407609 0 0 0
2321 2 -137.9392921362029 -128.1702028873536 2.8912757557697146 0 0 0
2319 2 -135.96861897344996 -128.17064408469437 0.9159517086953208 0 0 0
2320 2 -135.96636368800478 -130.14327346822267 2.8893209668242745 0 0 0
2322 2 -133.99569052525192 -130.14371466556346 0.9139969197498843 0 0 0
2323 2 -132.02262171684436 -128.17078531856453 0.9113008040438366 0 0 0
2324 2 -132.02036643139917 -130.1434147020928 2.8846700621727894 0 0 0
2325 2 -133.99329487959733 -128.1703441212238 2.8866248511182286 0 0 0
2502 2 -135.96622332779535 -126.19727354035473 2.888579640063668 0 0 0
2504 2 -133.99555016504243 -126.19771473769549 0.9132555929892803 0 0 0
2506 2 -132.02022607118977 -126.19741477422491 2.8839287354121845 0 0 0
2326 2 -130.0496932686463 -130.14385589943365 0.9093460150984001 0 0 0
2327 2 -128.07662446023875 -128.1709265524347 0.9066498993923542 0 0 0
2328 2 -128.07436917479362 -130.14355593596306 2.880019157521306 0 0 0
2329 2 -130.04729762299166 -128.17048535509397 2.881973946466746 0 0 0
2330 2 -126.1036960120407 -130.1439971333038 0.9046951104469159 0 0 0
2333 2 -126.10130036638607 -128.17062658896415 2.87732304181526 0 0 0
2508 2 -130.04955290843685 -126.19785597156567 0.9086046883377925 0 0 0
2510 2 -128.07422881458416 -126.19755600809513 2.8792778307606994 0 0 0
2512 2 -126.10355565183121 -126.1979972054359 0.9039537836863083 0 0 0
2331 2 -124.13062720363315 -128.17106778630497 0.90199899474087 0 0 0
2332 2 -124.12837191818801 -130.14369716983325 2.875368252869821 0 0 0
2334 2 -122.15769875543512 -130.14413836717398 0.9000442057954299 0 0 0
2335 2 -120.18462994702759 -128.17120902017516 0.897348090089384 0 0 0
2336 2 -120.18237466158241 -130.1438384037034 2.870717348218337 0 0 0
2337 2 -122.15530310978048 -128.17076782283436 2.872672137163775 0 0 0
2514 2 -124.12823155797855 -126.19769724196529 2.8746269261092143 0 0 0
2516 2 -122.15755839522564 -126.19813843930605 0.8993028790348241 0 0 0
2518 2 -120.18223430137296 -126.19783847583547 2.86997602145773 0 0 0
2338 2 -118.21170149882951 -130.14427960104416 0.8953933011439439 0 0 0
2339 2 -116.238632690422 -128.1713502540453 0.8926971854379016 0 0 0
2340 2 -116.23637740497682 -130.14397963757364 2.8660664435668535 0 0 0
2341 2 -118.2093058531749 -128.17090905670452 2.8680212325122927 0 0 0
2342 2 -114.2657042422239 -130.1444208349144 0.8907423964924632 0 0 0
2345 2 -114.2633085965693 -128.17105029057473 2.8633703278608067 0 0 0
2520 2 -118.21156113862006 -126.19827967317626 0.8946519743833399 0 0 0
2522 2 -116.23623704476736 -126.19797970970566 2.865325116806247 0 0 0
2524 2 -114.26556388201442 -126.19842090704643 0.8900010697318539 0 0 0
2343 2 -112.29263543381637 -128.1714914879155 0.8880462807864156 0 0 0
2344 2 -112.29038014837121 -130.1441208714438 2.8614155389153675 0 0 0
2346 2 -110.31970698561832 -130.14456206878458 0.8860914918409772 0 0 0
2347 2 -108.34663817721076 -128.17163272178567 0.8833953761349314 0 0 0
2348 2 -108.34438289176563 -130.144262105314 2.856764634263884 0 0 0
2349 2 -110.31731133996367 -128.1711915244449 2.8587194232093225 0 0 0
2526 2 -112.29023978816174 -126.19812094357584 2.8606742121547617 0 0 0
2528 2 -110.31956662540881 -126.19856214091665 0.8853501650803715 0 0 0
2530 2 -108.34424253155613 -126.19826217744604 2.8560233075032784 0 0 0
2350 2 -106.3737097290127 -130.14470330265476 0.881440587189493 0 0 0
2351 2 -104.40064092060517 -128.17177395565585 0.8787444714834489 0 0 0
2352 2 -104.39838563516003 -130.14440333918418 2.852113729612399 0 0 0
2353 2 -106.37131408335807 -128.17133275831506 2.8540685185578383 0 0 0
2354 2 -102.42771247240711 -130.14484453652491 0.876789682538007 0 0 0
2357 2 -102.42531682675249 -128.1714739921853 2.849417613906353 0 0 0
2532 2 -106.37356936880323 -126.19870337478683 0.8806992604288872 0 0 0
2534 2 -104.39824527495055 -126.19840341131622 2.8513724028517924 0 0 0
2536 2 -102.42757211219762 -126.19884460865701 0.8760483557773995 0 0 0
2355 2 -100.45464366399958 -128.17191518952606 0.8740935668319612 0 0 0
2356 2 -100.45238837855442 -130.14454457305436 2.8474628249609157 0 0 0
2358 2 -98.48171521580151 -130.14498577039507 0.8721387778865228 0 0 0
2359 2 -96.50864640739397 -128.1720564233962 0.8694426621804805 0 0 0
2360 2 -96.50639112194884 -130.14468580692454 2.8428119203094298 0 0 0
2361 2 -98.4793195701469 -128.17161522605545 2.84476670925487 0 0 0
2538 2 -100.45224801834495 -126.19854464518643 2.846721498200309 0 0 0
2540 2 -98.48157485559203 -126.19898584252716 0.871397451125917 0 0 0
2542 2 -96.50625076173935 -126.19868587905663 2.842070593548824 0 0 0
2362 2 -94.5357179591959 -130.1451270042653 0.8674878732350404 0 0 0
2363 2 -92.56264915078837 -128.17219765726642 0.8647917575289945 0 0 0
2364 2 -92.56039386534323 -130.1448270407947 2.8381610156579455 0 0 0
2365 2 -94.53332231354128 -128.17175645992566 2.8401158046033848 0 0 0
2366 2 -90.58972070259031 -130.14526823813546 0.862836968583558 0 0 0
2369 2 -90.58732505693568 -128.17189769379587 2.8354648999519005 0 0 0
2544 2 -94.53557759898645 -126.19912707639737 0.8667465464744328 0 0 0
2546 2 -92.56025350513374 -126.1988271129268 2.8374196888973398 0 0 0
2548 2 -90.58958034238086 -126.19926831026757 0.8620956418229504 0 0 0
2367 2 -88.61665189418278 -128.17233889113663 0.8601408528775085 0 0 0
2368 2 -88.61439660873762 -130.14496827466493 2.833510111006462 0 0 0
2370 2 -86.6437234459847 -130.1454094720057 0.8581860639320702 0 0 0
2371 2 -84.67065463757717 -128.17248012500679 0.8554899482260243 0 0 0
2372 2 -84.66839935213201 -130.1451095085351 2.828859206354977 0 0 0
2373 2 -86.64132780033009 -128.17203892766605 2.830813995300417 0 0 0
2550 2 -88.61425624852818 -126.19896834679699 2.8327687842458564 0 0 0
2552 2 -86.6435830857752 -126.19940954413775 0.8574447371714626 0 0 0
2554 2 -84.66825899192253 -126.19910958066718 2.8281178795943704 0 0 0
2374 2 -82.6977261893791 -130.14555070587588 0.8535351592805842 0 0 0
2375 2 -80.72465738097156 -128.172621358877 0.8508390435745401 0 0 0
2376 2 -80.72240209552642 -130.14525074240527 2.824208301703493 0 0 0
2377 2 -82.69533054372445 -128.17218016153615 2.826163090648932 0 0 0
2378 2 -78.75172893277352 -130.14569193974603 0.8488842546291018 0 0 0
2381 2 -78.74933328711887 -128.17232139540639 2.821512185997448 0 0 0
2556 2 -82.69758582916963 -126.19955077800792 0.8527938325199802 0 0 0
2558 2 -80.72226173531693 -126.19925081453734 2.823466974942887 0 0 0
2560 2 -78.75158857256403 -126.19969201187813 0.848142927868496 0 0 0
2379 2 -76.77866012436598 -128.17276259274715 0.8461881389230577 0 0 0
2380 2 -76.7764048389208 -130.14539197627545 2.819557397052008 0 0 0
2382 2 -74.8057316761679 -130.1458331736162 0.8442333499776211 0 0 0
2383 2 -72.83266286776036 -128.17290382661736 0.8415372342715717 0 0 0
2384 2 -72.8304075823152 -130.14553321014566 2.8149064924005245 0 0 0
2385 2 -74.80333603051326 -128.17246262927657 2.816861281345963 0 0 0
2562 2 -76.77626447871135 -126.19939204840752 2.818816070291402 0 0 0
2564 2 -74.80559131595842 -126.19983324574831 0.84349202321701 0 0 0
2566 2 -72.83026722210572 -126.19953328227768 2.814165165639918 0 0 0
2386 2 -70.85973441956232 -130.14597440748642 0.8395824453261334 0 0 0
2387 2 -68.88666561115477 -128.17304506048757 0.8368863296200875 0 0 0
2388 2 -68.88441032570961 -130.1456744440158 2.8102555877490403 0 0 0
2389 2 -70.85733877390766 -128.17260386314678 2.8122103766944786 0 0 0
2390 2 -66.9137371629567 -130.14611564135663 0.8349315406746491 0 0 0
2393 2 -66.91134151730206 -128.17274509701696 2.8075594720429944 0 0 0
2568 2 -70.85959405935282 -126.19997447961846 0.8388411185655276 0 0 0
2570 2 -68.88426996550012 -126.1996745161479 2.8095142609884327 0 0 0
2572 2 -66.91359680274724 -126.20011571348869 0.8341902139140434 0 0 0
2391 2 -64.94066835454916 -128.17318629435772 0.8322354249686033 0 0 0
2392 2 -64.93841306910399 -130.14581567788605 2.805604683097555 0 0 0
2394 2 -62.96773990635109 -130.14625687522684 0.8302806360231649 0 0 0
2395 2 -60.99467109794355 -128.1733275282279 0.827584520317119 0 0 0
2396 2 -60.9924158124984 -130.1459569117562 2.800953778446071 0 0 0
2397 2 -62.96534426069646 -128.1728863308871 2.80290856739151 0 0 0
2574 2 -64.93827270889454 -126.1998157500181 2.8048633563369494 0 0 0
2576 2 -62.96759954614162 -126.20025694735884 0.8295393092625556 0 0 0
2578 2 -60.99227545228893 -126.19995698388826 2.8002124516854643 0 0 0
2398 2 -59.0217426497455 -130.146398109097 0.8256297313716772 0 0 0
2399 2 -57.04867384133795 -128.1734687620981 0.8229336156656348 0 0 0
2400 2 -57.04641855589279 -130.14609814562638 2.7963028737945868 0 0 0
2401 2 -59.01934700409087 -128.17302756475732 2.798257662740025 0 0 0
2402 2 -55.07574539313989 -130.14653934296717 0.8209788267201947 0 0 0
2405 2 -55.07334974748525 -128.17316879862747 2.793606758088541 0 0 0
2580 2 -59.02160228953603 -126.20039818122905 0.8248884046110732 0 0 0
2582 2 -57.04627819568333 -126.20009821775845 2.79556154703398 0 0 0
2584 2 -55.07560503293043 -126.20053941509924 0.820237499959589 0 0 0
2403 2 -53.10267658473235 -128.17360999596832 0.8182827110141506 0 0 0
2404 2 -53.1004212992872 -130.1462393794966 2.7916519691431017 0 0 0
2406 2 -51.12974813653428 -130.14668057683735 0.8163279220687123 0 0 0
2407 2 -49.15667932812675 -128.1737512298385 0.8136318063626646 0 0 0
2408 2 -49.1544240426816 -130.14638061336674 2.7870010644916183 0 0 0
2409 2 -51.127352490879666 -128.1733100324977 2.7889558534370567 0 0 0
2586 2 -53.10028093907773 -126.20023945162863 2.790910642382496 0 0 0
2588 2 -51.12960777632482 -126.2006806489694 0.815586595308103 0 0 0
2590 2 -49.15428368247215 -126.20038068549881 2.7862597377310117 0 0 0
2410 2 -47.18375087992869 -130.14682181070756 0.8116770174172263 0 0 0
2411 2 -45.21068207152117 -128.17389246370868 0.8089809017111804 0 0 0
2412 2 -45.208426786076 -130.14652184723695 2.7823501598401332 0 0 0
2413 2 -47.181355234274065 -128.17345126636786 2.7843049487855716 0 0 0
2414 2 -43.23775362332309 -130.14696304457777 0.8070261127657421 0 0 0
2417 2 -43.23535797766845 -128.1735925002381 2.779654044134089 0 0 0
2592 2 -47.18361051971922 -126.2008218828396 0.8109356906566205 0 0 0
2594 2 -45.20828642586653 -126.20052191936904 2.7816088330795266 0 0 0
2596 2 -43.23761326311362 -126.20096311670983 0.8062847860051345 0 0 0
2415 2 -41.264684814915555 -128.17403369757886 0.804329997059698 0 0 0
2416 2 -41.2624295294704 -130.14666308110714 2.777699255188649 0 0 0
2418 2 -39.29175636671749 -130.1471042784479 0.8023752081142561 0 0 0
2419 2 -37.31868755830995 -128.17417493144907 0.799679092408212 0 0 0
2420 2 -37.316432272864795 -130.14680431497735 2.773048350537165 0 0 0
2421 2 -39.28936072106287 -128.17373373410825 2.7750031394826022 0 0 0
2598 2 -41.26228916926093 -126.20066315323919 2.7769579284280423 0 0 0
2600 2 -39.291616006508015 -126.20110435057998 0.8016338813536521 0 0 0
2602 2 -37.31629191265534 -126.2008043871094 2.772307023776559 0 0 0
2422 2 -35.34575911011188 -130.1472455123181 0.7977243034627737 0 0 0
2423 2 -33.37269030170436 -128.17431616531923 0.7950281877567278 0 0 0
2424 2 -33.3704350162592 -130.14694554884753 2.7683974458856806 0 0 0
2425 2 -35.343363464457255 -128.17387496797843 2.7703522348311207 0 0 0
2426 2 -31.399761853506295 -130.1473867461883 0.7930733988112912 0 0 0
2429 2 -31.397366207851665 -128.17401620184864 2.7657013301796347 0 0 0
2604 2 -35.34561874990242 -126.20124558445019 0.7969829767021661 0 0 0
2606 2 -33.37029465604973 -126.20094562097962 2.767656119125074 0 0 0
2608 2 -31.399621493296827 -126.20138681832036 0.7923320720506837 0 0 0
2427 2 -29.42669304509876 -128.1744573991894 0.7903772831052436 0 0 0
2428 2 -29.424437759653603 -130.1470867827177 2.7637465412341955 0 0 0
2430 2 -27.453764596900687 -130.14752798005847 0.7884224941598035 0 0 0
2431 2 -25.480695788493158 -128.1745986330596 0.7857263784537576 0 0 0
2432 2 -25.478440503048002 -130.14722801658786 2.7590956365827104 0 0 0
2433 2 -27.451368951246064 -128.17415743571885 2.7610504255281505 0 0 0
2610 2 -29.424297399444143 -126.20108685484978 2.763005214473588 0 0 0
2612 2 -27.453624236691223 -126.20152805219054 0.7876811673991995 0 0 0
2614 2 -25.47830014283854 -126.20122808871996 2.7583543098221055 0 0 0
2434 2 -23.507767340295093 -130.1476692139287 0.7837715895083193 0 0 0
2435 2 -21.534698531887557 -128.17473986692977 0.7810754738022752 0 0 0
2436 2 -21.5324432464424 -130.14736925045807 2.754444731931227 0 0 0
2437 2 -23.505371694640466 -128.17429866958904 2.7563995208766663 0 0 0
2438 2 -19.561770083689492 -130.14781044779883 0.7791206848568368 0 0 0
2441 2 -19.55937443803487 -128.17443990345924 2.751748616225181 0 0 0
2616 2 -23.50762698008562 -126.2016692860607 0.7830302627477117 0 0 0
2618 2 -21.532302886232934 -126.20136932259017 2.7537034051706204 0 0 0
2620 2 -19.561629723480028 -126.2018105199309 0.7783793580962293 0 0 0
2439 2 -17.588701275281952 -128.17488110079995 0.7764245691507927 0 0 0
2440 2 -17.5864459898368 -130.14751048432822 2.749793827279743 0 0 0
2442 2 -15.615772827083887 -130.14795168166904 0.7744697802053508 0 0 0
2443 2 -13.642704018676355 -128.17502233467013 0.7717736644993067 0 0 0
2444 2 -13.640448733231196 -130.1476517181985 2.7451429226282587 0 0 0
2445 2 -15.613377181429264 -128.1745811373294 2.7470977115736988 0 0 0
2622 2 -17.586305629627333 -126.2015105564603 2.7490525005191353 0 0 0
2624 2 -15.615632466874423 -126.20195175380111 0.7737284534447468 0 0 0
2626 2 -13.640308373021732 -126.2016517903305 2.744401595867652 0 0 0
2446 2 -11.669775570478286 -130.14809291553922 0.7698188755538684 0 0 0
2447 2 -9.696706762070752 -128.17516356854034 0.7671227598478207 0 0 0
2448 2 -9.6944514766256 -130.14779295206867 2.7404920179767736 0 0 0
2449 2 -11.66737992482367 -128.17472237119958 2.742446806922212 0 0 0
2450 2 -7.723778313872683 -130.14823414940938 0.7651679709023824 0 0 0
2453 2 -7.72138266821806 -128.17486360506976 2.7377959022707277 0 0 0
2628 2 -11.669635210268822 -126.20209298767129 0.7690775487932608 0 0 0
2630 2 -9.69431111641613 -126.20179302420071 2.739750691216166 0 0 0
2632 2 -7.723637953663219 -126.20223422154149 0.7644266441417749 0 0 0
2451 2 -5.75070950546515 -128.1753048024105 0.7624718551963365 0 0 0
2452 2 -5.748454220019993 -130.14793418593882 2.7358411133252893 0 0 0
2454 2 -3.777781057267082 -130.14837538327956 0.7605170662508982 0 0 0
2455 2 -1.8047122488595477 -128.1754460362807 0.7578209505448559 0 0 0
2456 2 -1.8024569634143959 -130.14807541980903 2.731190208673805 0 0 0
2457 2 -3.7753854116124588 -128.17500483893994 2.7331449976192443 0 0 0
2634 2 -5.748313859810527 -126.20193425807088 2.7350997865646844 0 0 0
2636 2 -3.777640697057616 -126.20237545541164 0.7597757394902942 0 0 0
2638 2 -1.8023166032049354 -126.20207549194107 2.7304488819131976 0 0 0
2458 2 -179.37444843590208 -124.22309058425441 0.9663703331010431 0 0 0
2461 2 -175.4284511792965 -124.22323181812459 0.9617194284495607 0 0 0
2463 2 -177.39912434204942 -124.22279062078383 2.937043475523952 0 0 0
2640 2 -179.37430807569262 -120.27709065638648 0.9656290063404391 0 0 0
2641 2 -179.37205279024747 -122.24972003991478 2.938998264469392 0 0 0
2642 2 -177.40137962749458 -122.2501612372555 0.963674217394999 0 0 0
2643 2 -175.42831081908705 -120.27723189025666 0.9609781016889549 0 0 0
2644 2 -175.42605553364186 -122.24986127378493 2.934347359817906 0 0 0
2645 2 -177.39898398184 -120.2767906929159 2.936302148763345 0 0 0
2465 2 -171.48245392269087 -124.22337305199474 0.9570685237980747 0 0 0
2467 2 -173.4531270854438 -124.22293185465401 2.9323925708724667 0 0 0
2471 2 -169.50712982883817 -124.2230730885242 2.9277416662209825 0 0 0
2646 2 -173.4553823708889 -122.25030247112569 0.9590233127435166 0 0 0
2647 2 -171.48231356248147 -120.27737312412684 0.9563271970374689 0 0 0
2648 2 -171.48005827703628 -122.25000250765514 2.9296964551664217 0 0 0
2649 2 -173.45298672523435 -120.27693192678609 2.931651244111862 0 0 0
2650 2 -169.50938511428336 -122.25044370499587 0.9543724080920324 0 0 0
2653 2 -169.50698946862877 -120.27707316065627 2.9270003394603767 0 0 0
2469 2 -167.53645666608531 -124.22351428586495 0.9524176191465905 0 0 0
2473 2 -163.5904594094797 -124.22365551973515 0.9477667144951081 0 0 0
2475 2 -165.56113257223262 -124.22321432239438 2.9230907615694983 0 0 0
2651 2 -167.5363163058758 -120.27751435799705 0.9516762923859847 0 0 0
2652 2 -167.5340610204307 -122.25014374152535 2.9250455505149384 0 0 0
2654 2 -165.56338785767775 -122.25058493886606 0.9497215034405446 0 0 0
2655 2 -163.59031904927022 -120.27765559186723 0.9470253877344987 0 0 0
2656 2 -163.58806376382506 -122.25028497539549 2.920394645863454 0 0 0
2657 2 -165.56099221202314 -120.27721439452647 2.9223494348088925 0 0 0
2477 2 -159.64446215287407 -124.2237967536053 0.9431158098436221 0 0 0
2479 2 -161.61513531562701 -124.22335555626456 2.918439856918014 0 0 0
2483 2 -157.66913805902135 -124.22349679013476 2.913788952266529 0 0 0
2658 2 -161.61739060107215 -122.25072617273628 0.9450705987890622 0 0 0
2659 2 -159.64432179266467 -120.27779682573741 0.9423744830830181 0 0 0
2660 2 -159.64206650721945 -122.25042620926571 2.915743741211969 0 0 0
2661 2 -161.61499495541753 -120.27735562839662 2.9176985301574083 0 0 0
2662 2 -157.6713933444666 -122.25086740660649 0.940419694137578 0 0 0
2665 2 -157.66899769881198 -120.27749686226683 2.913047625505924 0 0 0
2481 2 -155.6984648962685 -124.22393798747551 0.9384649051921397 0 0 0
2485 2 -151.75246763966285 -124.2240792213457 0.9338140005406537 0 0 0
2487 2 -153.7231408024158 -124.22363802400494 2.909138047615045 0 0 0
2663 2 -155.69832453605903 -120.27793805960759 0.9377235784315339 0 0 0
2664 2 -155.69606925061387 -122.25056744313586 2.911092836560484 0 0 0
2666 2 -153.725396087861 -122.25100864047664 0.935768789486092 0 0 0
2667 2 -151.75232727945345 -120.27807929347775 0.9330726737800479 0 0 0
2668 2 -151.75007199400827 -122.25070867700605 2.9064419319090007 0 0 0
2669 2 -153.72300044220637 -120.27763809613703 2.90839672085444 0 0 0
2489 2 -147.8064703830573 -124.22422045521586 0.9291630958891695 0 0 0
2491 2 -149.7771435458102 -124.2237792578751 2.9044871429635597 0 0 0
2495 2 -145.83114628920464 -124.2239204917453 2.8998362383120764 0 0 0
2670 2 -149.77939883125538 -122.25114987434684 0.9311178848346096 0 0 0
2671 2 -147.80633002284782 -120.27822052734797 0.9284217691285654 0 0 0
2672 2 -147.80407473740266 -122.25084991087625 2.9017910272575147 0 0 0
2673 2 -149.77700318560076 -120.27777933000718 2.903745816202955 0 0 0
2674 2 -145.83340157464974 -122.25129110821702 0.9264669801831236 0 0 0
2677 2 -145.83100592899515 -120.27792056387739 2.8990949115514706 0 0 0
2493 2 -143.86047312645167 -124.22436168908608 0.9245121912376835 0 0 0
2675 2 -143.86033276624224 -120.27836176121818 0.9237708644770777 0 0 0
2676 2 -143.85807748079708 -122.25099114474642 2.8971401226060323 0 0 0
2497 2 -139.9144758698461 -124.22450292295626 0.9198612865861993 0 0 0
2499 2 -141.885149032599 -124.2240617256155 2.8951853336605913 0 0 0
2678 2 -141.88740431804416 -122.25143234208721 0.9218160755316358 0 0 0
2679 2 -139.9143355096366 -120.27850299508835 0.919119959825597 0 0 0
2680 2 -139.91208022419144 -122.25113237861663 2.8924892179545463 0 0 0
2681 2 -141.88500867238955 -120.27806179774755 2.8944440068999864 0 0 0
2682 2 -137.94140706143855 -122.2515735759574 0.9171651708801551 0 0 0
2503 2 -137.93915177599342 -124.22420295948565 2.890534429009107 0 0 0
2685 2 -137.93901141578397 -120.27820303161774 2.8897931022485013 0 0 0
2501 2 -135.96847861324048 -124.22464415682644 0.9152103819347168 0 0 0
2505 2 -132.0224813566349 -124.22478539069665 0.9105594772832344 0 0 0
2507 2 -133.99315451938776 -124.22434419335588 2.8858835243576237 0 0 0
2683 2 -135.96833825303102 -120.27864422895853 0.9144690551741128 0 0 0
2684 2 -135.96608296758586 -122.25127361248678 2.8878383133030647 0 0 0
2686 2 -133.995409804833 -122.25171480982758 0.9125142662286709 0 0 0
2687 2 -132.0223409964254 -120.27878546282872 0.9098181505226286 0 0 0
2688 2 -132.02008571098028 -122.25141484635701 2.883187408651578 0 0 0
2689 2 -133.99301415917836 -120.27834426548795 2.885142197597017 0 0 0
2509 2 -128.0764841000293 -124.22492662456682 0.9059085726317448 0 0 0
2511 2 -130.0471572627822 -124.22448542722603 2.8812326197061378 0 0 0
2515 2 -126.10116000617661 -124.22462666109624 2.8765817150546535 0 0 0
2690 2 -130.04941254822742 -122.25185604369776 0.9078633615771867 0 0 0
2691 2 -128.07634373981983 -120.27892669669889 0.9051672458711408 0 0 0
2692 2 -128.07408845437467 -122.25155608022719 2.8785365040000936 0 0 0
2693 2 -130.04701690257278 -120.27848549935813 2.880491292945533 0 0 0
2694 2 -126.10341529162176 -122.25199727756795 0.9032124569257007 0 0 0
2697 2 -126.10101964596716 -120.27862673322832 2.8758403882940486 0 0 0
2513 2 -124.13048684342372 -124.22506785843703 0.9012576679802606 0 0 0
2517 2 -120.18448958681812 -124.22520909230718 0.89660676332878 0 0 0
2519 2 -122.15516274957102 -124.22476789496646 2.87193081040317 0 0 0
2695 2 -124.13034648321424 -120.27906793056911 0.9005163412196566 0 0 0
2696 2 -124.1280911977691 -122.25169731409737 2.8738855993486103 0 0 0
2698 2 -122.15741803501619 -122.25213851143816 0.8985615522742165 0 0 0
2699 2 -120.18434922660863 -120.27920916443928 0.895865436568176 0 0 0
2700 2 -120.18209394116349 -122.25183854796757 2.8692346946971234 0 0 0
2701 2 -122.15502238936156 -120.27876796709853 2.8711894836425635 0 0 0
2521 2 -116.2384923302125 -124.2253503261774 0.8919558586772922 0 0 0
2523 2 -118.20916549296543 -124.22490912883661 2.867279905751685 0 0 0
2527 2 -114.2631682363598 -124.22505036270682 2.862629001100202 0 0 0
2702 2 -118.21142077841057 -122.25227974530836 0.8939106476227359 0 0 0
2703 2 -116.23835197000304 -120.27935039830949 0.8912145319166882 0 0 0
2704 2 -116.23609668455788 -122.25197978183775 2.864583790045642 0 0 0
2705 2 -118.20902513275595 -120.2789092009687 2.8665385789910793 0 0 0
2706 2 -114.26542352180498 -122.25242097917851 0.8892597429712463 0 0 0
2709 2 -114.26302787615035 -120.27905043483891 2.861887674339596 0 0 0
2525 2 -112.2924950736069 -124.22549156004759 0.8873049540258098 0 0 0
2529 2 -108.3464978170013 -124.22563279391777 0.8826540493743256 0 0 0
2531 2 -110.31717097975421 -124.225191596577 2.857978096448716 0 0 0
2707 2 -112.29235471339744 -120.27949163217967 0.8865636272652058 0 0 0
2708 2 -112.29009942795227 -122.25212101570794 2.859932885394156 0 0 0
2710 2 -110.31942626519937 -122.25256221304872 0.8846088383197639 0 0 0
2711 2 -108.34635745679185 -120.27963286604985 0.8819127226137198 0 0 0
2712 2 -108.34410217134666 -122.25226224957815 2.8552819807426717 0 0 0
2713 2 -110.31703061954475 -120.27919166870906 2.857236769688111 0 0 0
2533 2 -104.40050056039568 -124.22577402778796 0.8780031447228414 0 0 0
2535 2 -106.37117372314862 -124.22533283044717 2.8533271917972325 0 0 0
2539 2 -102.42517646654301 -124.22547406431738 2.8486762871457483 0 0 0
2714 2 -106.37342900859376 -122.25270344691891 0.8799579336682815 0 0 0
2715 2 -104.40036020018626 -120.27977409992003 0.8772618179622373 0 0 0
2716 2 -104.39810491474107 -122.2524034834483 2.8506310760911875 0 0 0
2717 2 -106.37103336293916 -120.27933290257926 2.8525858650366276 0 0 0
2718 2 -102.42743175198817 -122.25284468078907 0.8753070290167955 0 0 0
2721 2 -102.42503610633355 -120.27947413644947 2.8479349603851416 0 0 0
2537 2 -100.4545033037901 -124.22591526165814 0.8733522400713571 0 0 0
2541 2 -96.50850604718451 -124.2260564955283 0.8687013354198729 0 0 0
2543 2 -98.47917920993743 -124.22561529818753 2.844025382494263 0 0 0
2719 2 -100.45436294358066 -120.2799153337902 0.8726109133107531 0 0 0
2720 2 -100.45210765813547 -122.25254471731851 2.8459801714397024 0 0 0
2722 2 -98.48143449538257 -122.25298591465925 0.8706561243653095 0 0 0
2723 2 -96.50836568697505 -120.28005656766038 0.8679600086592671 0 0 0
2724 2 -96.5061104015299 -122.25268595118871 2.84132926678822 0 0 0
2725 2 -98.47903884972796 -120.27961537031963 2.8432840557336583 0 0 0
2545 2 -92.5625087905789 -124.22619772939849 0.8640504307683887 0 0 0
2547 2 -94.53318195333185 -124.22575653205772 2.8393744778427807 0 0 0
2551 2 -90.58718469672621 -124.22589776592794 2.8347235731912948 0 0 0
2726 2 -94.53543723877696 -122.25312714852944 0.866005219713827 0 0 0
2727 2 -92.56236843036946 -120.2801978015306 0.8633091040077829 0 0 0
2728 2 -92.56011314492427 -122.25282718505889 2.836678362136734 0 0 0
2729 2 -94.53304159312236 -120.27975660418981 2.838633151082173 0 0 0
2730 2 -90.58943998217137 -122.25326838239963 0.8613543150623428 0 0 0
2733 2 -90.58704433651678 -120.27989783806 2.833982246430689 0 0 0
2549 2 -88.61651153397331 -124.22633896326867 0.8593995261169027 0 0 0
2553 2 -84.6705142773677 -124.22648019713886 0.8547486214654167 0 0 0
2555 2 -86.64118744012063 -124.22603899979812 2.8300726685398114 0 0 0
2731 2 -88.61637117376384 -120.28033903540076 0.8586581993562987 0 0 0
2732 2 -88.6141158883187 -122.25296841892907 2.8320274574852498 0 0 0
2734 2 -86.64344272556578 -122.25340961626983 0.8567034104108551 0 0 0
2735 2 -84.67037391715823 -120.28048026927094 0.8540072947048145 0 0 0
2736 2 -84.66811863171307 -122.25310965279921 2.8273765528337664 0 0 0
2737 2 -86.64104707991115 -120.28003907193018 2.8293313417792048 0 0 0
2557 2 -80.72451702076212 -124.22662143100906 0.8500977168139361 0 0 0
2559 2 -82.69519018351501 -124.22618023366829 2.8254217638883263 0 0 0
2563 2 -78.7491929269094 -124.22632146753844 2.820770859236842 0 0 0
2738 2 -82.69744546896015 -122.25355085014 0.8520525057593744 0 0 0
2739 2 -80.72437666055265 -120.28062150314112 0.8493563900533303 0 0 0
2740 2 -80.72212137510746 -122.25325088666939 2.8227256481822804 0 0 0
2741 2 -82.69504982330554 -120.28018030580037 2.8246804371277197 0 0 0
2742 2 -78.75144821235457 -122.25369208401021 0.8474016011078884 0 0 0
2745 2 -78.74905256669996 -120.28032153967052 2.8200295324762363 0 0 0
2561 2 -76.7785197641565 -124.2267626648792 0.8454468121624519 0 0 0
2565 2 -72.83252250755089 -124.22690389874944 0.8407959075109641 0 0 0
2567 2 -74.8031956703038 -124.22646270140866 2.816119954585357 0 0 0
2743 2 -76.77837940394704 -120.28076273701132 0.8447054854018461 0 0 0
2744 2 -76.77612411850188 -122.2533921205396 2.8180747435307962 0 0 0
2746 2 -74.80545095574897 -122.25383331788036 0.842750696456406 0 0 0
2747 2 -72.83238214734143 -120.28090397088152 0.8400545807503619 0 0 0
2748 2 -72.83012686189626 -122.25353335440977 2.813423838879312 0 0 0
2749 2 -74.80305531009432 -120.28046277354075 2.8153786278247512 0 0 0
2569 2 -68.88652525094531 -124.22704513261962 0.8361450028594799 0 0 0
2571 2 -70.85719841369823 -124.22660393527887 2.8114690499338737 0 0 0
2575 2 -66.91120115709262 -124.22674516914903 2.8068181452823895 0 0 0
2750 2 -70.85945369914336 -122.25397455175057 0.83809979180492 0 0 0
2751 2 -68.88638489073584 -120.28104520475173 0.8354036760988759 0 0 0
2752 2 -68.88412960529067 -122.25367458827998 2.808772934227828 0 0 0
2753 2 -70.85705805348874 -120.28060400741096 2.810727723173267 0 0 0
2754 2 -66.91345644253775 -122.25411578562077 0.833448887153434 0 0 0
2757 2 -66.91106079688313 -120.28074524128111 2.806076818521782 0 0 0
2573 2 -64.9405279943397 -124.22718636648982 0.8314940982079957 0 0 0
2577 2 -60.994530737734095 -124.22732760036 0.8268431935565133 0 0 0
2579 2 -62.965203900487 -124.22688640301921 2.8021672406309053 0 0 0
2755 2 -64.94038763413023 -120.2811864386219 0.8307527714473917 0 0 0
2756 2 -64.93813234868507 -122.25381582215019 2.8041220295763436 0 0 0
2758 2 -62.96745918593216 -122.25425701949092 0.8287979825019534 0 0 0
2759 2 -60.99439037752462 -120.28132767249207 0.8261018667959075 0 0 0
2760 2 -60.99213509207947 -122.25395705602034 2.7994711249248585 0 0 0
2761 2 -62.96506354027752 -120.28088647515129 2.8014259138702977 0 0 0
2581 2 -57.048533481128494 -124.22746883423018 0.822192288905029 0 0 0
2583 2 -59.0192066438814 -124.22702763688943 2.7975163359794193 0 0 0
2587 2 -55.073209387275796 -124.22716887075958 2.792865431327935 0 0 0
2762 2 -59.021461929326556 -122.2543982533611 0.8241470778504674 0 0 0
2763 2 -57.04839312091902 -120.28146890636228 0.821450962144425 0 0 0
2764 2 -57.04613783547386 -122.25409828989054 2.7948202202733743 0 0 0
2765 2 -59.019066283671926 -120.2810277090215 2.7967750092188144 0 0 0
2766 2 -55.075464672720955 -122.25453948723131 0.8194961731989814 0 0 0
2769 2 -55.07306902706633 -120.28116894289167 2.7921241045673293 0 0 0
2585 2 -53.10253622452289 -124.22761006810038 0.8175413842535448 0 0 0
2589 2 -49.15653896791729 -124.22775130197059 0.8128904796020588 0 0 0
2591 2 -51.1272121306702 -124.2273101046298 2.7882145266764518 0 0 0
2767 2 -53.10239586431343 -120.28161014023247 0.8168000574929373 0 0 0
2768 2 -53.10014057886827 -122.25423952376073 2.79016931562189 0 0 0
2770 2 -51.129467416115354 -122.25468072110151 0.8148452685474972 0 0 0
2771 2 -49.15639860770782 -120.28175137410263 0.8121491528414548 0 0 0
2772 2 -49.15414332226267 -122.2543807576309 2.785518410970406 0 0 0
2773 2 -51.12707177046074 -120.28131017676185 2.787473199915845 0 0 0
2593 2 -45.21054171131169 -124.22789253584074 0.8082395749505746 0 0 0
2595 2 -47.1812148740646 -124.22745133849996 2.7835636220249658 0 0 0
2599 2 -43.23521761745901 -124.22759257237014 2.7789127173734824 0 0 0
2774 2 -47.18347015950976 -122.25482195497169 0.8101943638960147 0 0 0
2775 2 -45.21040135110223 -120.28189260797281 0.8074982481899724 0 0 0
2776 2 -45.20814606565707 -122.2545219915011 2.7808675063189217 0 0 0
2777 2 -47.18107451385514 -120.28145141063206 2.78282229526436 0 0 0
2778 2 -43.23747290290415 -122.25496318884188 0.8055434592445287 0 0 0
2781 2 -43.235077257249536 -120.28159264450225 2.7781713906128758 0 0 0
2597 2 -41.26454445470609 -124.22803376971093 0.8035886702990922 0 0 0
2601 2 -37.31854719810048 -124.22817500358113 0.7989377656476062 0 0 0
2603 2 -39.2892203608534 -124.22773380624034 2.7742618127219982 0 0 0
2779 2 -41.264404094496605 -120.282033841843 0.8028473435384829 0 0 0
2780 2 -41.262148809051475 -122.25466322537129 2.7762166016674383 0 0 0
2782 2 -39.29147564629856 -122.25510442271207 0.8008925545930445 0 0 0
2783 2 -37.318406837891025 -120.28217507571318 0.7981964388870022 0 0 0
2784 2 -37.31615155244586 -122.2548044592415 2.7715656970159523 0 0 0
2785 2 -39.289080000643935 -120.28173387837242 2.7735204859613907 0 0 0
2605 2 -33.37254994149488 -124.2283162374513 0.794286860996122 0 0 0
2607 2 -35.343223104247805 -124.22787504011055 2.769610908070514 0 0 0
2611 2 -31.397225847642193 -124.22801627398071 2.764960003419029 0 0 0
2786 2 -35.34547838969295 -122.25524565658223 0.7962416499415603 0 0 0
2787 2 -33.372409581285424 -120.28231630958338 0.793545534235518 0 0 0
2788 2 -33.37015429584027 -122.25494569311168 2.766914792364469 0 0 0
2789 2 -35.343082744038334 -120.28187511224262 2.7688695813099065 0 0 0
2790 2 -31.39948113308736 -122.25538689045244 0.7915907452900761 0 0 0
2793 2 -31.39708548743274 -120.2820163461128 2.764218676658423 0 0 0
2609 2 -29.42655268488929 -124.22845747132148 0.789635956344636 0 0 0
2613 2 -25.48055542828369 -124.22859870519167 0.78498505169315 0 0 0
2615 2 -27.4512285910366 -124.2281575078509 2.7603090987675447 0 0 0
2791 2 -29.426412324679827 -120.28245754345356 0.788894629584032 0 0 0
2792 2 -29.424157039234668 -122.25508692698186 2.762263887712984 0 0 0
2794 2 -27.45348387648176 -122.25552812432262 0.7869398406385901 0 0 0
2795 2 -25.480415068074226 -120.28259877732374 0.7842437249325478 0 0 0
2796 2 -25.47815978262907 -122.25522816085201 2.757612983061498 0 0 0
2797 2 -27.451088230827136 -120.28215757998296 2.759567772006939 0 0 0
2617 2 -21.53455817167809 -124.22873993906184 0.7803341470416694 0 0 0
2619 2 -23.505231334431 -124.22829874172108 2.7556581941160605 0 0 0
2623 2 -19.5592340778254 -124.22843997559124 2.7510072894645763 0 0 0
2798 2 -23.507486619876158 -122.25566935819279 0.7822889359871077 0 0 0
2799 2 -21.534417811468625 -120.28274001119394 0.7795928202810636 0 0 0
2800 2 -21.53216252602347 -122.25536939472224 2.7529620784100155 0 0 0
2801 2 -23.505090974221538 -120.28229881385317 2.7549168673554547 0 0 0
2802 2 -19.561489363270564 -122.255810592063 0.777638031335627 0 0 0
2805 2 -19.559093717615937 -120.28244004772334 2.7502659627039696 0 0 0
2621 2 -17.588560915072488 -124.22888117293203 0.7756832423901852 0 0 0
2625 2 -13.64256365846689 -124.22902240680224 0.7710323377386974 0 0 0
2627 2 -15.6132368212198 -124.22858120946148 2.746356384813092 0 0 0
2803 2 -17.588420554863028 -120.28288124506413 0.7749419156295811 0 0 0
2804 2 -17.586165269417865 -122.25551062859242 2.7483111737585295 0 0 0
2806 2 -15.615492106664961 -122.2559518259332 0.7729871266841393 0 0 0
2807 2 -13.642423298257421 -120.28302247893431 0.7702910109780934 0 0 0
2808 2 -13.64016801281226 -122.25565186246257 2.743660269107047 0 0 0
2809 2 -15.61309646101033 -120.28258128159354 2.7456150580524845 0 0 0
2629 2 -9.696566401861293 -124.22916364067241 0.766381433087215 0 0 0
2631 2 -11.6672395646142 -124.22872244333168 2.741705480161608 0 0 0
2635 2 -7.721242308008594 -124.22886367720183 2.7370545755101228 0 0 0
2810 2 -11.669494850059355 -122.25609305980336 0.7683362220326533 0 0 0
2811 2 -9.696426041651824 -120.28316371280451 0.765640106326611 0 0 0
2812 2 -9.694170756206669 -122.25579309633278 2.739009364455562 0 0 0
2813 2 -11.667099204404737 -120.28272251546375 2.740964153401001 0 0 0
2814 2 -7.723497593453756 -122.25623429367357 0.7636853173811744 0 0 0
2817 2 -7.721101947799133 -120.28286374933394 2.736313248749515 0 0 0
2633 2 -5.750569145255686 -124.22930487454262 0.7617305284357307 0 0 0
2637 2 -1.8045718886500837 -124.22944610841279 0.7570796237842465 0 0 0
2639 2 -3.7752450514029965 -124.22900491107202 2.7324036708586377 0 0 0
2815 2 -5.750428785046222 -120.28330494667468 0.7609892016751285 0 0 0
2816 2 -5.748173499601065 -122.25593433020296 2.734358459804077 0 0 0
2818 2 -3.777500336848152 -122.25637552754374 0.7590344127296884 0 0 0
2819 2 -1.8044315284406196 -120.28344618054486 0.7563382970236407 0 0 0
2820 2 -1.8021762429954642 -122.25607556407314 2.7297075551525936 0 0 0
2821 2 -3.775104691193527 -120.2830049832041 2.7316623440980328 0 0 0
2822 2 -179.37416771548317 -116.33109072851856 0.9648876795798351 0 0 0
2823 2 -179.37191243003804 -118.30372011204685 2.9382569377087844 0 0 0
2824 2 -177.4012392672851 -118.3041613093876 0.962932890634395 0 0 0
2825 2 -175.42817045887756 -116.33123196238876 0.9602367749283509 0 0 0
2826 2 -175.42591517343243 -118.30386134591704 2.933606033057301 0 0 0
2827 2 -177.39884362163048 -116.330790765048 2.9355608220027403 0 0 0
3005 2 -179.37177206982852 -114.35772018417892 2.9375156109481795 0 0 0
3006 2 -177.40109890707564 -114.35816138151968 0.9621915638737892 0 0 0
3008 2 -175.42577481322294 -114.35786141804913 2.9328647062966944 0 0 0
2828 2 -173.45524201067948 -118.30430254325778 0.958281985982909 0 0 0
2829 2 -171.48217320227198 -116.33137319625891 0.9555858702768631 0 0 0
2830 2 -171.4799179168268 -118.30400257978722 2.928955128405816 0 0 0
2831 2 -173.45284636502487 -116.33093199891815 2.930909917351256 0 0 0
2832 2 -169.5092447540739 -118.30444377712799 0.9536310813314248 0 0 0
2835 2 -169.50684910841926 -116.33107323278837 2.926259012699772 0 0 0
3010 2 -173.45510165047006 -114.35830261538986 0.9575406592223015 0 0 0
3012 2 -171.4797775566174 -114.3580026519193 2.928213801645211 0 0 0
3014 2 -169.50910439386442 -114.35844384926004 0.952889754570819 0 0 0
2833 2 -167.5361759456664 -116.33151443012912 0.9509349656253789 0 0 0
2834 2 -167.5339206602212 -118.3041438136574 2.924304223754331 0 0 0
2836 2 -165.56324749746832 -118.30458501099814 0.9489801766799424 0 0 0
2837 2 -163.5901786890608 -116.33165566399929 0.9462840609738965 0 0 0
2838 2 -163.58792340361566 -118.30428504752756 2.9196533191028466 0 0 0
2839 2 -165.56085185181368 -116.33121446665855 2.9216081080482867 0 0 0
3016 2 -167.53378030001178 -114.35814388578949 2.923562896993726 0 0 0
3018 2 -165.56310713725884 -114.35858508313022 0.9482388499193366 0 0 0
3020 2 -163.5877830434062 -114.35828511965964 2.9189119923422417 0 0 0
2840 2 -161.61725024086275 -118.30472624486836 0.9443292720284582 0 0 0
2841 2 -159.64418143245518 -116.33179689786947 0.9416331563224105 0 0 0
2842 2 -159.64192614701008 -118.30442628139778 2.9150024144513624 0 0 0
2843 2 -161.61485459520807 -116.3313557005287 2.9169572033968016 0 0 0
2844 2 -157.67125298425708 -118.30486747873856 0.9396783673769704 0 0 0
2847 2 -157.66885733860246 -116.3314969343989 2.912306298745319 0 0 0
3022 2 -161.61710988065323 -114.35872631700045 0.9435879452678524 0 0 0
3024 2 -159.6417857868006 -114.35842635352984 2.9142610876907575 0 0 0
3026 2 -157.67111262404765 -114.35886755087063 0.9389370406163646 0 0 0
2845 2 -155.69818417584963 -116.33193813173968 0.9369822516709263 0 0 0
2846 2 -155.69592889040445 -118.30456751526793 2.910351509799879 0 0 0
2848 2 -153.7252557276515 -118.30500871260874 0.935027462725488 0 0 0
2849 2 -151.752186919244 -116.33207936560983 0.9323313470194439 0 0 0
2850 2 -151.74993163379884 -118.30470874913816 2.905700605148394 0 0 0
2851 2 -153.72286008199688 -116.33163816826908 2.9076553940938332 0 0 0
3028 2 -155.695788530195 -114.35856758740002 2.9096101830392715 0 0 0
3030 2 -153.72511536744204 -114.35900878474082 0.9342861359648804 0 0 0
3032 2 -151.74979127358932 -114.35870882127021 2.904959278387789 0 0 0
2852 2 -149.77925847104586 -118.30514994647892 0.9303765580740038 0 0 0
2853 2 -147.80618966263836 -116.33222059948004 0.9276804423679597 0 0 0
2854 2 -147.8039343771932 -118.30484998300831 2.901049700496909 0 0 0
2855 2 -149.77686282539125 -116.33177940213928 2.90300448944235 0 0 0
2856 2 -145.8332612144403 -118.3052911803491 0.9257256534225178 0 0 0
2859 2 -145.83086556878567 -116.33192063600946 2.898353584790865 0 0 0
3034 2 -149.7791181108364 -114.359150018611 0.9296352313133962 0 0 0
3036 2 -147.80379401698372 -114.35885005514041 2.900308373736304 0 0 0
3038 2 -145.83312085423083 -114.35929125248119 0.9249843266619155 0 0 0
2857 2 -143.86019240603275 -116.33236183335025 0.9230295377164719 0 0 0
2858 2 -143.8579371205876 -118.30499121687853 2.8963987958454256 0 0 0
3040 2 -143.85779676037816 -114.35899128901062 2.895657469084819 0 0 0
2860 2 -141.88726395783473 -118.30543241421928 0.9210747487710353 0 0 0
2861 2 -139.91419514942714 -116.33250306722043 0.9183786330649895 0 0 0
2862 2 -139.911939863982 -118.30513245074872 2.8917478911939405 0 0 0
2863 2 -141.8848683121801 -116.33206186987964 2.8937026801393806 0 0 0
3042 2 -141.88712359762525 -114.35943248635137 0.9203334220104278 0 0 0
3044 2 -139.91179950377256 -114.3591325228808 2.8910065644333356 0 0 0
2864 2 -137.94126670122915 -118.30557364808946 0.9164238441195511 0 0 0
3046 2 -137.94112634101964 -114.35957372022156 0.9156825173589436 0 0 0
2867 2 -137.9388710555745 -116.33220310374982 2.8890517754878964 0 0 0
2865 2 -135.96819789282156 -116.33264430109061 0.913727728413507 0 0 0
2866 2 -135.96594260737643 -118.3052736846189 2.8870969865424554 0 0 0
2868 2 -133.99526944462355 -118.30571488195966 0.9117729394680651 0 0 0
2869 2 -132.02220063621596 -116.33278553496079 0.9090768237620193 0 0 0
2870 2 -132.01994535077085 -118.30541491848909 2.882446081890972 0 0 0
2871 2 -133.99287379896887 -116.33234433762003 2.8844008708364113 0 0 0
3048 2 -135.96580224716695 -114.35927375675095 2.8863556597818505 0 0 0
3050 2 -133.995129084414 -114.35971495409176 0.9110316127074594 0 0 0
3052 2 -132.01980499056134 -114.35941499062118 2.881704755130367 0 0 0
2872 2 -130.04927218801788 -118.30585611582985 0.9071220348165809 0 0 0
2873 2 -128.07620337961038 -116.33292676883102 0.904425919110535 0 0 0
2874 2 -128.07394809416522 -118.30555615235927 2.877795177239488 0 0 0
2875 2 -130.0468765423633 -116.33248557149022 2.879749966184928 0 0 0
2876 2 -126.1032749314123 -118.30599734970004 0.9024711301650967 0 0 0
2879 2 -126.10087928575767 -116.3326268053604 2.875099061533442 0 0 0
3054 2 -130.04913182780845 -114.35985618796194 0.9063807080559716 0 0 0
3056 2 -128.07380773395573 -114.35955622449133 2.877053850478882 0 0 0
3058 2 -126.10313457120283 -114.35999742183212 0.9017298034044927 0 0 0
2877 2 -124.13020612300477 -116.3330680027012 0.8997750144590526 0 0 0
2878 2 -124.12795083755961 -118.30569738622945 2.8731442725880036 0 0 0
2880 2 -122.15727767480669 -118.30613858357022 0.8978202255136143 0 0 0
2881 2 -120.18420886639917 -116.33320923657135 0.8951241098075666 0 0 0
2882 2 -120.181953580954 -118.30583862009965 2.8684933679365194 0 0 0
2883 2 -122.15488202915208 -116.3327680392306 2.8704481568819595 0 0 0
3060 2 -124.12781047735015 -114.35969745836154 2.872402945827397 0 0 0
3062 2 -122.15713731459725 -114.36013865570233 0.8970788987530067 0 0 0
3064 2 -120.18181322074456 -114.35983869223173 2.8677520411759145 0 0 0
2884 2 -118.21128041820108 -118.30627981744044 0.8931693208621283 0 0 0
2885 2 -116.2382116097936 -116.33335047044157 0.8904732051560842 0 0 0
2886 2 -116.23595632434842 -118.3059798539698 2.8638424632850334 0 0 0
2887 2 -118.2088847725465 -116.33290927310078 2.8657972522304735 0 0 0
2888 2 -114.2652831615955 -118.30642105131062 0.8885184162106423 0 0 0
2891 2 -114.26288751594088 -116.33305050697096 2.8611463475789902 0 0 0
3066 2 -118.21114005799166 -114.3602798895725 0.8924279941015225 0 0 0
3068 2 -116.23581596413896 -114.35997992610189 2.8631011365244277 0 0 0
3070 2 -114.26514280138605 -114.3604211234427 0.8877770894500365 0 0 0
2889 2 -112.29221435318797 -116.33349170431173 0.8858223005045982 0 0 0
2890 2 -112.28995906774281 -118.30612108784001 2.8591915586335492 0 0 0
2892 2 -110.3192859049899 -118.30656228518077 0.8838675115591599 0 0 0
2893 2 -108.3462170965824 -116.33363293818194 0.881171395853114 0 0 0
2894 2 -108.3439618111372 -118.30626232171024 2.854540653982065 0 0 0
2895 2 -110.31689025933528 -116.33319174084116 2.856495442927505 0 0 0
3072 2 -112.28981870753336 -114.36012115997211 2.8584502318729452 0 0 0
3074 2 -110.31914554478045 -114.36056235731289 0.8831261847985541 0 0 0
3076 2 -108.34382145092775 -114.3602623938423 2.85379932722146 0 0 0
2896 2 -106.37328864838432 -118.306703519051 0.8792166069076757 0 0 0
2897 2 -104.40021983997678 -116.3337741720521 0.8765204912016298 0 0 0
2898 2 -104.39796455453163 -118.30640355558042 2.849889749330581 0 0 0
2899 2 -106.37089300272967 -116.33333297471134 2.851844538276021 0 0 0
2900 2 -102.42729139177871 -118.30684475292115 0.8745657022561915 0 0 0
2903 2 -102.42489574612411 -116.33347420858149 2.8471936336245376 0 0 0
3078 2 -106.37314828817486 -114.36070359118305 0.8784752801470699 0 0 0
3080 2 -104.39782419432214 -114.36040362771247 2.849148422569976 0 0 0
3082 2 -102.42715103156922 -114.36084482505323 0.8738243754955857 0 0 0
2901 2 -100.45422258337118 -116.33391540592226 0.8718695865501438 0 0 0
2902 2 -100.45196729792602 -118.30654478945057 2.8452388446790975 0 0 0
2904 2 -98.4812941351731 -118.30698598679133 0.8699147976047072 0 0 0
2905 2 -96.50822532676557 -116.33405663979246 0.8672186818986631 0 0 0
2906 2 -96.50597004132044 -118.30668602332075 2.8405879400276115 0 0 0
2907 2 -98.47889848951847 -116.33361544245172 2.8425427289730516 0 0 0
3084 2 -100.45182693771655 -114.36054486158268 2.844497517918491 0 0 0
3086 2 -98.48115377496364 -114.36098605892343 0.8691734708440997 0 0 0
3088 2 -96.50582968111095 -114.36068609545285 2.8398466132670057 0 0 0
2908 2 -94.5352968785675 -118.30712722066153 0.8652638929532195 0 0 0
2909 2 -92.56222807015999 -116.33419787366263 0.8625677772471771 0 0 0
2910 2 -92.55997278471482 -118.30682725719097 2.835937035376128 0 0 0
2911 2 -94.53290123291289 -116.33375667632191 2.8378918243215674 0 0 0
2912 2 -90.58929962196191 -118.30726845453174 0.8606129883017353 0 0 0
2915 2 -90.5869039763073 -116.33389791019209 2.833240919670084 0 0 0
3090 2 -94.53515651835806 -114.3611272927936 0.8645225661926137 0 0 0
3092 2 -92.55983242450537 -114.36082732932304 2.8351957086155233 0 0 0
3094 2 -90.58915926175243 -114.36126852666382 0.859871661541133 0 0 0
2913 2 -88.61623081355438 -116.33433910753284 0.8579168725956929 0 0 0
2914 2 -88.61397552810924 -118.30696849106116 2.831286130724643 0 0 0
2916 2 -86.64330236535629 -118.30740968840189 0.8559620836502546 0 0 0
2917 2 -84.67023355694876 -116.33448034140302 0.8532659679442087 0 0 0
2918 2 -84.66797827150361 -118.3071097249313 2.8266352260731598 0 0 0
2919 2 -86.64090671970168 -116.33403914406226 2.828590015018598 0 0 0
3096 2 -88.61383516789975 -114.36096856319321 2.8305448039640373 0 0 0
3098 2 -86.64316200514683 -114.361409760534 0.8552207568896488 0 0 0
3100 2 -84.66783791129414 -114.36110979706339 2.825893899312554 0 0 0
2920 2 -82.69730510875071 -118.30755092227211 0.8513111789987704 0 0 0
2921 2 -80.72423630034318 -116.3346215752732 0.8486150632927227 0 0 0
2922 2 -80.721981014898 -118.3072509588015 2.8219843214216747 0 0 0
2923 2 -82.69490946309608 -116.33418037793246 2.8239391103671148 0 0 0
2924 2 -78.7513078521451 -118.30769215614228 0.8466602743472844 0 0 0
2927 2 -78.74891220649049 -116.33432161180262 2.8192882057156297 0 0 0
3102 2 -82.69716474854124 -114.36155099440417 0.8505698522381611 0 0 0
3104 2 -80.72184065468855 -114.3612510309336 2.821242994661069 0 0 0
3106 2 -78.75116749193563 -114.36169222827436 0.8459189475866786 0 0 0
2925 2 -76.77823904373759 -116.33476280914341 0.8439641586412385 0 0 0
2926 2 -76.77598375829243 -118.30739219267167 2.8173334167701904 0 0 0
2928 2 -74.80531059553951 -118.30783339001246 0.8420093696958002 0 0 0
2929 2 -72.83224178713196 -116.33490404301361 0.8393132539897561 0 0 0
2930 2 -72.8299865016868 -118.30753342654188 2.812682512118707 0 0 0
2931 2 -74.80291494988488 -116.33446284567286 2.8146373010641463 0 0 0
3108 2 -76.77584339808294 -114.36139226480378 2.8165920900095864 0 0 0
3110 2 -74.80517023533002 -114.36183346214453 0.8412680429351926 0 0 0
3112 2 -72.82984614147733 -114.36153349867395 2.8119411853580996 0 0 0
2932 2 -70.8593133389339 -118.30797462388266 0.8373584650443142 0 0 0
2933 2 -68.88624453052637 -116.33504527688379 0.8346623493382701 0 0 0
2934 2 -68.8839892450812 -118.30767466041209 2.808031607467223 0 0 0
2935 2 -70.85691769327926 -116.33460407954301 2.8099863964126612 0 0 0
2936 2 -66.9133160823283 -118.30811585775282 0.8327075603928318 0 0 0
2939 2 -66.91092043667368 -116.33474531341318 2.805335491761176 0 0 0
3114 2 -70.85917297872444 -114.36197469601471 0.8366171382837084 0 0 0
3116 2 -68.88384888487175 -114.36167473254415 2.8072902807066153 0 0 0
3118 2 -66.91317572211884 -114.36211592988492 0.831966233632226 0 0 0
2937 2 -64.94024727392078 -116.33518651075399 0.8300114446867841 0 0 0
2938 2 -64.9379919884756 -118.30781589428224 2.803380702815737 0 0 0
2940 2 -62.967318825722685 -118.308257091623 0.8280566557413476 0 0 0
2941 2 -60.99425001731516 -116.33532774462417 0.8253605400353017 0 0 0
2942 2 -60.99199473186999 -118.30795712815244 2.7987297981642536 0 0 0
2943 2 -62.96492318006806 -116.33488654728338 2.8006845871096937 0 0 0
3120 2 -64.93785162826615 -114.36181596641433 2.802639376055132 0 0 0
3122 2 -62.96717846551322 -114.36225716375509 0.8273153289807418 0 0 0
3124 2 -60.99185437166053 -114.36195720028452 2.797988471403647 0 0 0
2944 2 -59.0213215691171 -118.30839832549321 0.8234057510898634 0 0 0
2945 2 -57.04825276070956 -116.33546897849435 0.8207096353838157 0 0 0
2946 2 -57.0459974752644 -118.30809836202262 2.7940788935127694 0 0 0
2947 2 -59.018925923462454 -116.33502778115356 2.7960336824582086 0 0 0
2948 2 -55.07532431251149 -118.30853955936338 0.8187548464383774 0 0 0
2951 2 -55.07292866685686 -116.33516901502375 2.7913827778067244 0 0 0
3126 2 -59.021181208907635 -114.36239839762527 0.8226644243292558 0 0 0
3128 2 -57.045857115054936 -114.3620984341547 2.7933375667521636 0 0 0
3130 2 -55.07518395230202 -114.36253963149548 0.8180135196777698 0 0 0
2949 2 -53.10225550410396 -116.33561021236454 0.8160587307323333 0 0 0
2950 2 -53.100000218658785 -118.30823959589279 2.7894279888612843 0 0 0
2952 2 -51.12932705590588 -118.30868079323358 0.8141039417868914 0 0 0
2953 2 -49.156258247498364 -116.33575144623474 0.811407826080849 0 0 0
2954 2 -49.154002962053205 -118.308380829763 2.784777084209801 0 0 0
2955 2 -51.12693141025125 -116.33531024889395 2.7867318731552393 0 0 0
3132 2 -53.09985985844933 -114.36223966802488 2.7886866621006776 0 0 0
3134 2 -51.129186695696426 -114.36268086536566 0.8133626150262874 0 0 0
3136 2 -49.153862601843734 -114.36238090189508 2.7840357574491934 0 0 0
2956 2 -47.18332979930029 -118.30882202710379 0.8094530371354107 0 0 0
2957 2 -45.210260990892756 -116.33589268010489 0.8067569214293631 0 0 0
2958 2 -45.2080057054476 -118.30852206363319 2.780126179558315 0 0 0
2959 2 -47.18093415364567 -116.33545148276413 2.782080968503755 0 0 0
2960 2 -43.23733254269469 -118.30896326097397 0.8048021324839265 0 0 0
2963 2 -43.234936897040065 -116.33559271663431 2.77743006385227 0 0 0
3138 2 -47.18318943909082 -114.36282209923586 0.8087117103748032 0 0 0
3140 2 -45.20786534523814 -114.36252213576529 2.779384852797709 0 0 0
3142 2 -43.23719218248522 -114.36296333310605 0.804060805723319 0 0 0
2961 2 -41.264263734287155 -116.33603391397509 0.8021060167778788 0 0 0
2962 2 -41.262008448841996 -118.30866329750336 2.7754752749068325 0 0 0
2964 2 -39.29133528608907 -118.30910449484414 0.8001512278324387 0 0 0
2965 2 -37.31826647768155 -116.33617514784525 0.7974551121263946 0 0 0
2966 2 -37.316011192236395 -118.30880453137357 2.7708243702553466 0 0 0
2967 2 -39.28893964043447 -116.33573395050452 2.7727791592007867 0 0 0
3144 2 -41.26186808863253 -114.36266336963544 2.774733948146225 0 0 0
3146 2 -39.29119492587963 -114.3631045669762 0.799409901071833 0 0 0
3148 2 -37.315870832026924 -114.36280460350564 2.7700830434947417 0 0 0
2968 2 -35.345338029483486 -118.30924572871433 0.7955003231809545 0 0 0
2969 2 -33.372269221075946 -116.33631638171545 0.7928042074749104 0 0 0
2970 2 -33.3700139356308 -118.30894576524376 2.7661734656038623 0 0 0
2971 2 -35.34294238382886 -116.33587518437469 2.7681282545493016 0 0 0
2972 2 -31.3993407728779 -118.30938696258451 0.7908494185294721 0 0 0
2975 2 -31.396945127223272 -116.33601641824487 2.7634773498978173 0 0 0
3150 2 -35.34519766927402 -114.3632458008464 0.7947589964203505 0 0 0
3152 2 -33.36987357542134 -114.36294583737585 2.7654321388432557 0 0 0
3154 2 -31.399200412668424 -114.36338703471661 0.7901080917688645 0 0 0
2973 2 -29.42627196447036 -116.33645761558566 0.788153302823428 0 0 0
2974 2 -29.424016679025204 -118.30908699911393 2.761522560952379 0 0 0
2976 2 -27.453343516272295 -118.30952819645469 0.7861985138779879 0 0 0
2977 2 -25.480274707864762 -116.33659884945583 0.783502398171942 0 0 0
2978 2 -25.478019422419603 -118.30922823298411 2.756871656300894 0 0 0
2979 2 -27.450947870617675 -116.33615765211505 2.758826445246333 0 0 0
3156 2 -29.42387631881574 -114.36308707124601 2.7607812341917723 0 0 0
3158 2 -27.45320315606282 -114.36352826858678 0.7854571871173803 0 0 0
3160 2 -25.47787906221014 -114.36322830511618 2.756130329540288 0 0 0
2980 2 -23.507346259666694 -118.30966943032489 0.7815476092265037 0 0 0
2981 2 -21.534277451259165 -116.336740083326 0.778851493520456 0 0 0
2982 2 -21.532022165814006 -118.30936946685429 2.7522207516494097 0 0 0
2983 2 -23.504950614012074 -116.33629888598524 2.754175540594848 0 0 0
2984 2 -19.561349003061096 -118.30981066419507 0.7768967045750195 0 0 0
2987 2 -19.558953357406473 -116.33644011985545 2.7495246359433647 0 0 0
3162 2 -23.507205899457222 -114.36366950245696 0.7808062824658979 0 0 0
3164 2 -21.531881805604534 -114.36336953898639 2.751479424888802 0 0 0
3166 2 -19.56120864285163 -114.36381073632717 0.7761553778144101 0 0 0
2985 2 -17.588280194653564 -116.33688131719623 0.7742005888689718 0 0 0
2986 2 -17.586024909208405 -118.30951070072449 2.7475698469979246 0 0 0
2988 2 -15.61535174645549 -118.30995189806526 0.7722457999235335 0 0 0
2989 2 -13.642282938047956 -116.3370225510664 0.7695496842174911 0 0 0
2990 2 -13.640027652602804 -118.30965193459468 2.7429189423464404 0 0 0
2991 2 -15.612956100800869 -116.33658135372563 2.7448737312918787 0 0 0
3168 2 -17.585884548998937 -114.36351077285656 2.746828520237319 0 0 0
3170 2 -15.615211386246026 -114.36395197019735 0.7715044731629277 0 0 0
3172 2 -13.639887292393333 -114.36365200672674 2.7421776155858337 0 0 0
2992 2 -11.669354489849894 -118.31009313193546 0.7675948952720493 0 0 0
2993 2 -9.696285681442358 -116.33716378493658 0.7648987795660034 0 0 0
2994 2 -9.694030395997203 -118.30979316846485 2.738268037694956 0 0 0
2995 2 -11.666958844195268 -116.33672258759582 2.7402228266403963 0 0 0
2996 2 -7.723357233244287 -118.31023436580564 0.7629439906205651 0 0 0
2999 2 -7.720961587589664 -116.33686382146601 2.735571921988911 0 0 0
3174 2 -11.669214129640423 -114.36409320406753 0.7668535685114435 0 0 0
3176 2 -9.693890035787739 -114.36379324059695 2.7375267109343513 0 0 0
3178 2 -7.723216873034819 -114.36423443793771 0.7622026638599575 0 0 0
2997 2 -5.7502884248367545 -116.33730501880677 0.7602478749145192 0 0 0
2998 2 -5.7480331393915955 -118.30993440233503 2.733617133043472 0 0 0
3000 2 -3.777359976638688 -118.31037559967582 0.7582930859690808 0 0 0
3001 2 -1.8042911682311555 -116.33744625267694 0.755596970263035 0 0 0
3002 2 -1.8020358827859966 -118.31007563620523 2.7289662283919878 0 0 0
3003 2 -3.7749643309840684 -116.33700505533619 2.730921017337426 0 0 0
3180 2 -5.747892779182128 -114.36393447446711 2.732875806282866 0 0 0
3182 2 -3.777219616429222 -114.36437567180789 0.7575517592084751 0 0 0
3184 2 -1.8018955225765307 -114.3640757083373 2.72822490163138 0 0 0
3004 2 -179.37402735527368 -112.38509080065063 0.9641463528192258 0 0 0
3007 2 -175.4280300986681 -112.38523203452081 0.9594954481677451 0 0 0
3009 2 -177.39870326142108 -112.38479083718006 2.9348194952421345 0 0 0
3186 2 -179.37388699506423 -108.4390908727827 0.9634050260586218 0 0 0
3187 2 -179.37163170961907 -110.411720256311 2.936774284187573 0 0 0
3188 2 -177.4009585468662 -110.41216145365175 0.9614502371131817 0 0 0
3189 2 -175.42788973845865 -108.43923210665287 0.9587541214071358 0 0 0
3190 2 -175.42563445301352 -110.41186149018118 2.9321233795360886 0 0 0
3191 2 -177.3985629012116 -108.43879090931216 2.9340781684815287 0 0 0
3011 2 -171.4820328420625 -112.38537326839099 0.9548445435162574 0 0 0
3013 2 -173.4527060048154 -112.38493207105024 2.9301685905906503 0 0 0
3017 2 -169.5067087482098 -112.38507330492043 2.9255176859391643 0 0 0
3192 2 -173.45496129026057 -110.41230268752194 0.9567993324616975 0 0 0
3193 2 -171.48189248185307 -108.43937334052308 0.9541032167556516 0 0 0
3194 2 -171.4796371964079 -110.41200272405136 2.9274724748846044 0 0 0
3195 2 -173.45256564460595 -108.43893214318229 2.9294272638300436 0 0 0
3196 2 -169.508964033655 -110.4124439213921 0.9521484278102132 0 0 0
3199 2 -169.50656838800035 -108.43907337705251 2.9247763591785603 0 0 0
3015 2 -167.53603558545691 -112.38551450226117 0.9501936388647731 0 0 0
3019 2 -163.59003832885134 -112.38565573613137 0.9455427342132907 0 0 0
3021 2 -165.56071149160425 -112.38521453879058 2.92086678128768 0 0 0
3197 2 -167.53589522524743 -108.4395145743933 0.9494523121041691 0 0 0
3198 2 -167.5336399398023 -110.41214395792153 2.922821570233121 0 0 0
3200 2 -165.56296677704938 -110.41258515526233 0.947497523158729 0 0 0
3201 2 -163.58989796864188 -108.43965580826342 0.9448014074526814 0 0 0
3202 2 -163.58764268319663 -110.41228519179175 2.918170665581636 0 0 0
3203 2 -165.56057113139474 -108.43921461092266 2.920125454527075 0 0 0
3023 2 -159.64404107224573 -112.38579697000155 0.9408918295618047 0 0 0
3025 2 -161.61471423499862 -112.38535577266079 2.916215876636196 0 0 0
3029 2 -157.66871697839304 -112.38549700653097 2.9115649719847116 0 0 0
3204 2 -161.61696952044377 -110.41272638913253 0.9428466185072448 0 0 0
3205 2 -159.64390071203624 -108.43979704213363 0.9401505028011972 0 0 0
3206 2 -159.64164542659108 -110.41242642566189 2.913519760930151 0 0 0
3207 2 -161.6145738747892 -108.43935584479284 2.91547454987559 0 0 0
3208 2 -157.67097226383822 -110.41286762300268 0.9381957138557588 0 0 0
3211 2 -157.66857661818355 -108.43949707866305 2.9108236452241067 0 0 0
3027 2 -155.69804381564012 -112.38593820387173 0.9362409249103205 0 0 0
3031 2 -151.75204655903454 -112.38607943774191 0.9315900202588363 0 0 0
3033 2 -153.72271972178746 -112.38563824040115 2.9069140673332283 0 0 0
3209 2 -155.69790345543063 -108.43993827600382 0.9354995981497147 0 0 0
3210 2 -155.6956481699855 -110.41256765953212 2.9088688562786684 0 0 0
3212 2 -153.72497500723256 -110.4130088568729 0.9335448092042746 0 0 0
3213 2 -151.751906198825 -108.44007950987398 0.9308486934982305 0 0 0
3214 2 -151.7496509133799 -110.4127088934023 2.9042179516271833 0 0 0
3215 2 -153.7225793615779 -108.43963831253322 2.9061727405726216 0 0 0
3035 2 -147.80604930242887 -112.38622067161214 0.9269391156073521 0 0 0
3037 2 -149.7767224651818 -112.38577947427136 2.902263162681744 0 0 0
3041 2 -145.8307252085762 -112.38592070814154 2.8976122580302572 0 0 0
3216 2 -149.77897775062692 -110.41315009074306 0.9288939045527904 0 0 0
3217 2 -147.8059089422194 -108.4402207437442 0.9261977888467463 0 0 0
3218 2 -147.80365365677426 -110.41285012727245 2.8995670469756982 0 0 0
3219 2 -149.77658210497233 -108.4397795464034 2.9015218359211374 0 0 0
3220 2 -145.8329804940214 -110.41329132461324 0.924242999901308 0 0 0
3223 2 -145.83058484836673 -108.43992078027361 2.8968709312696532 0 0 0
3039 2 -143.8600520458233 -112.3863619054823 0.9222882109558679 0 0 0
3221 2 -143.85991168561384 -108.44036197761439 0.9215468841952621 0 0 0
3222 2 -143.85765640016868 -110.41299136114267 2.894916142324214 0 0 0
3043 2 -139.91405478921772 -112.38650313935251 0.9176373063043819 0 0 0
3045 2 -141.8847279519706 -112.3860619420117 2.892961353378775 0 0 0
3224 2 -141.88698323741576 -110.41343255848346 0.919592095249822 0 0 0
3225 2 -139.91391442900823 -108.44050321148457 0.9168959795437761 0 0 0
3226 2 -139.91165914356304 -110.41313259501287 2.89026523767273 0 0 0
3227 2 -141.88458759176115 -108.44006201414378 2.892220026618168 0 0 0
3228 2 -137.94098598081018 -110.41357379235362 0.914941190598336 0 0 0
3049 2 -137.938730695365 -112.3862031758819 2.8883104487272897 0 0 0
3231 2 -137.93859033515554 -108.44020324801396 2.887569121966685 0 0 0
3047 2 -135.9680575326121 -112.38664437322272 0.9129864016528977 0 0 0
3051 2 -132.0220602760065 -112.38678560709285 0.9083354970014152 0 0 0
3053 2 -133.99273343875942 -112.38634440975206 2.8836595440758055 0 0 0
3229 2 -135.96791717240265 -108.44064444535478 0.9122450748922919 0 0 0
3230 2 -135.96566188695743 -110.41327382888302 2.8856143330212456 0 0 0
3232 2 -133.99498872420457 -110.4137150262238 0.9102902859468518 0 0 0
3233 2 -132.021919915797 -108.44078567922497 0.9075941702408095 0 0 0
3234 2 -132.01966463035185 -110.41341506275322 2.8809634283697596 0 0 0
3235 2 -133.99259307855 -108.44034448188418 2.8829182173151997 0 0 0
3055 2 -128.0760630194009 -112.38692684096307 0.9036845923499293 0 0 0
3057 2 -130.04673618215384 -112.38648564362227 2.8790086394243213 0 0 0
3061 2 -126.10073892554823 -112.38662687749249 2.874357734772836 0 0 0
3236 2 -130.048991467599 -110.413856260094 0.9056393812953694 0 0 0
3237 2 -128.07592265919143 -108.44092691309513 0.9029432655893235 0 0 0
3238 2 -128.07366737374628 -110.41355629662343 2.876312523718277 0 0 0
3239 2 -130.04659582194438 -108.44048571575436 2.8782673126637164 0 0 0
3240 2 -126.10299421099339 -110.41399749396417 0.9009884766438869 0 0 0
3243 2 -126.10059856533876 -108.44062694962454 2.873616408012232 0 0 0
3059 2 -124.13006576279531 -112.38706807483325 0.8990336876984433 0 0 0
3063 2 -120.1840685061897 -112.38720930870342 0.8943827830469608 0 0 0
3065 2 -122.15474166894265 -112.38676811136264 2.8697068301213537 0 0 0
3241 2 -124.12992540258584 -108.44106814696532 0.8982923609378393 0 0 0
3242 2 -124.12767011714068 -110.4136975304936 2.871661619066792 0 0 0
3244 2 -122.15699695438778 -110.41413872783436 0.8963375719923992 0 0 0
3245 2 -120.18392814598025 -108.4412093808355 0.8936414562863533 0 0 0
3246 2 -120.18167286053509 -110.41383876436379 2.867010714415308 0 0 0
3247 2 -122.15460130873316 -108.44076818349475 2.8689655033607453 0 0 0
3067 2 -116.23807124958412 -112.38735054257361 0.8897318783954784 0 0 0
3069 2 -118.20874441233704 -112.38690934523287 2.865055925469867 0 0 0
3073 2 -114.26274715573145 -112.38705057910303 2.8604050208183827 0 0 0
3248 2 -118.21099969778219 -110.41427996170457 0.8916866673409167 0 0 0
3249 2 -116.23793088937464 -108.44135061470568 0.8889905516348691 0 0 0
3250 2 -116.23567560392951 -110.41397999823396 2.8623598097638236 0 0 0
3251 2 -118.20860405212755 -108.44090941736492 2.8643145987092637 0 0 0
3252 2 -114.26500244117659 -110.41442119557473 0.8870357626894307 0 0 0
3255 2 -114.26260679552195 -108.44105065123512 2.8596636940577778 0 0 0
3071 2 -112.29207399297852 -112.3874917764438 0.8850809737439924 0 0 0
3075 2 -108.34607673637291 -112.38763301031399 0.8804300690925082 0 0 0
3077 2 -110.31674989912584 -112.3871918129732 2.8557541161668993 0 0 0
3253 2 -112.29193363276902 -108.44149184857588 0.8843396469833866 0 0 0
3254 2 -112.28967834732387 -110.41412123210414 2.8577089051123385 0 0 0
3256 2 -110.31900518457095 -110.41456242944493 0.8823848580379448 0 0 0
3257 2 -108.34593637616344 -108.44163308244607 0.8796887423319006 0 0 0
3258 2 -108.34368109071826 -110.41426246597437 2.8530580004608543 0 0 0
3259 2 -110.31660953891634 -108.44119188510531 2.8550127894062927 0 0 0
3079 2 -104.4000794797673 -112.38777424418419 0.875779164441024 0 0 0
3081 2 -106.37075264252022 -112.3873330468434 2.851103211515415 0 0 0
3085 2 -102.42475538591462 -112.38747428071359 2.84645230686393 0 0 0
3260 2 -106.37300792796538 -110.41470366331514 0.8777339533864623 0 0 0
3261 2 -104.39993911955781 -108.44177431631626 0.8750378376804164 0 0 0
3262 2 -104.39768383411268 -110.41440369984453 2.84840709580937 0 0 0
3263 2 -106.37061228231073 -108.44133311897546 2.8503618847548093 0 0 0
3264 2 -102.42701067135978 -110.4148448971853 0.8730830487349799 0 0 0
3267 2 -102.42461502570514 -108.44147435284566 2.8457109801033234 0 0 0
3083 2 -100.4540822231617 -112.38791547805435 0.871128259789538 0 0 0
3087 2 -96.50808496655613 -112.38805671192455 0.8664773551380538 0 0 0
3089 2 -98.47875812930903 -112.38761551458376 2.841801402212446 0 0 0
3265 2 -100.45394186295223 -108.44191555018645 0.8703869330289322 0 0 0
3266 2 -100.45168657750706 -110.41454493371471 2.843756191157886 0 0 0
3268 2 -98.48101341475416 -110.4149861310555 0.8684321440834921 0 0 0
3269 2 -96.50794460634665 -108.44205678405662 0.865736028377448 0 0 0
3270 2 -96.50568932090147 -110.41468616758492 2.839105286506401 0 0 0
3271 2 -98.47861776909954 -108.44161558671587 2.841060075451842 0 0 0
3091 2 -92.5620877099505 -112.38819794579474 0.8618264504865714 0 0 0
3093 2 -94.5327608727034 -112.38775674845395 2.8371504975609607 0 0 0
3097 2 -90.58676361609783 -112.38789798232415 2.8324995929094774 0 0 0
3272 2 -94.53501615814858 -110.4151273649257 0.8637812394320097 0 0 0
3273 2 -92.56194734974106 -108.44219801792681 0.8610851237259656 0 0 0
3274 2 -92.5596920642959 -110.4148274014551 2.8344543818549166 0 0 0
3275 2 -94.53262051249396 -108.44175682058602 2.836409170800355 0 0 0
3276 2 -90.589018901543 -110.41526859879588 0.8591303347805255 0 0 0
3279 2 -90.58662325588834 -108.44189805445623 2.8317582661488716 0 0 0
3095 2 -88.61609045334492 -112.38833917966491 0.8571755458350889 0 0 0
3099 2 -84.67009319673934 -112.38848041353508 0.8525246411835994 0 0 0
3101 2 -86.64076635949223 -112.38803921619433 2.8278486882579923 0 0 0
3277 2 -88.61595009313544 -108.44233925179701 0.8564342190744796 0 0 0
3278 2 -88.61369480769031 -110.41496863532528 2.8298034772034324 0 0 0
3280 2 -86.64302164493738 -110.41540983266606 0.8544794301290395 0 0 0
3281 2 -84.66995283652984 -108.44248048566716 0.8517833144229936 0 0 0
3282 2 -84.66769755108469 -110.41510986919548 2.825152572551948 0 0 0
3283 2 -86.64062599928275 -108.44203928832641 2.8271073614973874 0 0 0
3103 2 -80.7240959401337 -112.38862164740527 0.8478737365321152 0 0 0
3105 2 -82.69476910288665 -112.38818045006454 2.823197783606508 0 0 0
3109 2 -78.74877184628102 -112.38832168393469 2.8185468789550248 0 0 0
3284 2 -82.69702438833177 -110.41555106653624 0.8498285254775553 0 0 0
3285 2 -80.72395557992425 -108.44262171953736 0.8471324097715112 0 0 0
3286 2 -80.72170029447908 -110.41525110306564 2.820501667900463 0 0 0
3287 2 -82.69462874267714 -108.4421805221966 2.822456456845903 0 0 0
3288 2 -78.75102713172618 -110.41569230040642 0.8451776208260711 0 0 0
3291 2 -78.74863148607155 -108.4423217560668 2.817805552194418 0 0 0
3107 2 -76.7780986835281 -112.38876288127547 0.8432228318806327 0 0 0
3111 2 -72.83210142692252 -112.38890411514565 0.8385719272291485 0 0 0
3113 2 -74.80277458967541 -112.38846291780489 2.8138959743035388 0 0 0
3289 2 -76.77795832331864 -108.44276295340755 0.8424815051200287 0 0 0
3290 2 -76.77570303787348 -110.41539233693584 2.815850763248979 0 0 0
3292 2 -74.80502987512057 -110.41583353427662 0.8405267161745904 0 0 0
3293 2 -72.83196106671302 -108.44290418727775 0.8378306004685445 0 0 0
3294 2 -72.82970578126788 -110.41553357080606 2.8111998585974947 0 0 0
3295 2 -74.80263422946592 -108.44246298993698 2.813154647542934 0 0 0
3115 2 -68.88610417031691 -112.38904534901587 0.8339210225776625 0 0 0
3117 2 -70.85677733306981 -112.3886041516751 2.8092450696520554 0 0 0
3121 2 -66.91078007646419 -112.38874538554525 2.8045941650005703 0 0 0
3296 2 -70.85903261851496 -110.41597476814678 0.8358758115231026 0 0 0
3297 2 -68.88596381010744 -108.44304542114794 0.8331796958170603 0 0 0
3298 2 -68.88370852466227 -110.4156748046762 2.8065489539460113 0 0 0
3299 2 -70.85663697286034 -108.44260422380715 2.8085037428914497 0 0 0
3300 2 -66.91303536190938 -110.41611600201698 0.8312249068716167 0 0 0
3303 2 -66.91063971625475 -108.44274545767735 2.8038528382399646 0 0 0
3119 2 -64.9401069137113 -112.38918658288604 0.8292701179261801 0 0 0
3123 2 -60.99410965710569 -112.38932781675622 0.8246192132746959 0 0 0
3125 2 -62.96478281985859 -112.38888661941543 2.7999432603490853 0 0 0
3301 2 -64.93996655350185 -108.44318665501814 0.8285287911655743 0 0 0
3302 2 -64.93771126805669 -110.41581603854638 2.8018980492945254 0 0 0
3304 2 -62.96703810530375 -110.41625723588717 0.826574002220136 0 0 0
3305 2 -60.99396929689623 -108.4433278888883 0.8238778865140883 0 0 0
3306 2 -60.99171401145107 -110.41595727241658 2.797247144643042 0 0 0
3307 2 -62.964642459649134 -108.44288669154751 2.7992019335884812 0 0 0
3127 2 -57.0481124005001 -112.38946905062643 0.8199683086232081 0 0 0
3129 2 -59.018785563253 -112.38902785328564 2.795292355697602 0 0 0
3133 2 -55.07278830664739 -112.3891690871558 2.7906414510461177 0 0 0
3308 2 -59.02104084869816 -110.41639846975734 0.82192309756865 0 0 0
3309 2 -57.047972040290624 -108.4434691227585 0.8192269818626077 0 0 0
3310 2 -57.04571675484548 -110.41609850628677 2.792596239991557 0 0 0
3311 2 -59.018645203043526 -108.44302792541771 2.794551028936996 0 0 0
3312 2 -55.07504359209256 -110.41653970362752 0.817272192917164 0 0 0
3315 2 -55.07264794643793 -108.4431691592879 2.789900124285512 0 0 0
3131 2 -53.102115143894494 -112.3896102844966 0.8153174039717275 0 0 0
3135 2 -49.156117887288886 -112.38975151836678 0.8106664993202433 0 0 0
3137 2 -51.126791050041795 -112.389310321026 2.7859905463946326 0 0 0
3313 2 -53.10197478368503 -108.44361035662868 0.8145760772111217 0 0 0
3314 2 -53.09971949823986 -110.41623974015694 2.7879453353400736 0 0 0
3316 2 -51.12904633548696 -110.41668093749776 0.8126212882656816 0 0 0
3317 2 -49.15597752707942 -108.44375159049886 0.8099251725596375 0 0 0
3318 2 -49.15372224163427 -110.41638097402715 2.7832944306885885 0 0 0
3319 2 -51.12665068983233 -108.44331039315809 2.785249219634027 0 0 0
3139 2 -45.21012063068329 -112.38989275223695 0.8060155946687573 0 0 0
3141 2 -47.18079379343621 -112.38945155489621 2.7813396417431493 0 0 0
3145 2 -43.2347965368306 -112.38959278876638 2.7766887370916633 0 0 0
3320 2 -47.18304907888135 -110.41682217136791 0.8079703836141956 0 0 0
3321 2 -45.20998027047382 -108.44389282436904 0.8052742679081533 0 0 0
3322 2 -45.207724985028676 -110.41652220789733 2.7786435260371034 0 0 0
3323 2 -47.180653433226745 -108.4434516270283 2.7805983149825426 0 0 0
3324 2 -43.23705182227575 -110.4169634052381 0.8033194789627132 0 0 0
3327 2 -43.23465617662114 -108.44359286089848 2.7759474103310593 0 0 0
3143 2 -41.26412337407768 -112.39003398610714 0.8013646900172713 0 0 0
3147 2 -37.31812611747208 -112.39017521997732 0.7967137853657871 0 0 0
3149 2 -39.288799280225 -112.38973402263656 2.772037832440181 0 0 0
3325 2 -41.263983013868234 -108.44403405823921 0.8006233632566673 0 0 0
3326 2 -41.261727728423075 -110.41666344176753 2.77399262138562 0 0 0
3328 2 -39.29105456567016 -110.4171046391083 0.7986685743112272 0 0 0
3329 2 -37.31798575726261 -108.4441752921094 0.7959724586051831 0 0 0
3330 2 -37.315730471817474 -110.41680467563769 2.769341716734135 0 0 0
3331 2 -39.28865892001554 -108.44373409476864 2.7712965056795733 0 0 0
3151 2 -33.37212886086649 -112.39031645384752 0.7920628807143064 0 0 0
3153 2 -35.342802023619406 -112.38987525650678 2.767386927788695 0 0 0
3157 2 -31.396804767013798 -112.39001649037692 2.7627360231372116 0 0 0
3332 2 -35.34505730906455 -110.41724587297846 0.794017669659743 0 0 0
3333 2 -33.37198850065702 -108.44431652597962 0.7913215539537006 0 0 0
3334 2 -33.36973321521186 -110.4169459095079 2.7646908120826517 0 0 0
3335 2 -35.342661663409935 -108.44387532863884 2.76664560102809 0 0 0
3336 2 -31.399060052458964 -110.41738710684866 0.7893667650082588 0 0 0
3339 2 -31.396664406804337 -108.44401656250903 2.7619946963766058 0 0 0
3155 2 -29.426131604260892 -112.3904576877177 0.7874119760628204 0 0 0
3159 2 -25.480134347655294 -112.3905989215879 0.7827610714113344 0 0 0
3161 2 -27.4508075104082 -112.3901577242471 2.7580851184857282 0 0 0
3337 2 -29.42599124405143 -108.4444577598498 0.7866706493022164 0 0 0
3338 2 -29.423735958606276 -110.41708714337808 2.7600399074311657 0 0 0
3340 2 -27.45306279585336 -110.41752834071886 0.7847158603567745 0 0 0
3341 2 -25.479993987445827 -108.44459899371996 0.7820197446507304 0 0 0
3342 2 -25.477738702000675 -110.41722837724826 2.7553890027796824 0 0 0
3343 2 -27.450667150198736 -108.44415779637919 2.7573437917251207 0 0 0
3163 2 -21.534137091049697 -112.39074015545808 0.7781101667598502 0 0 0
3165 2 -23.504810253802606 -112.39029895811731 2.7534342138342423 0 0 0
3169 2 -19.558812997197006 -112.39044019198751 2.74878330918276 0 0 0
3344 2 -23.507065539247762 -110.41766957458903 0.7800649557052886 0 0 0
3345 2 -21.53399673084023 -108.44474022759019 0.7773688399992444 0 0 0
3346 2 -21.53174144539507 -110.41736961111845 2.7507380981281973 0 0 0
3347 2 -23.50466989359314 -108.44429903024938 2.7526928870736374 0 0 0
3348 2 -19.561068282642164 -110.41781080845921 0.7754140510538061 0 0 0
3351 2 -19.55867263698754 -108.44444026411958 2.7480419824221514 0 0 0
3167 2 -17.588139834444092 -112.39088138932829 0.7734592621083642 0 0 0
3171 2 -13.642142577838488 -112.39102262319845 0.7688083574568836 0 0 0
3173 2 -15.6128157405914 -112.39058142585769 2.744132404531274 0 0 0
3349 2 -17.587999474234632 -108.44488146146037 0.772717935347762 0 0 0
3350 2 -17.585744188789473 -110.41751084498864 2.746087193476714 0 0 0
3352 2 -15.61507102603656 -110.41795204232942 0.7707631464023237 0 0 0
3353 2 -13.64200221762903 -108.44502269533055 0.7680670306962796 0 0 0
3354 2 -13.639746932183868 -110.41765207885881 2.741436288825229 0 0 0
3355 2 -15.612675380381939 -108.44458149798977 2.743391077770669 0 0 0
3175 2 -9.696145321232894 -112.39116385706865 0.7641574528053976 0 0 0
3177 2 -11.666818483985804 -112.39072265972789 2.7394814998797896 0 0 0
3181 2 -7.7208212273802 -112.39086389359807 2.7348305952283054 0 0 0
3356 2 -11.669073769430959 -110.4180932761996 0.7661122417508359 0 0 0
3357 2 -9.696004961023423 -108.44516392920072 0.7634161260447918 0 0 0
3358 2 -9.693749675578267 -110.417793312729 2.7367853841737446 0 0 0
3359 2 -11.666678123776336 -108.44472273185997 2.738740173119183 0 0 0
3360 2 -7.723076512825355 -110.41823451006978 0.7614613370993517 0 0 0
3363 2 -7.720680867170736 -108.44486396573015 2.7340892684676987 0 0 0
3179 2 -5.750148064627287 -112.39130509093883 0.7595065481539134 0 0 0
3183 2 -1.8041508080216897 -112.39144632480902 0.7548556435024292 0 0 0
3185 2 -3.774823970774597 -112.39100512746825 2.7301796905768203 0 0 0
3361 2 -5.750007704417821 -108.44530516307091 0.7587652213933076 0 0 0
3362 2 -5.747752418972667 -110.4179345465992 2.7321344795222595 0 0 0
3364 2 -3.7770792562197526 -110.41837574393995 0.7568104324478675 0 0 0
3365 2 -1.8040104478122239 -108.4454463969411 0.7541143167418269 0 0 0
3366 2 -1.8017551623670685 -110.41807578046937 2.727483574870776 0 0 0
3367 2 -3.7746836105651367 -108.44500519960033 2.7294383638162154 0 0 0
3368 2 -179.37374663485477 -104.49309094491478 0.9626636992980142 0 0 0
3369 2 -179.37149134940967 -106.46572032844308 2.936032957426968 0 0 0
3370 2 -177.40081818665672 -106.46616152578382 0.9607089103525759 0 0 0
3371 2 -175.42774937824922 -104.49323217878496 0.9580127946465335 0 0 0
3372 2 -175.425494092804 -106.46586156231326 2.931382052775482 0 0 0
3373 2 -177.3984225410021 -104.49279098144422 2.933336841720923 0 0 0
3551 2 -179.37135098920015 -102.51972040057517 2.935291630666362 0 0 0
3552 2 -177.40067782644726 -102.52016159791593 0.9599675835919719 0 0 0
3554 2 -175.42535373259454 -102.51986163444532 2.930640726014876 0 0 0
3374 2 -173.45482093005108 -106.46630275965403 0.9560580057010934 0 0 0
3375 2 -171.4817521216436 -104.49337341265516 0.9533618899950476 0 0 0
3376 2 -171.47949683619842 -106.46600279618345 2.9267311481239986 0 0 0
3377 2 -173.4524252843965 -104.4929322153144 2.928685937069438 0 0 0
3378 2 -169.50882367344548 -106.46644399352418 0.9514071010496075 0 0 0
3381 2 -169.50642802779092 -104.49307344918456 2.9240350324179536 0 0 0
3556 2 -173.4546805698416 -102.52030283178611 0.9553166789404877 0 0 0
3558 2 -171.47935647598894 -102.5200028683155 2.925989821363393 0 0 0
3560 2 -169.50868331323602 -102.52044406565629 0.9506657742890035 0 0 0
3379 2 -167.535754865038 -104.49351464652533 0.9487109853435634 0 0 0
3380 2 -167.5334995795928 -106.46614403005361 2.9220802434725135 0 0 0
3382 2 -165.56282641683995 -106.46658522739439 0.946756196398125 0 0 0
3383 2 -163.5897576084324 -104.49365588039554 0.9440600806920774 0 0 0
3384 2 -163.58750232298723 -106.46628526392382 2.91742933882103 0 0 0
3385 2 -165.56043077118534 -104.49321468305475 2.9193841277664685 0 0 0
3562 2 -167.53335921938336 -102.52014410218574 2.9213389167119086 0 0 0
3564 2 -165.5626860566304 -102.52058529952647 0.9460148696375157 0 0 0
3566 2 -163.58736196277778 -102.5202853360559 2.9166880120604253 0 0 0
3386 2 -161.6168291602343 -106.46672646126459 0.9421052917466408 0 0 0
3387 2 -159.64376035182678 -104.4937971142657 0.9394091760405949 0 0 0
3388 2 -159.64150506638165 -106.466426497794 2.912778434169546 0 0 0
3389 2 -161.6144335145797 -104.49335591692494 2.914733223114985 0 0 0
3390 2 -157.6708319036287 -106.46686769513477 0.937454387095153 0 0 0
3393 2 -157.66843625797407 -104.49349715079514 2.910082318463499 0 0 0
3568 2 -161.6166888000248 -102.52072653339667 0.9413639649860333 0 0 0
3570 2 -159.64136470617217 -102.52042656992607 2.9120371074089393 0 0 0
3572 2 -157.67069154341925 -102.52086776726686 0.9367130603345526 0 0 0
3391 2 -155.6977630952212 -104.4939383481359 0.9347582713891089 0 0 0
3392 2 -155.69550780977607 -106.46656773166418 2.908127529518061 0 0 0
3394 2 -153.72483464702313 -106.46700892900493 0.9328034824436724 0 0 0
3395 2 -151.75176583861557 -104.4940795820061 0.9301073667376247 0 0 0
3396 2 -151.7495105531704 -106.46670896553437 2.9034766248665758 0 0 0
3397 2 -153.7224390013685 -104.49363838466533 2.905431413812015 0 0 0
3574 2 -155.69536744956656 -102.52056780379628 2.907386202757455 0 0 0
3576 2 -153.72469428681362 -102.52100900113705 0.932062155683063 0 0 0
3578 2 -151.7493701929609 -102.52070903766646 2.902735298105971 0 0 0
3398 2 -149.7788373904175 -106.46715016287516 0.9281525777921864 0 0 0
3399 2 -147.80576858200996 -104.49422081587628 0.9254564620861423 0 0 0
3400 2 -147.80351329656474 -106.46685019940455 2.8988257202150924 0 0 0
3401 2 -149.77644174476288 -104.49377961853548 2.9007805091605308 0 0 0
3402 2 -145.8328401338119 -106.46729139674532 0.9235016731407004 0 0 0
3405 2 -145.83044448815733 -104.49392085240568 2.8961296045090474 0 0 0
3580 2 -149.778697030208 -102.52115023500723 0.9274112510315788 0 0 0
3582 2 -147.8033729363553 -102.52085027153663 2.8980843934544875 0 0 0
3584 2 -145.83269977360243 -102.52129146887742 0.9227603463800964 0 0 0
3403 2 -143.85977132540435 -104.49436204974647 0.9208055574346563 0 0 0
3404 2 -143.8575160399592 -106.46699143327474 2.8941748155636073 0 0 0
3586 2 -143.85737567974974 -102.52099150540684 2.8934334888030024 0 0 0
3406 2 -141.88684287720633 -106.4674326306155 0.918850768489218 0 0 0
3407 2 -139.91377406879877 -104.49450328361667 0.9161546527831703 0 0 0
3408 2 -139.9115187833536 -106.46713266714494 2.889523910912123 0 0 0
3409 2 -141.88444723155172 -104.49406208627589 2.8914786998575623 0 0 0
3588 2 -141.88670251699682 -102.5214327027476 0.9181094417286104 0 0 0
3590 2 -139.91137842314416 -102.521132739277 2.8887825841515173 0 0 0
3410 2 -137.94084562060073 -106.46757386448571 0.914199863837732 0 0 0
3592 2 -137.94070526039124 -102.52157393661778 0.9134585370771262 0 0 0
3413 2 -137.93844997494608 -104.49420332014604 2.8868277952060772 0 0 0
3411 2 -135.96777681219316 -104.49464451748685 0.9115037481316879 0 0 0
3412 2 -135.96552152674803 -106.46727390101513 2.884873006260639 0 0 0
3414 2 -133.99484836399512 -106.46771509835588 0.9095489591862496 0 0 0
3415 2 -132.02177955558759 -104.49478575135704 0.9068528434802055 0 0 0
3416 2 -132.01952427014243 -106.46741513488529 2.8802221016091547 0 0 0
3417 2 -133.9924527183405 -104.49434455401625 2.882176890554595 0 0 0
3594 2 -135.96538116653852 -102.52127397314722 2.884131679500034 0 0 0
3596 2 -133.99470800378566 -102.52171517048798 0.9088076324256438 0 0 0
3598 2 -132.01938390993294 -102.52141520701738 2.879480774848549 0 0 0
3418 2 -130.0488511073895 -106.46785633222608 0.9048980545347654 0 0 0
3419 2 -128.07578229898198 -104.49492698522722 0.9022019388287177 0 0 0
3420 2 -128.07352701353685 -106.4675563687555 2.8755711969576705 0 0 0
3421 2 -130.0464554617349 -104.49448578788646 2.877525985903109 0 0 0
3422 2 -126.1028538507839 -106.46799756609627 0.9002471498832776 0 0 0
3425 2 -126.10045820512927 -104.49462702175664 2.8728750812516255 0 0 0
3600 2 -130.04871074718005 -102.52185640435816 0.9041567277741578 0 0 0
3602 2 -128.07338665332736 -102.52155644088757 2.8748298701970647 0 0 0
3604 2 -126.10271349057444 -102.52199763822834 0.89950582312267 0 0 0
3423 2 -124.12978504237637 -104.49506821909738 0.8975510341772335 0 0 0
3424 2 -124.12752975693122 -106.46769760262568 2.8709202923061845 0 0 0
3426 2 -122.15685659417832 -106.46813879996644 0.8955962452317969 0 0 0
3427 2 -120.18378778577078 -104.49520945296759 0.8929001295257493 0 0 0
3428 2 -120.18153250032563 -106.46783883649586 2.866269387654701 0 0 0
3429 2 -122.15446094852368 -104.49476825562682 2.8682241766001413 0 0 0
3606 2 -124.12738939672177 -102.52169767475775 2.8701789655455805 0 0 0
3608 2 -122.15671623396884 -102.52213887209855 0.8948549184711894 0 0 0
3610 2 -120.18139214011615 -102.52183890862793 2.8655280608940954 0 0 0
3430 2 -118.2108593375727 -106.46828003383663 0.8909453405803109 0 0 0
3431 2 -116.23779052916515 -104.49535068683777 0.888249224874265 0 0 0
3432 2 -116.23553524372005 -106.46798007036605 2.861618483003217 0 0 0
3433 2 -118.20846369191807 -104.49490948949702 2.863573271948658 0 0 0
3434 2 -114.2648620809671 -106.46842126770683 0.8862944359288267 0 0 0
3437 2 -114.26246643531246 -104.49505072336719 2.858922367297173 0 0 0
3612 2 -118.21071897736323 -102.52228010596872 0.8902040138197069 0 0 0
3614 2 -116.23539488351054 -102.52198014249814 2.860877156242612 0 0 0
3616 2 -114.26472172075766 -102.5224213398389 0.8855531091682209 0 0 0
3435 2 -112.29179327255954 -104.49549192070795 0.8835983202227808 0 0 0
3436 2 -112.28953798711441 -106.46812130423622 2.8569675783517328 0 0 0
3438 2 -110.3188648243615 -106.46856250157701 0.8816435312773425 0 0 0
3439 2 -108.34579601595398 -104.49563315457814 0.8789474155712966 0 0 0
3440 2 -108.3435407305088 -106.46826253810643 2.8523166737002486 0 0 0
3441 2 -110.31646917870685 -104.49519195723737 2.8542714626456878 0 0 0
3618 2 -112.28939762690496 -102.52212137636833 2.856226251591127 0 0 0
3620 2 -110.31872446415207 -102.52256257370911 0.880902204516735 0 0 0
3622 2 -108.34340037029936 -102.52226261023851 2.851575346939642 0 0 0
3442 2 -106.37286756775589 -106.4687037354472 0.8769926266258583 0 0 0
3443 2 -104.39979875934839 -104.49577438844834 0.8742965109198142 0 0 0
3444 2 -104.39754347390323 -106.46840377197663 2.8476657690487635 0 0 0
3445 2 -106.3704719221013 -104.49533319110756 2.8496205579942036 0 0 0
3446 2 -102.42687031115032 -106.4688449693174 0.8723417219743723 0 0 0
3449 2 -102.4244746654957 -104.49547442497773 2.8449696533427185 0 0 0
3624 2 -106.37272720754643 -102.52270380757929 0.8762512998652507 0 0 0
3626 2 -104.39740311369376 -102.5224038441087 2.8469244422881586 0 0 0
3628 2 -102.42672995094085 -102.52284504144947 0.8716003952137683 0 0 0
3447 2 -100.45380150274276 -104.49591562231852 0.8696456062683282 0 0 0
3448 2 -100.45154621729763 -106.46854500584679 2.84301486439728 0 0 0
3450 2 -98.48087305454474 -106.46898620318757 0.8676908173228899 0 0 0
3451 2 -96.50780424613717 -104.49605685618872 0.864994701616844 0 0 0
3452 2 -96.50554896069202 -106.46868623971699 2.838363959745795 0 0 0
3453 2 -98.47847740889009 -104.49561565884792 2.8403187486912342 0 0 0
3630 2 -100.45140585708816 -102.5225450779789 2.8422735376366726 0 0 0
3632 2 -98.48073269433527 -102.52298627531965 0.8669494905622823 0 0 0
3634 2 -96.50540860048257 -102.52268631184907 2.837622632985191 0 0 0
3454 2 -94.53487579793912 -106.46912743705776 0.8630399126714057 0 0 0
3455 2 -92.56180698953158 -104.4961980900589 0.8603437969653616 0 0 0
3456 2 -92.55955170408645 -106.46882747358718 2.83371305509431 0 0 0
3457 2 -94.5324801522845 -104.49575689271812 2.835667844039751 0 0 0
3458 2 -90.58887854133351 -106.46926867092796 0.8583890080199197 0 0 0
3461 2 -90.5864828956789 -104.4958981265883 2.8310169393882667 0 0 0
3636 2 -94.53473543772967 -102.52312750918982 0.8622985859107981 0 0 0
3638 2 -92.55941134387695 -102.52282754571925 2.832971728333705 0 0 0
3640 2 -90.58873818112404 -102.52326874306004 0.8576476812593139 0 0 0
3459 2 -88.61580973292597 -104.49633932392905 0.8556928923138738 0 0 0
3460 2 -88.61355444748085 -106.46896870745736 2.8290621504428275 0 0 0
3462 2 -86.64288128472792 -106.46940990479813 0.8537381033684355 0 0 0
3463 2 -84.66981247632036 -104.49648055779927 0.8510419876623914 0 0 0
3464 2 -84.66755719087521 -106.46910994132755 2.8244112457913406 0 0 0
3465 2 -86.64048563907328 -104.4960393604585 2.8263660347367807 0 0 0
3642 2 -88.61341408727137 -102.52296877958945 2.82832082368222 0 0 0
3644 2 -86.64274092451845 -102.52340997693021 0.8529967766078279 0 0 0
3646 2 -84.66741683066576 -102.52311001345964 2.8236699190307366 0 0 0
3466 2 -82.6968840281223 -106.46955113866831 0.8490871987169513 0 0 0
3467 2 -80.72381521971477 -104.49662179166945 0.8463910830109072 0 0 0
3468 2 -80.7215599342696 -106.46925117519774 2.8197603411398573 0 0 0
3469 2 -82.69448838246768 -104.49618059432868 2.8217151300852974 0 0 0
3470 2 -78.75088677151669 -106.4696923725385 0.8444362940654688 0 0 0
3473 2 -78.74849112586207 -104.49632182819887 2.8170642254338123 0 0 0
3648 2 -82.69674366791284 -102.5235512108004 0.8483458719563437 0 0 0
3650 2 -80.72141957406015 -102.52325124732981 2.8190190143792515 0 0 0
3652 2 -78.75074641130723 -102.52369244467057 0.8436949673048613 0 0 0
3471 2 -76.77781796310917 -104.49676302553964 0.8417401783594212 0 0 0
3472 2 -76.77556267766401 -106.46939240906791 2.815109436488373 0 0 0
3474 2 -74.8048895149111 -106.46983360640868 0.8397853894139828 0 0 0
3475 2 -72.83182070650355 -104.49690425940983 0.837089273707937 0 0 0
3476 2 -72.8295654210584 -106.4695336429381 2.810458531836889 0 0 0
3477 2 -74.80249386925648 -104.49646306206907 2.812413320782329 0 0 0
3654 2 -76.77542231745456 -102.5233924812 2.8143681097277673 0 0 0
3656 2 -74.80474915470164 -102.52383367854077 0.839044062653377 0 0 0
3658 2 -72.82942506084895 -102.52353371507019 2.809717205076282 0 0 0
3478 2 -70.85889225830552 -106.46997484027888 0.8351344847624986 0 0 0
3479 2 -68.88582344989797 -104.49704549328003 0.8324383690564527 0 0 0
3480 2 -68.88356816445281 -106.4696748768083 2.8058076271854038 0 0 0
3481 2 -70.85649661265087 -104.49660429593924 2.807762416130844 0 0 0
3482 2 -66.91289500169992 -106.47011607414905 0.8304835801110144 0 0 0
3485 2 -66.91049935604528 -104.49674552980942 2.8031115114793606 0 0 0
3660 2 -70.85875189809603 -102.52397491241096 0.8343931580018911 0 0 0
3662 2 -68.88342780424334 -102.52367494894037 2.805066300424799 0 0 0
3664 2 -66.91275464149044 -102.52411614628114 0.8297422533504051 0 0 0
3483 2 -64.93982619329238 -104.49718672715021 0.8277874644049668 0 0 0
3484 2 -64.93757090784722 -106.46981611067847 2.8011567225339196 0 0 0
3486 2 -62.96689774509429 -106.47025730801924 0.8258326754595284 0 0 0
3487 2 -60.99382893668676 -104.49732796102039 0.8231365597534843 0 0 0
3488 2 -60.991573651241595 -106.46995734454866 2.7965058178824354 0 0 0
3489 2 -62.96450209943966 -104.4968867636796 2.7984606068278755 0 0 0
3666 2 -64.93743054763776 -102.52381618281055 2.8004153957733147 0 0 0
3668 2 -62.966757384884836 -102.52425738015131 0.8250913486989226 0 0 0
3670 2 -60.991433291032145 -102.52395741668074 2.7957644911218296 0 0 0
3490 2 -59.0209004884887 -106.47039854188942 0.821181770808046 0 0 0
3491 2 -57.04783168008117 -104.49746919489057 0.8184856551020001 0 0 0
3492 2 -57.045576394635994 -106.47009857841884 2.7918549132309503 0 0 0
3493 2 -59.01850484283408 -104.4970279975498 2.7938097021763904 0 0 0
3494 2 -55.07490323188309 -106.47053977575962 0.8165308661565618 0 0 0
3497 2 -55.07250758622846 -104.49716923141997 2.789158797524906 0 0 0
3672 2 -59.02076012827924 -102.52439861402151 0.8204404440474402 0 0 0
3674 2 -57.04543603442654 -102.52409865055093 2.7911135864703445 0 0 0
3676 2 -55.074762871673634 -102.5245398478917 0.815789539395956 0 0 0
3495 2 -53.101834423475566 -104.49761042876077 0.8138347504505141 0 0 0
3496 2 -53.0995791380304 -106.47023981228902 2.787204008579467 0 0 0
3498 2 -51.128905975277505 -106.47068100962983 0.811879961505074 0 0 0
3499 2 -49.155837166869965 -104.49775166263093 0.8091838457990317 0 0 0
3500 2 -49.153581881424806 -106.47038104615923 2.782553103927982 0 0 0
3501 2 -51.12651032962287 -104.49731046529017 2.784507892873422 0 0 0
3678 2 -53.09943877782093 -102.52423988442112 2.786462681818861 0 0 0
3680 2 -51.12876561506803 -102.52468108176191 0.8111386347444682 0 0 0
3682 2 -49.153441521215335 -102.52438111829132 2.781811777167376 0 0 0
3502 2 -47.1829087186719 -106.47082224349998 0.8072290568535898 0 0 0
3503 2 -45.20983991026437 -104.49789289650113 0.8045329411475457 0 0 0
3504 2 -45.20758462481921 -106.47052228002941 2.7779021992764994 0 0 0
3505 2 -47.18051307301727 -104.49745169916037 2.7798569882219377 0 0 0
3506 2 -43.23691146206628 -106.47096347737019 0.8025781522021074 0 0 0
3509 2 -43.234515816411665 -104.49759293303055 2.7752060835704526 0 0 0
3684 2 -47.18276835846243 -102.52482231563208 0.8064877300929858 0 0 0
3686 2 -45.20744426460974 -102.5245223521615 2.7771608725158927 0 0 0
3688 2 -43.23677110185683 -102.52496354950225 0.8018368254415016 0 0 0
3507 2 -41.26384265365876 -104.49803413037131 0.799882036496065 0 0 0
3508 2 -41.261587368213604 -106.4706635138996 2.7732512946250125 0 0 0
3510 2 -39.2909142054607 -106.47110471124037 0.7979272475506249 0 0 0
3511 2 -37.317845397053155 -104.49817536424148 0.7952311318445773 0 0 0
3512 2 -37.315590111608 -106.47080474776979 2.7686003899735283 0 0 0
3513 2 -39.28851855980607 -104.49773416690073 2.7705551789189684 0 0 0
3690 2 -41.26144700800414 -102.52466358603168 2.7725099678644076 0 0 0
3692 2 -39.29077384525123 -102.52510478337246 0.7971859207900156 0 0 0
3694 2 -37.31544975139854 -102.52480481990187 2.7678590632129234 0 0 0
3514 2 -35.34491694885509 -106.47124594511054 0.7932763428991372 0 0 0
3515 2 -33.37184814044756 -104.4983165981117 0.7905802271930913 0 0 0
3516 2 -33.36959285500241 -106.47094598163999 2.763949485322045 0 0 0
3517 2 -35.34252130320048 -104.49787540077092 2.765904274267484 0 0 0
3518 2 -31.398919692249503 -106.47138717898073 0.7886254382476547 0 0 0
3521 2 -31.39652404659487 -104.49801663464109 2.761253369616 0 0 0
3696 2 -35.34477658864562 -102.52524601724265 0.7925350161385332 0 0 0
3698 2 -33.36945249479293 -102.52494605377206 2.763208158561439 0 0 0
3700 2 -31.398779332040032 -102.5253872511128 0.7878841114870472 0 0 0
3519 2 -29.425850883841964 -104.49845783198188 0.7859293225416106 0 0 0
3520 2 -29.423595598396805 -106.47108721551015 2.759298580670558 0 0 0
3522 2 -27.452922435643895 -106.47152841285093 0.7839745335961705 0 0 0
3523 2 -25.479853627236366 -104.49859906585206 0.7812784178901229 0 0 0
3524 2 -25.477598341791204 -106.47122844938035 2.7546476760190766 0 0 0
3525 2 -27.450526789989272 -104.49815786851127 2.756602464964515 0 0 0
3702 2 -29.42345523818734 -102.52508728764224 2.758557253909955 0 0 0
3704 2 -27.45278207543443 -102.525528484983 0.7832332068355612 0 0 0
3706 2 -25.47745798158174 -102.52522852151243 2.753906349258469 0 0 0
3526 2 -23.5069251790383 -106.47166964672111 0.779323628944681 0 0 0
3527 2 -21.53385637063076 -104.49874029972226 0.7766275132386404 0 0 0
3528 2 -21.53160108518561 -106.47136968325053 2.7499967713675906 0 0 0
3529 2 -23.50452953338367 -104.49829910238148 2.7519515603130316 0 0 0
3530 2 -19.5609279224327 -106.4718108805913 0.7746727242932021 0 0 0
3533 2 -19.558532276778074 -104.49844033625166 2.7473006556615474 0 0 0
3708 2 -23.50678481882883 -102.5256697188532 0.7785823021840788 0 0 0
3710 2 -21.53146072497614 -102.52536975538261 2.7492554446069866 0 0 0
3712 2 -19.56078756222323 -102.52581095272338 0.7739313975325963 0 0 0
3531 2 -17.58785911402516 -104.49888153359245 0.7719766085871562 0 0 0
3532 2 -17.585603828580005 -106.47151091712071 2.7453458667161073 0 0 0
3534 2 -15.614930665827092 -106.47195211446149 0.7700218196417179 0 0 0
3535 2 -13.641861857419562 -104.49902276746263 0.7673257039356702 0 0 0
3536 2 -13.639606571974399 -106.4716521509909 2.740694962064622 0 0 0
3537 2 -15.612535020172475 -104.49858157012186 2.742649751010063 0 0 0
3714 2 -17.58546346837054 -102.52551098925278 2.7446045399555006 0 0 0
3716 2 -15.614790305617632 -102.52595218659359 0.7692804928811103 0 0 0
3718 2 -13.639466211764939 -102.52565222312299 2.7399536353040173 0 0 0
3538 2 -11.668933409221495 -106.47209334833168 0.7653709149902319 0 0 0
3539 2 -9.695864600813959 -104.49916400133282 0.762674799284186 0 0 0
3540 2 -9.693609315368807 -106.47179338486109 2.736044057413137 0 0 0
3541 2 -11.666537763566868 -104.49872280399204 2.737998846358577 0 0 0
3542 2 -7.722936152615891 -106.47223458220186 0.7607200103387459 0 0 0
3545 2 -7.720540506961268 -104.49886403786223 2.733347941707093 0 0 0
3720 2 -11.668793049012026 -102.52609342046374 0.7646295882296261 0 0 0
3722 2 -9.693468955159336 -102.52579345699316 2.735302730652533 0 0 0
3724 2 -7.72279579240642 -102.52623465433393 0.7599786835781401 0 0 0
3543 2 -5.749867344208357 -104.49930523520297 0.7580238946327036 0 0 0
3544 2 -5.7476120587632 -106.47193461873127 2.7313931527616546 0 0 0
3546 2 -3.776938896010292 -106.47237581607205 0.7560691056872635 0 0 0
3547 2 -1.803870087602758 -104.49944646907318 0.7533729899812176 0 0 0
3548 2 -1.8016148021576008 -106.47207585260144 2.7267422481101686 0 0 0
3549 2 -3.774543250355669 -104.49900527173241 2.7286970370556087 0 0 0
3726 2 -5.747471698553736 -102.52593469086335 2.730651826001047 0 0 0
3728 2 -3.7767985358008245 -102.52637588820413 0.7553277789266577 0 0 0
3730 2 -1.8014744419481332 -102.52607592473353 2.7260009213495646 0 0 0
3550 2 -179.37360627464534 -100.54709101704687 0.9619223725374084 0 0 0
3553 2 -175.42760901803973 -100.54723225091706 0.957271467885926 0 0 0
3555 2 -177.39828218079262 -100.54679105357627 2.9325955149603162 0 0 0
3732 2 -179.37346591443585 -96.60109108917895 0.9611810457768044 0 0 0
3733 2 -179.37121062899072 -98.57372047270722 2.9345503039057546 0 0 0
3734 2 -177.40053746623778 -98.57416167004799 0.9592262568313643 0 0 0
3735 2 -175.42746865783025 -96.60123232304915 0.9565301411253202 0 0 0
3736 2 -175.42521337238512 -98.57386170657742 2.929899399254272 0 0 0
3737 2 -177.3981418205832 -96.60079112570834 2.9318541881997113 0 0 0
3557 2 -171.48161176143412 -100.54737348478726 0.9526205632344436 0 0 0
3559 2 -173.452284924187 -100.54693228744647 2.927944610308832 0 0 0
3563 2 -169.50628766758143 -100.54707352131665 2.923293705657348 0 0 0
3738 2 -173.45454020963217 -98.57430290391818 0.9545753521798801 0 0 0
3739 2 -171.48147140122464 -96.60137355691933 0.9518792364738324 0 0 0
3740 2 -171.4792161157795 -98.57400294044758 2.925248494602787 0 0 0
3741 2 -173.45214456397755 -96.60093235957854 2.9272032835482262 0 0 0
3742 2 -169.50854295302656 -98.57444413778836 0.9499244475283941 0 0 0
3745 2 -169.50614730737195 -96.60107359344873 2.922552378896743 0 0 0
3561 2 -167.53561450482852 -100.54751471865742 0.9479696585829558 0 0 0
3565 2 -163.5896172482229 -100.5476559525276 0.9433187539314716 0 0 0
3567 2 -165.56029041097577 -100.54721475518683 2.9186428010058636 0 0 0
3743 2 -167.53547414461903 -96.60151479078952 0.94722833182235 0 0 0
3744 2 -167.5332188591739 -98.5741441743178 2.920597589951303 0 0 0
3746 2 -165.56254569642098 -98.57458537165856 0.9452735428769099 0 0 0
3747 2 -163.58947688801345 -96.6016560246597 0.9425774271708676 0 0 0
3748 2 -163.5872216025683 -98.574285408188 2.9159466852998177 0 0 0
3749 2 -165.56015005076634 -96.60121482731891 2.917901474245258 0 0 0
3569 2 -159.64361999161733 -100.5477971863978 0.9386678492799891 0 0 0
3571 2 -161.6142931543702 -100.54735598905704 2.9139918963543794 0 0 0
3575 2 -157.6682958977646 -100.54749722292722 2.9093409917028943 0 0 0
3750 2 -161.6165484398154 -98.57472660552874 0.9406226382254292 0 0 0
3751 2 -159.64347963140784 -96.60179725852987 0.9379265225193798 0 0 0
3752 2 -159.6412243459627 -98.57442664205816 2.9112957806483326 0 0 0
3753 2 -161.6141527941608 -96.60135606118911 2.9132505695937727 0 0 0
3754 2 -157.67055118320977 -98.57486783939895 0.9359717335739433 0 0 0
3757 2 -157.66815553755515 -96.6014972950593 2.9085996649422894 0 0 0
3573 2 -155.69762273501172 -100.54793842026797 0.9340169446285014 0 0 0
3577 2 -151.75162547840608 -100.54807965413815 0.9293660399770189 0 0 0
3579 2 -153.722298641159 -100.5476384567974 2.904690087051411 0 0 0
3755 2 -155.69748237480226 -96.60193849240007 0.9332756178678956 0 0 0
3756 2 -155.6952270893571 -98.57456787592834 2.90664487599685 0 0 0
3758 2 -153.72455392660416 -98.57500907326913 0.9313208289224573 0 0 0
3759 2 -151.75148511819665 -96.60207972627025 0.9286247132164114 0 0 0
3760 2 -151.7492298327515 -98.57470910979855 2.901993971345364 0 0 0
3761 2 -153.7221582809496 -96.60163852892948 2.9039487602908043 0 0 0
3581 2 -147.80562822180048 -100.54822088800837 0.9247151353255347 0 0 0
3583 2 -149.77630138455342 -100.54777969066758 2.900039182399925 0 0 0
3587 2 -145.8303041279478 -100.54792092453776 2.8953882777484408 0 0 0
3762 2 -149.77855666999852 -98.57515030713931 0.9266699242709731 0 0 0
3763 2 -147.80548786159102 -96.60222096014043 0.923973808564929 0 0 0
3764 2 -147.80323257614586 -98.5748503436687 2.89734306669388 0 0 0
3765 2 -149.77616102434396 -96.60177976279967 2.89929785563932 0 0 0
3766 2 -145.83255941339297 -98.57529154100948 0.9220190196194871 0 0 0
3769 2 -145.83016376773836 -96.60192099666985 2.894646950987836 0 0 0
3585 2 -143.85963096519487 -100.54836212187855 0.9200642306740505 0 0 0
3767 2 -143.85949060498544 -96.60236219401064 0.9193229039134447 0 0 0
3768 2 -143.85723531954028 -98.57499157753891 2.8926921620423958 0 0 0
3589 2 -139.9136337085893 -100.54850335574875 0.9154133260225663 0 0 0
3591 2 -141.88430687134218 -100.54806215840794 2.8907373730969574 0 0 0
3770 2 -141.8865621567874 -98.57543277487967 0.9173681149680029 0 0 0
3771 2 -139.91349334837986 -96.60250342788083 0.9146719992619587 0 0 0
3772 2 -139.91123806293467 -98.57513281140909 2.8880412573909116 0 0 0
3773 2 -141.88416651113278 -96.60206223054003 2.8899960463363517 0 0 0
3774 2 -137.9405649001818 -98.57557400874987 0.9127172103165222 0 0 0
3595 2 -137.9383096147366 -100.54820339227815 2.8860864684454715 0 0 0
3777 2 -137.93816925452717 -96.60220346441022 2.8853451416848674 0 0 0
3593 2 -135.9676364519837 -100.54864458961892 0.9107624213710803 0 0 0
3597 2 -132.0216391953781 -100.54878582348913 0.9061115167195979 0 0 0
3599 2 -133.99231235813102 -100.54834462614834 2.881435563793988 0 0 0
3775 2 -135.96749609177425 -96.602644661751 0.9100210946104763 0 0 0
3776 2 -135.96524080632906 -98.57527404527927 2.8833903527394265 0 0 0
3778 2 -133.99456764357618 -98.57571524262006 0.9080663056650362 0 0 0
3779 2 -132.02149883516864 -96.60278589562118 0.9053701899589885 0 0 0
3780 2 -132.01924354972346 -98.57541527914947 2.878739448087943 0 0 0
3781 2 -133.9921719979216 -96.60234469828042 2.8806942370333823 0 0 0
3601 2 -128.0756419387725 -100.5489270573593 0.9014606120681137 0 0 0
3603 2 -130.04631510152544 -100.54848586001852 2.876784659142503 0 0 0
3607 2 -126.10031784491981 -100.54862709388871 2.8721337544910197 0 0 0
3782 2 -130.04857038697057 -98.57585647649024 0.9034154010135502 0 0 0
3783 2 -128.07550157856303 -96.60292712949138 0.9007192853075061 0 0 0
3784 2 -128.07324629311788 -98.57555651301965 2.874088543436458 0 0 0
3785 2 -130.04617474131598 -96.6024859321506 2.876043332381898 0 0 0
3786 2 -126.10257313036496 -98.57599771036041 0.898764496362066 0 0 0
3789 2 -126.10017748471036 -96.60262716602081 2.871392427730413 0 0 0
3605 2 -124.12964468216688 -100.54906829122946 0.8968097074166259 0 0 0
3609 2 -120.1836474255613 -100.54920952509966 0.8921588027651453 0 0 0
3611 2 -122.15432058831419 -100.5487683277589 2.8674828498395346 0 0 0
3787 2 -124.12950432195746 -96.60306836336156 0.8960683806560237 0 0 0
3788 2 -124.12724903651228 -98.57569774688984 2.8694376387849747 0 0 0
3790 2 -122.15657587375938 -98.5761389442306 0.8941135917105818 0 0 0
3791 2 -120.18350706535185 -96.60320959723175 0.8914174760045377 0 0 0
3792 2 -120.18125177990672 -98.57583898076003 2.8647867341334896 0 0 0
3793 2 -122.15418022810476 -96.60276839989098 2.8667415230789297 0 0 0
3613 2 -116.23765016895572 -100.54935075896985 0.8875078981136593 0 0 0
3615 2 -118.20832333170863 -100.54890956162909 2.8628319451880504 0 0 0
3619 2 -114.26232607510305 -100.54905079549928 2.858181040536566 0 0 0
3794 2 -118.21057861715379 -98.5762801781008 0.8894626870590976 0 0 0
3795 2 -116.23750980874624 -96.60335083110192 0.8867665713530517 0 0 0
3796 2 -116.23525452330111 -98.5759802146302 2.8601358294820036 0 0 0
3797 2 -118.20818297149916 -96.60290963376117 2.8620906184274446 0 0 0
3798 2 -114.26458136054818 -98.57642141197098 0.8848117824076152 0 0 0
3801 2 -114.26218571489356 -96.60305086763135 2.8574397137759613 0 0 0
3617 2 -112.2916529123501 -100.54949199284003 0.8828569934621733 0 0 0
3621 2 -108.34565565574451 -100.54963322671023 0.8782060888106908 0 0 0
3623 2 -110.3163288184974 -100.54919202936944 2.853530135885082 0 0 0
3799 2 -112.29151255214065 -96.60349206497212 0.8821156667015675 0 0 0
3800 2 -112.28925726669549 -98.5761214485004 2.855484924830521 0 0 0
3802 2 -110.31858410394258 -98.57656264584118 0.8801608777561292 0 0 0
3803 2 -108.34551529553504 -96.60363329884233 0.8774647620500833 0 0 0
3804 2 -108.3432600100899 -98.5762626823706 2.850834020179035 0 0 0
3805 2 -110.31618845828797 -96.60319210150153 2.852788809124476 0 0 0
3625 2 -104.39965839913893 -100.54977446058041 0.8735551841592066 0 0 0
3627 2 -106.37033156189182 -100.54933326323963 2.848879231233597 0 0 0
3631 2 -102.42433430528624 -100.54947449710981 2.8442283265821127 0 0 0
3806 2 -106.37258684733699 -98.57670387971136 0.8755099731046432 0 0 0
3807 2 -104.39951803892941 -96.6037745327125 0.8728138573985991 0 0 0
3808 2 -104.39726275348431 -98.57640391624078 2.846183115527552 0 0 0
3809 2 -106.37019120168235 -96.6033333353717 2.848137904472991 0 0 0
3810 2 -102.42658959073137 -98.57684511358156 0.8708590684531607 0 0 0
3813 2 -102.42419394507674 -96.6034745692419 2.8434869998215087 0 0 0
3629 2 -100.45366114253333 -100.54991569445059 0.8689042795077224 0 0 0
3633 2 -96.5076638859277 -100.5500569283208 0.8642533748562364 0 0 0
3635 2 -98.4783370486806 -100.54961573098001 2.8395774219306285 0 0 0
3811 2 -100.45352078232384 -96.60391576658267 0.8681629527471166 0 0 0
3812 2 -100.45126549687868 -98.57654515011096 2.8415322108760677 0 0 0
3814 2 -98.48059233412576 -98.57698634745175 0.8662081638016783 0 0 0
3815 2 -96.50752352571826 -96.60405700045287 0.8635120480956306 0 0 0
3816 2 -96.5052682402731 -98.57668638398115 2.8368813062245826 0 0 0
3817 2 -98.47819668847114 -96.60361580311209 2.838836095170022 0 0 0
3637 2 -92.5616666293221 -100.55019816219098 0.8596024702047504 0 0 0
3639 2 -94.532339792075 -100.54975696485019 2.8349265172791442 0 0 0
3643 2 -90.58634253546943 -100.5498981987204 2.830275612627659 0 0 0
3818 2 -94.53459507752018 -98.57712758132193 0.8615572591501905 0 0 0
3819 2 -92.56152626911265 -96.60419823432306 0.8588611434441447 0 0 0
3820 2 -92.55927098366752 -98.57682761785134 2.8322304015730992 0 0 0
3821 2 -94.53219943186554 -96.60375703698227 2.8341851905185385 0 0 0
3822 2 -90.58859782091459 -98.57726881519211 0.8569063544987063 0 0 0
3825 2 -90.58620217525996 -96.60389827085247 2.8295342858670542 0 0 0
3641 2 -88.61566937271652 -100.55033939606115 0.8549515655532698 0 0 0
3645 2 -84.6696721161109 -100.55048062993133 0.8503006609017874 0 0 0
3647 2 -86.6403452788638 -100.55003943259058 2.825624707976175 0 0 0
3823 2 -88.61552901250705 -96.60433946819322 0.854210238792664 0 0 0
3824 2 -88.61327372706188 -98.57696885172153 2.827579496921615 0 0 0
3826 2 -86.64260056430896 -98.5774100490623 0.8522554498472239 0 0 0
3827 2 -84.66953175590146 -96.60448070206341 0.8495593341411798 0 0 0
3828 2 -84.6672764704563 -98.57711008559171 2.822928592270131 0 0 0
3829 2 -86.64020491865435 -96.60403950472266 2.824883381215569 0 0 0
3649 2 -80.72367485950531 -100.55062186380154 0.8456497562502978 0 0 0
3651 2 -82.6943480222582 -100.55018066646078 2.8209738033246907 0 0 0
3655 2 -78.74835076565262 -100.55032190033096 2.8163228986732065 0 0 0
3830 2 -82.69660330770338 -98.57755128293249 0.8476045451957397 0 0 0
3831 2 -80.72353449929585 -96.60462193593361 0.8449084294896938 0 0 0
3832 2 -80.72127921385072 -98.57725131946188 2.8182776876186466 0 0 0
3833 2 -82.69420766204877 -96.60418073859286 2.820232476564086 0 0 0
3834 2 -78.75060605109778 -98.57769251680267 0.8429536405442537 0 0 0
3837 2 -78.74821040544316 -96.60432197246304 2.8155815719126 0 0 0
3653 2 -76.77767760289971 -100.55076309767172 0.8409988515988154 0 0 0
3657 2 -72.83168034629409 -100.5509043315419 0.8363479469473312 0 0 0
3659 2 -74.80235350904701 -100.55046313420114 2.8116719940217223 0 0 0
3835 2 -76.77753724269024 -96.60476316980379 0.8402575248382078 0 0 0
3836 2 -76.7752819572451 -98.57739255333207 2.8136267829671615 0 0 0
3838 2 -74.80460879449217 -98.57783375067284 0.8383027358927695 0 0 0
3839 2 -72.83153998608464 -96.60490440367398 0.8356066201867236 0 0 0
3840 2 -72.82928470063948 -98.57753378720226 2.808975878315679 0 0 0
3841 2 -74.80221314883754 -96.60446320633324 2.8109306672611174 0 0 0
3661 2 -68.8856830896885 -100.55104556541208 0.8316970422958452 0 0 0
3663 2 -70.8563562524414 -100.55060436807132 2.807021089370237 0 0 0
3667 2 -66.91035899583581 -100.5507456019415 2.802370184718754 0 0 0
3842 2 -70.85861153788657 -98.57797498454305 0.8336518312412871 0 0 0
3843 2 -68.88554272947904 -96.60504563754418 0.8309557155352412 0 0 0
3844 2 -68.88328744403388 -98.57767502107245 2.804324973664194 0 0 0
3845 2 -70.85621589223193 -96.60460444020339 2.8062797626096314 0 0 0
3846 2 -66.91261428128098 -98.57811621841323 0.8290009265897993 0 0 0
3849 2 -66.91021863562635 -96.60474567407358 2.801628857958147 0 0 0
3665 2 -64.9396858330829 -100.55118679928229 0.8270461376443627 0 0 0
3669 2 -60.9936885764773 -100.55132803315247 0.8223952329928785 0 0 0
3671 2 -62.964361739230206 -100.5508868358117 2.797719280067268 0 0 0
3847 2 -64.93954547287345 -96.60518687141435 0.826304810883757 0 0 0
3848 2 -64.93729018742827 -98.57781625494262 2.799674069012707 0 0 0
3850 2 -62.96661702467535 -98.57825745228341 0.8243500219383169 0 0 0
3851 2 -60.99354821626783 -96.60532810528456 0.821653906232271 0 0 0
3852 2 -60.99129293082266 -98.57795748881281 2.7950231643612247 0 0 0
3853 2 -62.96422137902074 -96.60488690794377 2.796977953306664 0 0 0
3673 2 -57.047691319871696 -100.55146926702265 0.8177443283413943 0 0 0
3675 2 -59.0183644826246 -100.55102806968186 2.7930683754157855 0 0 0
3679 2 -55.072367226019 -100.55116930355206 2.7884174707643004 0 0 0
3854 2 -59.02061976806976 -98.57839868615359 0.8196991172868344 0 0 0
3855 2 -57.04755095966224 -96.60546933915475 0.8170030015807868 0 0 0
3856 2 -57.045295674217066 -98.57809872268301 2.7903722597097396 0 0 0
3857 2 -59.01822412241514 -96.60502814181396 2.7923270486551797 0 0 0
3858 2 -55.07462251146416 -98.57853992002379 0.8150482126353484 0 0 0
3861 2 -55.07222686580952 -96.60516937568411 2.7876761440036946 0 0 0
3677 2 -53.10169406326609 -100.55161050089283 0.8130934236899066 0 0 0
3681 2 -49.155696806660494 -100.551751734763 0.8084425190384241 0 0 0
3683 2 -51.126369969413396 -100.55131053742227 2.783766566112816 0 0 0
3859 2 -53.101553703056624 -96.6056105730249 0.8123520969293008 0 0 0
3860 2 -53.099298417611465 -98.5782399565532 2.7857213550582554 0 0 0
3862 2 -51.128625254858555 -98.57868115389397 0.8103973079838624 0 0 0
3863 2 -49.15555644645103 -96.60575180689509 0.8077011922778166 0 0 0
3864 2 -49.153301161005864 -98.57838119042337 2.781070450406771 0 0 0
3865 2 -51.12622960920394 -96.60531060955434 2.7830252393522104 0 0 0
3685 2 -45.209699550054886 -100.5518929686332 0.8037916143869417 0 0 0
3687 2 -47.18037271280781 -100.55145177129243 2.779115661461331 0 0 0
3691 2 -43.2343754562022 -100.55159300516262 2.774464756809846 0 0 0
3866 2 -47.18262799825296 -98.57882238776418 0.80574640333238 0 0 0
3867 2 -45.209559189845436 -96.60589304076528 0.8030502876263341 0 0 0
3868 2 -45.20730390440027 -98.57852242429358 2.776419545755286 0 0 0
3869 2 -47.18023235259834 -96.60545184342453 2.7783743347007253 0 0 0
3870 2 -43.23663074164735 -98.57896362163434 0.801095498680894 0 0 0
3873 2 -43.23423509599273 -96.6055930772947 2.773723430049242 0 0 0
3689 2 -41.26370229344929 -100.55203420250339 0.7991407097354557 0 0 0
3693 2 -37.31770503684368 -100.55217543637356 0.7944898050839697 0 0 0
3695 2 -39.2883781995966 -100.55173423903281 2.7698138521583626 0 0 0
3871 2 -41.26356193323983 -96.60603427463546 0.7983993829748499 0 0 0
3872 2 -41.261306647794676 -98.57866365816376 2.7717686411038036 0 0 0
3874 2 -39.29063348504176 -98.57910485550451 0.796444594029408 0 0 0
3875 2 -37.31756467663421 -96.60617550850566 0.7937484783233639 0 0 0
3876 2 -37.31530939118907 -98.57880489203396 2.7671177364523176 0 0 0
3877 2 -39.28823783938714 -96.6057343111649 2.769072525397757 0 0 0
3697 2 -33.37170778023809 -100.55231667024375 0.7898389004324873 0 0 0
3699 2 -35.342380942991 -100.55187547290299 2.7651629475068766 0 0 0
3703 2 -31.39638368638541 -100.55201670677317 2.760512042855394 0 0 0
3878 2 -35.34463622843615 -98.57924608937473 0.7917936893779256 0 0 0
3879 2 -33.37156742002862 -96.60631674237585 0.7890975736718797 0 0 0
3880 2 -33.369312134583474 -98.57894612590412 2.7624668318008334 0 0 0
3881 2 -35.342240582781535 -96.60587554503508 2.7644216207462717 0 0 0
3882 2 -31.398638971830568 -98.57938732324492 0.7871427847264396 0 0 0
3885 2 -31.396243326175938 -96.60601677890524 2.7597707160947893 0 0 0
3701 2 -29.4257105236325 -100.55245790411396 0.7851879957810031 0 0 0
3705 2 -25.479713267026906 -100.55259913798416 0.7805370911295189 0 0 0
3707 2 -27.450386429779808 -100.55215794064335 2.755861138203909 0 0 0
3883 2 -29.42557016342303 -96.60645797624602 0.7844466690203955 0 0 0
3884 2 -29.423314877977877 -98.5790873597743 2.75781592714935 0 0 0
3886 2 -27.452641715224967 -98.57952855711507 0.782491880074959 0 0 0
3887 2 -25.479572906817435 -96.60659921011624 0.7797957643689148 0 0 0
3888 2 -25.477317621372272 -98.57922859364452 2.753165022497864 0 0 0
3889 2 -27.450246069570344 -96.60615801277544 2.7551198114433033 0 0 0
3709 2 -21.533716010421298 -100.55274037185433 0.7758861864780346 0 0 0
3711 2 -23.504389173174207 -100.55229917451354 2.7512102335524258 0 0 0
3715 2 -19.558391916568606 -100.55244040838375 2.74655932890094 0 0 0
3890 2 -23.506644458619366 -98.57966979098526 0.7778409754234712 0 0 0
3891 2 -21.533575650211834 -96.60674044398642 0.7751448597174271 0 0 0
3892 2 -21.531320364766675 -98.5793698275147 2.7485141178463808 0 0 0
3893 2 -23.504248812964743 -96.60629924664565 2.750468906791819 0 0 0
3894 2 -19.560647202013765 -98.57981102485547 0.773190070771987 0 0 0
3897 2 -19.558251556359142 -96.6064404805158 2.745818002140335 0 0 0
3713 2 -17.587718753815697 -100.55288160572452 0.7712352818265504 0 0 0
3717 2 -13.641721497210094 -100.5530228395947 0.7665843771750627 0 0 0
3719 2 -15.612394659963005 -100.55258164225394 2.7419084242494556 0 0 0
3895 2 -17.587578393606233 -96.60688167785659 0.7704939550659411 0 0 0
3896 2 -17.585323108161077 -98.57951106138486 2.7438632131948957 0 0 0
3898 2 -15.614649945408162 -98.57995225872565 0.7685391661205045 0 0 0
3899 2 -13.64158113700063 -96.60702291172679 0.7658430504144587 0 0 0
3900 2 -13.639325851555471 -98.57965229525506 2.7392123085434115 0 0 0
3901 2 -15.612254299753541 -96.60658171438602 2.7411670974888507 0 0 0
3721 2 -9.695724240604495 -100.5531640734649 0.7619334725235785 0 0 0
3723 2 -11.666397403357406 -100.55272287612412 2.7372575195979723 0 0 0
3727 2 -7.720400146751803 -100.5528641099943 2.7326066149464863 0 0 0
3902 2 -11.66865268880256 -98.58009349259582 0.7638882614690186 0 0 0
3903 2 -9.695583880395027 -96.60716414559697 0.7611921457629744 0 0 0
3904 2 -9.693328594949872 -98.57979352912525 2.7345614038919273 0 0 0
3905 2 -11.66625704314794 -96.60672294825622 2.7365161928373665 0 0 0
3906 2 -7.722655432196958 -98.58023472646602 0.7592373568175361 0 0 0
3909 2 -7.720259786542335 -96.60686418212637 2.7318652881858823 0 0 0
3725 2 -5.749726983998891 -100.55330530733507 0.7572825678720978 0 0 0
3729 2 -1.8037297273932904 -100.55344654120523 0.7526316632206118 0 0 0
3731 2 -3.7744028901462015 -100.5530053438645 2.727955710295004 0 0 0
3907 2 -5.749586623789429 -96.60730537946715 0.7565412411114902 0 0 0
3908 2 -5.74733133834427 -98.57993476299542 2.729910499240442 0 0 0
3910 2 -3.776658175591357 -98.58037596033618 0.7545864521660501 0 0 0
3911 2 -1.8035893671838263 -96.60744661333733 0.7518903364600078 0 0 0
3912 2 -1.801334081738671 -98.58007599686563 2.725259594588959 0 0 0
3913 2 -3.7742625299367374 -96.60700541599657 2.7272143835343963 0 0 0
3914 2 -179.37332555422634 -92.65509116131103 0.9604397190161986 0 0 0
3915 2 -179.37107026878118 -94.62772054483929 2.9338089771451497 0 0 0
3916 2 -177.40039710602835 -94.62816174218007 0.9584849300707585 0 0 0
3917 2 -175.4273282976208 -92.65523239518123 0.9557888143647144 0 0 0
3918 2 -175.4250730121756 -94.62786177870949 2.9291580724936654 0 0 0
3919 2 -177.39800146037368 -92.65479119784044 2.9311128614391047 0 0 0
4097 2 -179.37092990857175 -90.68172061697139 2.933067650384544 0 0 0
4098 2 -177.40025674581887 -90.68216181431215 0.9577436033101545 0 0 0
4100 2 -175.42493265196617 -90.68186185084157 2.9284167457330597 0 0 0
3920 2 -173.4543998494227 -94.62830297605026 0.9538340254192743 0 0 0
3921 2 -171.48133104101515 -92.65537362905143 0.9511379097132302 0 0 0
3922 2 -171.47907575557002 -94.6280030125797 2.9245071678421812 0 0 0
3923 2 -173.4520042037681 -92.65493243171062 2.9264619567876204 0 0 0
3924 2 -169.50840259281713 -94.62844420992046 0.9491831207677865 0 0 0
3927 2 -169.50600694716246 -92.6550736655808 2.9218110521361353 0 0 0
4102 2 -173.4542594892132 -90.68230304818236 0.9530926986586685 0 0 0
4104 2 -171.47893539536057 -90.68200308471177 2.9237658410815754 0 0 0
4106 2 -169.5082622326076 -90.68244428205253 0.9484417940071843 0 0 0
3925 2 -167.53533378440957 -92.65551486292158 0.946487005061746 0 0 0
3926 2 -167.53307849896441 -94.62814424644988 2.919856263190697 0 0 0
3928 2 -165.5624053362115 -94.62858544379066 0.9445322161163059 0 0 0
3929 2 -163.589336527804 -92.65565609679177 0.9418361004102618 0 0 0
3930 2 -163.5870812423588 -94.62828548032006 2.915205358539212 0 0 0
3931 2 -165.56000969055688 -92.655214899451 2.9171601474846502 0 0 0
4108 2 -167.532938138755 -90.68214431858196 2.919114936430092 0 0 0
4110 2 -165.56226497600204 -90.68258551592272 0.9437908893557001 0 0 0
4112 2 -163.58694088214938 -90.68228555245214 2.914464031778607 0 0 0
3932 2 -161.61640807960586 -94.62872667766084 0.9398813114648217 0 0 0
3933 2 -159.64333927119844 -92.65579733066194 0.9371851957587776 0 0 0
3934 2 -159.64108398575323 -94.62842671419027 2.9105544538877295 0 0 0
3935 2 -161.6140124339513 -92.65535613332119 2.912509242833168 0 0 0
3936 2 -157.6704108230003 -94.628867911531 0.9352304068133357 0 0 0
3939 2 -157.66801517734572 -92.65549736719139 2.907858338181682 0 0 0
4114 2 -161.61626771939646 -90.68272674979292 0.9391399847042141 0 0 0
4116 2 -159.64094362554377 -90.68242678632232 2.909813127127122 0 0 0
4118 2 -157.67027046279088 -90.6828679836631 0.9344890800527335 0 0 0
3937 2 -155.69734201459278 -92.65593856453215 0.9325342911072934 0 0 0
3938 2 -155.69508672914765 -94.62856794806044 2.9059035492362426 0 0 0
3940 2 -153.72441356639473 -94.6290091454012 0.9305795021618515 0 0 0
3941 2 -151.75134475798717 -92.6560797984023 0.9278833864558056 0 0 0
3942 2 -151.749089472542 -94.6287091819306 2.9012526445847593 0 0 0
3943 2 -153.7220179207401 -92.65563860106155 2.9032074335301985 0 0 0
4120 2 -155.6949463689382 -90.6825680201925 2.9051622224756386 0 0 0
4122 2 -153.72427320618527 -90.6830092175333 0.9298381754012475 0 0 0
4124 2 -151.74894911233255 -90.68270925406269 2.9005113178241544 0 0 0
3944 2 -149.7784163097891 -94.6291503792714 0.9259285975103673 0 0 0
3945 2 -147.80534750138153 -92.65622103227253 0.9232324818043249 0 0 0
3946 2 -147.80309221593637 -94.62885041580078 2.896601739933275 0 0 0
3947 2 -149.7760206641345 -92.65577983493174 2.8985565288787143 0 0 0
3948 2 -145.83241905318354 -94.62929161314158 0.9212776928588831 0 0 0
3951 2 -145.8300234075289 -92.65592106880193 2.8939056242272283 0 0 0
4126 2 -149.77827594957964 -90.68315045140346 0.9251872707497615 0 0 0
4128 2 -147.80295185572695 -90.68285048793287 2.8958604131726684 0 0 0
4130 2 -145.83227869297403 -90.68329168527367 0.920536366098279 0 0 0
3949 2 -143.85935024477595 -92.65636226614272 0.9185815771528407 0 0 0
3950 2 -143.8570949593308 -94.628991649671 2.89195083528179 0 0 0
4132 2 -143.85695459912134 -90.68299172180305 2.891209508521184 0 0 0
3952 2 -141.8864217965779 -94.62943284701177 0.9166267882074006 0 0 0
3953 2 -139.91335298817037 -92.6565035000129 0.9139306725013547 0 0 0
3954 2 -139.91109770272521 -94.62913288354117 2.8872999306303067 0 0 0
3955 2 -141.88402615092332 -92.65606230267213 2.889254719575745 0 0 0
4134 2 -141.88628143636845 -90.68343291914385 0.9158854614467948 0 0 0
4136 2 -139.91095734251573 -90.68313295567326 2.886558603869701 0 0 0
3956 2 -137.9404245399723 -94.62957408088194 0.9119758835559164 0 0 0
4138 2 -137.94028417976284 -90.68357415301402 0.9112345567953053 0 0 0
3959 2 -137.9380288943177 -92.6562035365423 2.8846038149242608 0 0 0
3957 2 -135.9673557315648 -92.6566447338831 0.9092797678498687 0 0 0
3958 2 -135.9651004461196 -94.62927411741137 2.8826490259788207 0 0 0
3960 2 -133.9944272833667 -94.62971531475215 0.9073249789044304 0 0 0
3961 2 -132.0213584749592 -92.6567859677533 0.9046288631983845 0 0 0
3962 2 -132.01910318951403 -94.62941535128154 2.8779981213273382 0 0 0
3963 2 -133.9920316377121 -92.65634477041249 2.8799529102727766 0 0 0
4140 2 -135.96496008591015 -90.68327418954345 2.8819076992182167 0 0 0
4142 2 -133.99428692315726 -90.6837153868842 0.9065836521438246 0 0 0
4144 2 -132.01896282930454 -90.68341542341362 2.8772567945667307 0 0 0
3964 2 -130.0484300267611 -94.62985654862231 0.9026740742529462 0 0 0
3965 2 -128.07536121835358 -92.65692720162343 0.8999779585469039 0 0 0
3966 2 -128.07310593290842 -94.62955658515172 2.8733472166758522 0 0 0
3967 2 -130.0460343811065 -92.65648600428268 2.8753020056212923 0 0 0
3968 2 -126.10243277015553 -94.62999778249251 0.898023169601462 0 0 0
3971 2 -126.1000371245009 -92.65662723815288 2.8706511009698064 0 0 0
4146 2 -130.04828966655168 -90.68385662075438 0.9019327474923422 0 0 0
4148 2 -128.07296557269896 -90.68355665728382 2.8726058899152465 0 0 0
4150 2 -126.10229240994605 -90.6839978546246 0.897281842840858 0 0 0
3969 2 -124.12936396174798 -92.65706843549364 0.8953270538954161 0 0 0
3970 2 -124.12710867630283 -94.62969781902193 2.868696312024368 0 0 0
3972 2 -122.15643551354992 -94.63013901636268 0.893372264949976 0 0 0
3973 2 -120.18336670514239 -92.65720966936384 0.8906761492439319 0 0 0
3974 2 -120.18111141969725 -94.62983905289211 2.8640454073728847 0 0 0
3975 2 -122.15403986789529 -92.65676847202305 2.866000196318324 0 0 0
4152 2 -124.12696831609334 -90.683697891154 2.867954985263763 0 0 0
4154 2 -122.15629515334044 -90.68413908849475 0.8926309381893702 0 0 0
4156 2 -120.18097105948775 -90.68383912502419 2.863304080612278 0 0 0
3976 2 -118.21043825694433 -94.63028025023289 0.8887213602984954 0 0 0
3977 2 -116.23736944853677 -92.657350903234 0.8860252445924495 0 0 0
3978 2 -116.23511416309165 -94.62998028676229 2.8593945027213996 0 0 0
3979 2 -118.2080426112897 -92.65690970589323 2.861349291666838 0 0 0
3980 2 -114.26444100033873 -94.63042148410305 0.8840704556470094 0 0 0
3983 2 -114.2620453546841 -92.65705093976342 2.856698387015353 0 0 0
4158 2 -118.21029789673484 -90.68428032236496 0.887980033537886 0 0 0
4160 2 -116.23497380288215 -90.68398035889437 2.8586531759607947 0 0 0
4162 2 -114.26430064012925 -90.68442155623515 0.8833291288864036 0 0 0
3981 2 -112.29137219193116 -92.6574921371042 0.8813743399409635 0 0 0
3982 2 -112.28911690648602 -94.63012152063247 2.8547435980699154 0 0 0
3984 2 -110.3184437437331 -94.63056271797326 0.8794195509955252 0 0 0
3985 2 -108.34537493532557 -92.6576333709744 0.8767234352894775 0 0 0
3986 2 -108.34311964988042 -94.63026275450268 2.850092693418431 0 0 0
3987 2 -110.3160480980785 -92.65719217363362 2.8520474823638704 0 0 0
4164 2 -112.28897654627653 -90.68412159276457 2.8540022713093087 0 0 0
4166 2 -110.31830338352363 -90.68456279010533 0.8786782242349176 0 0 0
4168 2 -108.34297928967094 -90.68426282663475 2.8493513666578263 0 0 0
3988 2 -106.3724464871275 -94.63070395184344 0.874768646344041 0 0 0
3989 2 -104.39937767871996 -92.65777460484458 0.8720725306379968 0 0 0
3990 2 -104.39712239327483 -94.63040398837286 2.845441788766947 0 0 0
3991 2 -106.37005084147289 -92.65733340750378 2.8473965777123853 0 0 0
3992 2 -102.42644923052192 -94.63084518571361 0.870117741692555 0 0 0
3995 2 -102.4240535848673 -92.65747464137398 2.842745673060901 0 0 0
4170 2 -106.37230612691803 -90.68470402397553 0.8740273195834334 0 0 0
4172 2 -104.39698203306534 -90.68440406050495 2.8447004620063403 0 0 0
4174 2 -102.42630887031245 -90.68484525784571 0.869376414931951 0 0 0
3993 2 -100.45338042211438 -92.65791583871476 0.8674216259865108 0 0 0
3994 2 -100.45112513666922 -94.63054522224304 2.840790884115461 0 0 0
3996 2 -98.4804519739163 -94.63098641958382 0.8654668370410725 0 0 0
3997 2 -96.50738316550878 -92.65805707258494 0.8627707213350231 0 0 0
3998 2 -96.50512788006364 -94.63068645611324 2.836139979463977 0 0 0
3999 2 -98.4780563282617 -92.65761587524418 2.838094768409416 0 0 0
4176 2 -100.45098477645976 -90.68454529437513 2.840049557354857 0 0 0
4178 2 -98.48031161370685 -90.68498649171589 0.864725510280465 0 0 0
4180 2 -96.50498751985417 -90.68468652824532 2.835398652703372 0 0 0
4000 2 -94.53445471731072 -94.63112765345402 0.8608159323895865 0 0 0
4001 2 -92.56138590890319 -92.65819830645513 0.8581198166835424 0 0 0
4002 2 -92.55913062345803 -94.6308276899834 2.8314890748124935 0 0 0
4003 2 -94.53205907165611 -92.65775710911434 2.8334438637579327 0 0 0
4004 2 -90.58845746070514 -94.63126888732418 0.8561650277381041 0 0 0
4007 2 -90.5860618150505 -92.65789834298455 2.8287929591064476 0 0 0
4182 2 -94.53431435710124 -90.6851277255861 0.8600746056289807 0 0 0
4184 2 -92.55899026324856 -90.68482776211549 2.830747748051887 0 0 0
4186 2 -90.58831710049564 -90.68526895945628 0.8554237009774983 0 0 0
4005 2 -88.6153886522976 -92.65833954032531 0.8534689120320582 0 0 0
4006 2 -88.61313336685244 -94.6309689238536 2.8268381701610092 0 0 0
4008 2 -86.64246020409954 -94.63141012119436 0.8515141230866199 0 0 0
4009 2 -84.66939139569197 -92.65848077419551 0.848818007380574 0 0 0
4010 2 -84.66713611024683 -94.6311101577238 2.822187265509524 0 0 0
4011 2 -86.64006455844489 -92.65803957685476 2.8241420544549634 0 0 0
4188 2 -88.61299300664298 -90.68496899598566 2.8260968434004035 0 0 0
4190 2 -86.64231984389002 -90.68541019332645 0.8507727963260123 0 0 0
4192 2 -84.66699575003734 -90.68511022985588 2.8214459387489184 0 0 0
4012 2 -82.69646294749391 -94.63155135506457 0.8468632184351321 0 0 0
4013 2 -80.7233941390864 -92.65862200806569 0.844167102729088 0 0 0
4014 2 -80.72113885364124 -94.63125139159396 2.81753636085804 0 0 0
4015 2 -82.69406730183928 -92.65818081072491 2.8194911498034783 0 0 0
4016 2 -78.75046569088832 -94.63169258893474 0.8422123137836479 0 0 0
4019 2 -78.74807004523367 -92.65832204459512 2.814840245151995 0 0 0
4194 2 -82.69632258728443 -90.68555142719664 0.8461218916745263 0 0 0
4196 2 -80.72099849343175 -90.68525146372606 2.816795034097435 0 0 0
4198 2 -78.75032533067883 -90.68569266106684 0.8414709870230421 0 0 0
4017 2 -76.77739688248079 -92.65876324193587 0.8395161980776038 0 0 0
4018 2 -76.77514159703564 -94.63139262546414 2.8128854562065566 0 0 0
4020 2 -74.80446843428271 -94.63183382280494 0.8375614091321655 0 0 0
4021 2 -72.83139962587518 -92.65890447580607 0.8348652934261196 0 0 0
4022 2 -72.82914434043002 -94.63153385933435 2.8082345515550715 0 0 0
4023 2 -74.80207278862808 -92.6584632784653 2.81018934050051 0 0 0
4200 2 -76.77500123682614 -90.68539269759621 2.812144129445949 0 0 0
4202 2 -74.80432807407323 -90.685833894937 0.8368200823715615 0 0 0
4204 2 -72.82900398022052 -90.68553393146642 2.8074932247944657 0 0 0
4024 2 -70.8584711776771 -94.63197505667512 0.8329105044806813 0 0 0
4025 2 -68.88540236926958 -92.65904570967628 0.8302143887746354 0 0 0
4026 2 -68.88314708382443 -94.63167509320452 2.8035836469035855 0 0 0
4027 2 -70.85607553202247 -92.65860451233546 2.8055384358490256 0 0 0
4028 2 -66.91247392107151 -94.6321162905453 0.8282595998291953 0 0 0
4031 2 -66.91007827541688 -92.65874574620565 2.8008875311975414 0 0 0
4206 2 -70.85833081746763 -90.6859751288072 0.8321691777200755 0 0 0
4208 2 -68.88300672361494 -90.68567516533662 2.8028423201429815 0 0 0
4210 2 -66.91233356086204 -90.68611636267737 0.8275182730685895 0 0 0
4029 2 -64.93940511266396 -92.65918694354644 0.8255634841231512 0 0 0
4030 2 -64.93714982721883 -94.63181632707472 2.798932742252103 0 0 0
4032 2 -62.9664766644659 -94.6322575244155 0.8236086951777128 0 0 0
4033 2 -60.99340785605837 -92.65932817741661 0.8209125794716687 0 0 0
4034 2 -60.99115257061321 -94.6319575609449 2.794281837600618 0 0 0
4035 2 -62.96408101881127 -92.65888698007585 2.7962366265460563 0 0 0
4212 2 -64.93700946700936 -90.68581639920679 2.7981914154914964 0 0 0
4214 2 -62.96633630425642 -90.68625759654755 0.8228673684171053 0 0 0
4216 2 -60.991012210403746 -90.685957633077 2.793540510840012 0 0 0
4036 2 -59.02047940786029 -94.63239875828566 0.8189577905262251 0 0 0
4037 2 -57.04741059945277 -92.65946941128682 0.816261674820181 0 0 0
4038 2 -57.04515531400761 -94.63209879481508 2.789630932949134 0 0 0
4039 2 -59.01808376220566 -92.65902821394603 2.791585721894574 0 0 0
4040 2 -55.0744821512547 -94.63253999215586 0.8143068858747444 0 0 0
4043 2 -55.07208650560007 -92.65916944781623 2.786934817243089 0 0 0
4218 2 -59.02033904765084 -90.68639883041777 0.8182164637656211 0 0 0
4220 2 -57.04501495379814 -90.68609886694718 2.788889606188528 0 0 0
4222 2 -55.074341791045235 -90.68654006428794 0.8135655591141386 0 0 0
4041 2 -53.101413342847174 -92.659610645157 0.8116107701686985 0 0 0
4042 2 -53.099158057402 -94.63224002868529 2.7849800282976487 0 0 0
4044 2 -51.128484894649084 -94.63268122602605 0.8096559812232602 0 0 0
4045 2 -49.15541608624156 -92.65975187902716 0.8069598655172143 0 0 0
4046 2 -49.15316080079641 -94.63238126255548 2.7803291236461636 0 0 0
4047 2 -51.12608924899447 -92.6593106816864 2.7822839125916037 0 0 0
4224 2 -53.099017697192544 -90.68624010081736 2.784238701537044 0 0 0
4226 2 -51.12834453443963 -90.68668129815812 0.8089146544626526 0 0 0
4228 2 -49.153020440586936 -90.68638133468757 2.7795877968855596 0 0 0
4048 2 -47.18248763804349 -94.63282245989625 0.8050050765717742 0 0 0
4049 2 -45.20941882963597 -92.65989311289736 0.8023089608657283 0 0 0
4050 2 -45.2071635441908 -94.63252249642564 2.7756782189946803 0 0 0
4051 2 -47.180091992388874 -92.6594519155566 2.7776330079401204 0 0 0
4052 2 -43.236490381437896 -94.63296369376641 0.80035417192029 0 0 0
4055 2 -43.23409473578327 -92.6595931494268 2.7729821032886353 0 0 0
4230 2 -47.18234727783404 -90.68682253202833 0.8042637498111684 0 0 0
4232 2 -45.207023183981356 -90.68652256855775 2.7749368922340745 0 0 0
4234 2 -43.236350021228425 -90.68696376589851 0.7996128451596842 0 0 0
4053 2 -41.263421573030364 -92.66003434676755 0.7976580562142441 0 0 0
4054 2 -41.261166287585205 -94.63266373029585 2.771027314343195 0 0 0
4056 2 -39.2904931248323 -94.63310492763661 0.7957032672688058 0 0 0
4057 2 -37.31742431642477 -92.66017558063773 0.7930071515627599 0 0 0
4058 2 -37.315169030979604 -94.63280496416604 2.7663764096917127 0 0 0
4059 2 -39.28809747917768 -92.65973438329698 2.768331198637152 0 0 0
4236 2 -41.26102592737575 -90.6866638024279 2.7702859875825903 0 0 0
4238 2 -39.29035276462283 -90.68710499976868 0.7949619405081982 0 0 0
4240 2 -37.31502867077013 -90.6868050362981 2.765635082931107 0 0 0
4060 2 -35.344495868226694 -94.63324616150679 0.7910523626173216 0 0 0
4061 2 -33.371427059819155 -92.66031681450794 0.7883562469112757 0 0 0
4062 2 -33.36917177437401 -94.63294619803621 2.7617255050402267 0 0 0
4063 2 -35.342100222572064 -92.65987561716715 2.7636802939856677 0 0 0
4064 2 -31.3984986116211 -94.63338739537699 0.7864014579658374 0 0 0
4067 2 -31.396102965966474 -92.66001685103733 2.759029389334181 0 0 0
4242 2 -35.34435550801724 -90.68724623363889 0.790311035856714 0 0 0
4244 2 -33.369031414164546 -90.68694627016829 2.760984178279621 0 0 0
4246 2 -31.398358251411633 -90.68738746750905 0.7856601312052316 0 0 0
4065 2 -29.425429803213568 -92.6604580483781 0.7837053422597915 0 0 0
4066 2 -29.423174517768405 -94.63308743190639 2.7570746003887425 0 0 0
4068 2 -27.452501355015503 -94.63352862924718 0.7817505533143532 0 0 0
4069 2 -25.479432546607967 -92.6605992822483 0.7790544376083091 0 0 0
4070 2 -25.477177261162804 -94.63322866577657 2.7524236957372583 0 0 0
4071 2 -27.450105709360873 -92.66015808490754 2.7543784846826984 0 0 0
4248 2 -29.423034157558945 -90.68708750403847 2.7563332736281376 0 0 0
4250 2 -27.452360994806032 -90.68752870137925 0.7810092265537456 0 0 0
4252 2 -25.47703690095334 -90.68722873790867 2.7516823689766525 0 0 0
4072 2 -23.506504098409902 -94.63366986311733 0.7770996486628672 0 0 0
4073 2 -21.53343529000237 -92.66074051611852 0.7744035329568213 0 0 0
4074 2 -21.531180004557203 -94.63336989964677 2.747772791085773 0 0 0
4075 2 -23.50410845275528 -92.66029931877773 2.7497275800312133 0 0 0
4076 2 -19.5605068418043 -94.63381109698754 0.7724487440113812 0 0 0
4079 2 -19.558111196149678 -92.6604405526479 2.74507667537973 0 0 0
4254 2 -23.50636373820044 -90.68766993524946 0.7763583219022614 0 0 0
4256 2 -21.531039644347743 -90.68736997177884 2.7470314643251683 0 0 0
4258 2 -19.560366481594837 -90.68781116911961 0.7717074172507754 0 0 0
4077 2 -17.58743803339677 -92.66088174998869 0.7697526283053371 0 0 0
4078 2 -17.58518274795161 -94.63351113351696 2.743121886434289 0 0 0
4080 2 -15.6145095851987 -94.63395233085774 0.7677978393598988 0 0 0
4081 2 -13.641440776791159 -92.66102298385884 0.7651017236538546 0 0 0
4082 2 -13.639185491346003 -94.63365236738713 2.738470981782805 0 0 0
4083 2 -15.61211393954407 -92.6605817865181 2.740425770728245 0 0 0
4260 2 -17.585042387742142 -90.68751120564903 2.742380559673684 0 0 0
4262 2 -15.614369224989233 -90.68795240298981 0.767056512599293 0 0 0
4264 2 -13.639045131136541 -90.68765243951924 2.7377296550222 0 0 0
4084 2 -11.668512328593096 -94.63409356472792 0.7631469347084181 0 0 0
4085 2 -9.695443520185563 -92.66116421772905 0.7604508190023687 0 0 0
4086 2 -9.693188234740408 -94.63379360125731 2.7338200771313215 0 0 0
4087 2 -11.666116682938476 -92.6607230203883 2.73577486607676 0 0 0
4088 2 -7.722515071987491 -94.6342347985981 0.7584960300569303 0 0 0
4091 2 -7.7201194263328725 -92.66086425425848 2.7311239614252774 0 0 0
4266 2 -11.668371968383632 -90.68809363686 0.7624056079478105 0 0 0
4268 2 -9.693047874530944 -90.6877936733894 2.7330787503707157 0 0 0
4270 2 -7.722374711778024 -90.68823487073017 0.7577547032963228 0 0 0
4089 2 -5.7494462635799595 -92.66130545159922 0.7557999143508844 0 0 0
4090 2 -5.747190978134802 -94.63393483512752 2.7291691724798364 0 0 0
4092 2 -3.7765178153818946 -94.63437603246828 0.7538451254054443 0 0 0
4093 2 -1.8034490069743623 -92.66144668546941 0.7511490096994002 0 0 0
4094 2 -1.8011937215292033 -94.6340760689977 2.7245182678283513 0 0 0
4095 2 -3.7741221697272698 -92.66100548812864 2.7264730567737905 0 0 0
4272 2 -5.747050617925337 -90.68793490725957 2.7284278457192306 0 0 0
4274 2 -3.776377455172425 -90.68837610460035 0.7531037986448403 0 0 0
4276 2 -1.8010533613197375 -90.6880761411298 2.7237769410677464 0 0 0
4096 2 -179.37318519401688 -88.70909123344312 0.9596983922555928 0 0 0
4099 2 -175.4271879374113 -88.7092324673133 0.9550474876041068 0 0 0
4101 2 -177.3978611001642 -88.70879126997252 2.930371534678498 0 0 0
4278 2 -179.37304483380746 -84.7630913055752 0.9589570654949853 0 0 0
4279 2 -179.37078954836232 -86.73572068910345 2.932326323623937 0 0 0
4280 2 -177.4001163856094 -86.73616188644424 0.9570022765495452 0 0 0
4281 2 -175.42704757720185 -84.76323253944537 0.9543061608435028 0 0 0
4282 2 -175.42479229175672 -86.73586192297364 2.927675418972453 0 0 0
4283 2 -177.39772073995476 -84.76279134210458 2.929630207917893 0 0 0
4103 2 -171.48119068080575 -88.7093737011835 0.9503965829526244 0 0 0
4105 2 -173.4518638435586 -88.70893250384272 2.9257206300270147 0 0 0
4109 2 -169.505866586953 -88.70907373771288 2.9210697253755304 0 0 0
4284 2 -173.45411912900377 -86.7363031203144 0.9523513718980627 0 0 0
4285 2 -171.48105032059627 -84.76337377331554 0.9496552561920169 0 0 0
4286 2 -171.47879503515108 -86.73600315684384 2.9230245143209688 0 0 0
4287 2 -173.45172348334918 -84.76293257597477 2.924979303266409 0 0 0
4288 2 -169.50812187239816 -86.7364443541846 0.9477004672465803 0 0 0
4291 2 -169.50572622674358 -84.76307380984497 2.9203283986149238 0 0 0
4107 2 -167.53519342420014 -88.70951493505366 0.9457456783011402 0 0 0
4111 2 -163.58919616759454 -88.70965616892386 0.9410947736496542 0 0 0
4113 2 -165.5598693303474 -88.70921497158308 2.9164188207240453 0 0 0
4289 2 -167.5350530639907 -84.76351500718572 0.9450043515405309 0 0 0
4290 2 -167.5327977785455 -86.73614439071403 2.9183736096694846 0 0 0
4292 2 -165.5621246157926 -86.73658558805478 0.9430495625950925 0 0 0
4293 2 -163.58905580738502 -84.76365624105593 0.9403534468890484 0 0 0
4294 2 -163.58680052193992 -86.7362856245842 2.9137227050180003 0 0 0
4295 2 -165.55972897013797 -84.76321504371514 2.9156774939634396 0 0 0
4115 2 -159.64319891098893 -88.70979740279401 0.93644386899817 0 0 0
4117 2 -161.61387207374182 -88.70935620545329 2.911767916072561 0 0 0
4121 2 -157.6678748171362 -88.70949743932347 2.907117011421078 0 0 0
4296 2 -161.61612735918698 -86.73672682192496 0.9383986579436083 0 0 0
4297 2 -159.64305855077947 -84.76379747492611 0.9357025422375642 0 0 0
4298 2 -159.6408032653343 -86.7364268584544 2.909071800366517 0 0 0
4299 2 -161.61373171353236 -84.76335627758534 2.9110265893119553 0 0 0
4300 2 -157.67013010258137 -86.73686805579517 0.9337477532921241 0 0 0
4303 2 -157.66773445692675 -84.76349751145554 2.9063756846604702 0 0 0
4119 2 -155.6972016543833 -88.70993863666422 0.9317929643466858 0 0 0
4123 2 -151.7512043977777 -88.71007987053441 0.9271420596952016 0 0 0
4125 2 -153.7218775605306 -88.70963867319364 2.9024661067695927 0 0 0
4301 2 -155.69706129417386 -84.76393870879629 0.9310516375860818 0 0 0
4302 2 -155.69480600872873 -86.73656809232459 2.904420895715032 0 0 0
4304 2 -153.7241328459758 -86.73700928966535 0.9290968486406417 0 0 0
4305 2 -151.75106403756823 -84.76407994266647 0.926400732934594 0 0 0
4306 2 -151.74880875212313 -86.73670932619474 2.899769991063547 0 0 0
4307 2 -153.72173720032114 -84.7636387453257 2.901724780008987 0 0 0
4127 2 -147.80520714117208 -88.7102211044046 0.9224911550437156 0 0 0
4129 2 -149.775880303925 -88.70977990706382 2.8978152021181076 0 0 0
4133 2 -145.82988304731938 -88.70992114093401 2.8931642974666243 0 0 0
4308 2 -149.77813558937012 -86.73715052353553 0.9244459439891575 0 0 0
4309 2 -147.80506678096262 -84.76422117653668 0.9217498282831098 0 0 0
4310 2 -147.80281149551743 -86.73685056006495 2.8951190864120626 0 0 0
4311 2 -149.77573994371554 -84.76377997919589 2.897073875357502 0 0 0
4312 2 -145.83213833276454 -86.73729175740573 0.9197950393376715 0 0 0
4315 2 -145.82974268710996 -84.76392121306608 2.8924229707060194 0 0 0
4131 2 -143.85920988456652 -88.7103623382748 0.9178402503922332 0 0 0
4313 2 -143.859069524357 -84.76436241040686 0.9170989236316274 0 0 0
4314 2 -143.85681423891188 -86.73699179393515 2.8904681817605784 0 0 0
4135 2 -139.91321262796092 -88.71050357214499 0.913189345740749 0 0 0
4137 2 -141.8838857907138 -88.71006237480422 2.8885133928151383 0 0 0
4316 2 -141.88614107615896 -86.73743299127591 0.9151441346861873 0 0 0
4317 2 -139.9130722677514 -84.76450364427707 0.9124480189801414 0 0 0
4318 2 -139.91081698230624 -86.73713302780531 2.885817277109094 0 0 0
4319 2 -141.88374543050438 -84.76406244693625 2.8877720660545334 0 0 0
4320 2 -137.94014381955338 -86.73757422514608 0.9104932300347013 0 0 0
4141 2 -137.93788853410823 -88.7102036086744 2.8838624881636568 0 0 0
4323 2 -137.93774817389877 -84.76420368080646 2.883121161403049 0 0 0
4139 2 -135.9672153713553 -88.71064480601517 0.9085384410892612 0 0 0
4143 2 -132.02121811474967 -88.71078603988536 0.9038875364377805 0 0 0
4145 2 -133.99189127750262 -88.71034484254457 2.87921158351217 0 0 0
4321 2 -135.96707501114582 -84.76464487814725 0.9077971143286572 0 0 0
4322 2 -135.96481972570066 -86.73727426167551 2.881166372457609 0 0 0
4324 2 -133.99414656294778 -86.73771545901629 0.9058423253832206 0 0 0
4325 2 -132.02107775454024 -84.76478611201742 0.9031462096771747 0 0 0
4326 2 -132.01882246909508 -86.7374154955457 2.876515467806125 0 0 0
4327 2 -133.9917509172932 -84.76434491467664 2.878470256751565 0 0 0
4147 2 -128.07522085814412 -88.71092727375553 0.8992366317862963 0 0 0
4149 2 -130.04589402089704 -88.71048607641475 2.8745606788606866 0 0 0
4153 2 -126.09989676429142 -88.71062731028495 2.8699097742092023 0 0 0
4328 2 -130.0481493063422 -86.73785669288644 0.9011914207317346 0 0 0
4329 2 -128.07508049793466 -84.76492734588761 0.898495305025687 0 0 0
4330 2 -128.07282521248948 -86.73755672941587 2.8718645631546416 0 0 0
4331 2 -130.04575366068752 -84.76448614854682 2.8738193521000808 0 0 0
4332 2 -126.10215204973656 -86.73799792675665 0.8965405160802504 0 0 0
4335 2 -126.09975640408197 -84.76462738241703 2.8691684474485957 0 0 0
4151 2 -124.12922360153851 -88.7110685076257 0.8945857271348103 0 0 0
4155 2 -120.18322634493293 -88.71120974149592 0.8899348224833261 0 0 0
4157 2 -122.15389950768582 -88.71076854415516 2.8652588695577164 0 0 0
4333 2 -124.12908324132907 -84.76506857975778 0.8938444003742045 0 0 0
4334 2 -124.1268279558839 -86.73769796328607 2.8672136585031556 0 0 0
4336 2 -122.15615479313098 -86.73813916062686 0.8918896114287644 0 0 0
4337 2 -120.18308598472343 -84.76520981362796 0.8891934957227203 0 0 0
4338 2 -120.1808306992783 -86.73783919715625 2.8625627538516722 0 0 0
4339 2 -122.15375914747636 -84.76476861628721 2.8645175427971123 0 0 0
4159 2 -116.23722908832731 -88.7113509753661 0.8852839178318419 0 0 0
4161 2 -118.20790225108023 -88.71090977802534 2.860607964906234 0 0 0
4165 2 -114.2619049944746 -88.71105101189549 2.855957060254748 0 0 0
4340 2 -118.21015753652537 -86.73828039449701 0.8872387067772785 0 0 0
4341 2 -116.23708872811785 -84.76535104749816 0.8845425910712343 0 0 0
4342 2 -116.23483344267268 -86.73798043102643 2.857911849200188 0 0 0
4343 2 -118.20776189087076 -84.76490985015741 2.859866638145628 0 0 0
4344 2 -114.26416027991976 -86.7384216283672 0.8825878021257978 0 0 0
4347 2 -114.26176463426518 -84.76505108402758 2.855215733494144 0 0 0
4163 2 -112.2912318317217 -88.71149220923627 0.8806330131803577 0 0 0
4167 2 -108.34523457511612 -88.71163344310648 0.8759821085288717 0 0 0
4169 2 -110.31590773786901 -88.7111922457657 2.8513061556032655 0 0 0
4345 2 -112.29109147151226 -84.76549228136834 0.8798916864197519 0 0 0
4346 2 -112.28883618606709 -86.73812166489662 2.853260944548703 0 0 0
4348 2 -110.31816302331417 -86.73856286223742 0.8779368974743118 0 0 0
4349 2 -108.34509421490662 -84.76563351523853 0.8752407817682659 0 0 0
4350 2 -108.3428389294615 -86.73826289876682 2.8486100398972196 0 0 0
4351 2 -110.31576737765955 -84.76519231789774 2.850564828842658 0 0 0
4171 2 -104.39923731851053 -88.71177467697665 0.8713312038773893 0 0 0
4173 2 -106.36991048126343 -88.71133347963588 2.8466552509517795 0 0 0
4177 2 -102.42391322465781 -88.71147471350606 2.8420043463002944 0 0 0
4352 2 -106.37216576670856 -86.73870409610758 0.8732859928228294 0 0 0
4353 2 -104.39909695830104 -84.76577474910873 0.8705898771167817 0 0 0
4354 2 -104.39684167285587 -86.738404132637 2.8439591352457336 0 0 0
4355 2 -106.36977012105396 -84.76533355176795 2.8459139241911737 0 0 0
4356 2 -102.42616851010297 -86.73884532997778 0.8686350881713416 0 0 0
4359 2 -102.42377286444838 -84.76547478563813 2.8412630195396904 0 0 0
4175 2 -100.4532400619049 -88.71191591084684 0.8666802992259033 0 0 0
4179 2 -96.50724280529933 -88.71205714471705 0.8620293945744226 0 0 0
4181 2 -98.47791596805222 -88.71161594737625 2.837353441648812 0 0 0
4357 2 -100.45309970169546 -84.7659159829789 0.8659389724652975 0 0 0
4358 2 -100.45084441625029 -86.73854536650721 2.839308230594251 0 0 0
4360 2 -98.48017125349739 -86.73898656384796 0.8639841835198574 0 0 0
4361 2 -96.50710244508983 -84.7660572168491 0.8612880678138151 0 0 0
4362 2 -96.5048471596447 -86.73868660037738 2.834657325942765 0 0 0
4363 2 -98.47777560784277 -84.76561601950831 2.8366121148882053 0 0 0
4183 2 -92.56124554869373 -88.71219837858719 0.8573784899229349 0 0 0
4185 2 -94.53191871144664 -88.71175718124644 2.832702536997326 0 0 0
4189 2 -90.58592145484106 -88.71189841511662 2.8280516323458427 0 0 0
4364 2 -94.5341739968918 -86.73912779771814 0.859333278868375 0 0 0
4365 2 -92.56110518848425 -84.76619845071927 0.8566371631623291 0 0 0
4366 2 -92.55884990303909 -86.73882783424756 2.830006421291281 0 0 0
4367 2 -94.53177835123716 -84.7657572533785 2.831961210236722 0 0 0
4368 2 -90.58817674028617 -86.73926903158835 0.8546823742168908 0 0 0
4371 2 -90.58578109463157 -84.76589848724869 2.827310305585237 0 0 0
4187 2 -88.61524829208813 -88.71233961245737 0.8527275852714489 0 0 0
4191 2 -84.6692510354825 -88.71248084632761 0.8480766806199682 0 0 0
4193 2 -86.6399241982354 -88.71203964898685 2.8234007276943585 0 0 0
4369 2 -88.61510793187865 -84.76633968458944 0.8519862585108431 0 0 0
4370 2 -88.6128526464335 -86.73896906811775 2.8253555166397977 0 0 0
4372 2 -86.64217948368056 -86.73941026545852 0.8500314695654048 0 0 0
4373 2 -84.66911067527306 -84.76648091845965 0.8473353538593589 0 0 0
4374 2 -84.66685538982787 -86.73911030198792 2.8207046119883117 0 0 0
4375 2 -86.63978383802596 -84.7660397211189 2.822659400933752 0 0 0
4195 2 -80.72325377887691 -88.71262208019778 0.8434257759684805 0 0 0
4197 2 -82.69392694162981 -88.71218088285701 2.8187498230428734 0 0 0
4201 2 -78.74792968502423 -88.71232211672718 2.814098918391389 0 0 0
4376 2 -82.69618222707498 -86.7395514993287 0.8453805649139223 0 0 0
4377 2 -80.72311341866744 -84.76662215232986 0.8426844492078782 0 0 0
4378 2 -80.7208581332223 -86.73925153585812 2.8160537073368284 0 0 0
4379 2 -82.69378658142037 -84.7661809549891 2.8180084962822676 0 0 0
4380 2 -78.75018497046939 -86.7396927331989 0.8407296602624381 0 0 0
4383 2 -78.74778932481478 -84.76632218885925 2.8133575916307834 0 0 0
4199 2 -76.7772565222713 -88.71276331406794 0.8387748713169998 0 0 0
4203 2 -72.8312592656657 -88.71290454793815 0.8341239666655138 0 0 0
4205 2 -74.80193242841861 -88.71246335059739 2.809448013739904 0 0 0
4381 2 -76.77711616206186 -84.76676338620001 0.8380335445563922 0 0 0
4382 2 -76.77486087661667 -86.7393927697283 2.8114028026853433 0 0 0
4384 2 -74.80418771386377 -86.73983396706909 0.8360787556109504 0 0 0
4385 2 -72.83111890545625 -84.76690462007022 0.8333826399049062 0 0 0
4386 2 -72.82886362001106 -86.73953400359846 2.80675189803386 0 0 0
4387 2 -74.80179206820915 -84.76646342272943 2.808706686979299 0 0 0
4207 2 -68.88526200906011 -88.71304578180833 0.8294730620140296 0 0 0
4209 2 -70.85593517181302 -88.71260458446756 2.8047971090884207 0 0 0
4213 2 -66.90993791520742 -88.71274581833772 2.8001462044369356 0 0 0
4388 2 -70.85819045725819 -86.73997520093926 0.8314278509594697 0 0 0
4389 2 -68.88512164885063 -84.76704585394042 0.8287317352534238 0 0 0
4390 2 -68.88286636340548 -86.73967523746866 2.802100993382374 0 0 0
4391 2 -70.85579481160356 -84.76660465659964 2.804055782327815 0 0 0
4392 2 -66.91219320065257 -86.74011643480945 0.8267769463079855 0 0 0
4395 2 -66.90979755499795 -84.7667458904698 2.7994048776763307 0 0 0
4211 2 -64.9392647524545 -88.71318701567851 0.8248221573625436 0 0 0
4215 2 -60.99326749584889 -88.71332824954872 0.8201712527110594 0 0 0
4217 2 -62.963940658601814 -88.71288705220793 2.7954952997854514 0 0 0
4393 2 -64.93912439224505 -84.76718708781058 0.824080830601936 0 0 0
4394 2 -64.93686910679988 -86.73981647133888 2.7974500887308906 0 0 0
4396 2 -62.966195944046966 -86.74025766867962 0.8221260416564959 0 0 0
4397 2 -60.99312713563943 -84.76732832168078 0.8194299259504536 0 0 0
4398 2 -60.99087185019427 -86.73995770520905 2.7927991840794055 0 0 0
4399 2 -62.963800298392336 -84.76688712433999 2.7947539730248474 0 0 0
4219 2 -57.0472702392433 -88.71346948341889 0.815520348059577 0 0 0
4221 2 -59.017943401996206 -88.71302828607811 2.790844395133967 0 0 0
4225 2 -55.071946145390605 -88.7131695199483 2.786193490482483 0 0 0
4400 2 -59.02019868744137 -86.74039890254983 0.8174751370050153 0 0 0
4401 2 -57.04712987903384 -84.76746955555097 0.8147790212989712 0 0 0
4402 2 -57.044874593588666 -86.74009893907923 2.788148279427922 0 0 0
4403 2 -59.017803041786735 -84.76702835821018 2.7901030683733605 0 0 0
4404 2 -55.074201430835764 -86.74054013642002 0.8128242323535311 0 0 0
4407 2 -55.07180578518114 -84.76716959208036 2.7854521637218763 0 0 0
4223 2 -53.10127298263769 -88.71361071728906 0.8108694434080927 0 0 0
4227 2 -49.1552757260321 -88.71375195115927 0.806218538756605 0 0 0
4229 2 -51.125948888785004 -88.7133107538185 2.781542585830998 0 0 0
4405 2 -53.10113262242824 -84.76761078942113 0.810128116647487 0 0 0
4406 2 -53.09887733698307 -86.74024017294943 2.783497374776437 0 0 0
4408 2 -51.12820417423017 -86.74068137029019 0.8081733277020451 0 0 0
4409 2 -49.15513536582264 -84.76775202329132 0.8054772119959992 0 0 0
4410 2 -49.15288008037748 -86.74038140681962 2.778846470124953 0 0 0
4411 2 -51.12580852857555 -84.76731082595057 2.780801259070393 0 0 0
4231 2 -45.2092784694265 -88.71389318502943 0.8015676341051208 0 0 0
4233 2 -47.1799516321794 -88.71345198768867 2.776891681179513 0 0 0
4237 2 -43.23395437557381 -88.71359322155885 2.7722407765280304 0 0 0
4412 2 -47.18220691762457 -86.74082260416039 0.8035224230505609 0 0 0
4413 2 -45.20913810921704 -84.76789325716152 0.800826307344515 0 0 0
4414 2 -45.206882823771885 -86.74052264068982 2.7741955654734696 0 0 0
4415 2 -47.179811271969946 -84.76745205982076 2.776150354418909 0 0 0
4416 2 -43.23620966101896 -86.74096383803058 0.7988715183990767 0 0 0
4419 2 -43.233814015364345 -84.76759329369092 2.7714994497674237 0 0 0
4235 2 -41.26328121282089 -88.71403441889962 0.7969167294536401 0 0 0
4239 2 -37.317283956215284 -88.71417565276981 0.7922658248021524 0 0 0
4241 2 -39.287957118968215 -88.71373445542908 2.7675898718765435 0 0 0
4417 2 -41.26314085261143 -84.76803449103168 0.7961754026930343 0 0 0
4418 2 -41.26088556716628 -86.74066387455997 2.7695446608219836 0 0 0
4420 2 -39.29021240441336 -86.74110507190076 0.794220613747596 0 0 0
4421 2 -37.31714359600583 -84.76817572490187 0.7915244980415483 0 0 0
4422 2 -37.31488831056067 -86.74080510843015 2.7648937561704994 0 0 0
4423 2 -39.287816758758744 -84.7677345275611 2.7668485451159386 0 0 0
4243 2 -33.371286699609705 -88.71431688664002 0.7876149201506699 0 0 0
4245 2 -35.34195986236261 -88.71387568929923 2.762938967225061 0 0 0
4249 2 -31.39596260575701 -88.7140169231694 2.758288062573576 0 0 0
4424 2 -35.34421514780776 -86.74124630577094 0.7895697090961065 0 0 0
4425 2 -33.371146339400234 -84.76831695877208 0.7868735933900624 0 0 0
4426 2 -33.36889105395508 -86.74094634230036 2.760242851519015 0 0 0
4427 2 -35.34181950215314 -84.76787576143131 2.7621976404644553 0 0 0
4428 2 -31.39821789120216 -86.74138753964114 0.784918804444624 0 0 0
4431 2 -31.395822245547546 -84.76801699530147 2.757546735812971 0 0 0
4247 2 -29.4252894430041 -88.7144581205102 0.7829640154991857 0 0 0
4251 2 -25.479292186398506 -88.71459935438038 0.7783131108476997 0 0 0
4253 2 -27.449965349151412 -88.71415815703962 2.7536371579220926 0 0 0
4429 2 -29.425149082794633 -84.76845819264229 0.7822226887385781 0 0 0
4430 2 -29.422893797349477 -86.74108757617054 2.75559194686753 0 0 0
4432 2 -27.452220634596564 -86.7415287735113 0.7802678997931416 0 0 0
4433 2 -25.479151826189035 -84.76859942651245 0.7775717840870939 0 0 0
4434 2 -25.47689654074387 -86.74122881004072 2.7509410422160467 0 0 0
4435 2 -27.449824988941938 -84.76815822917168 2.752895831161486 0 0 0
4255 2 -21.533294929792905 -88.71474058825058 0.7736622061962155 0 0 0
4257 2 -23.503968092545808 -88.7142993909098 2.7489862532706075 0 0 0
4261 2 -19.55797083594021 -88.71444062477998 2.7443353486191224 0 0 0
4436 2 -23.50622337799097 -86.74167000738152 0.7756169951416538 0 0 0
4437 2 -21.533154569583438 -84.76874066038265 0.7729208794356115 0 0 0
4438 2 -21.530899284138275 -86.74137004391092 2.7462901375645625 0 0 0
4439 2 -23.503827732336344 -84.76829946304187 2.7482449265100017 0 0 0
4440 2 -19.560226121385373 -86.7418112412517 0.7709660904901696 0 0 0
4443 2 -19.557830475730743 -84.76844069691205 2.7435940218585184 0 0 0
4259 2 -17.5872976731873 -88.71488182212077 0.7690113015447331 0 0 0
4263 2 -13.641300416581695 -88.71502305599093 0.7643603968932489 0 0 0
4265 2 -15.611973579334608 -88.71458185865019 2.73968444396764 0 0 0
4441 2 -17.587157312977833 -84.76888189425283 0.7682699747841255 0 0 0
4442 2 -17.584902027532678 -86.74151127778109 2.7416392329130783 0 0 0
4444 2 -15.614228864779763 -86.74195247512186 0.7663151858386872 0 0 0
4445 2 -13.641160056372227 -84.769023128123 0.7636190701326413 0 0 0
4446 2 -13.638904770927073 -86.7416525116513 2.736988328261594 0 0 0
4447 2 -15.611833219125138 -84.76858193078225 2.7389431172070333 0 0 0
4267 2 -9.695303159976095 -88.71516428986112 0.7597094922417629 0 0 0
4269 2 -11.665976322729007 -88.71472309252036 2.735033539316153 0 0 0
4273 2 -7.719979066123405 -88.71486432639055 2.73038263466467 0 0 0
4448 2 -11.668231608174164 -86.74209370899206 0.761664281187203 0 0 0
4449 2 -9.695162799766633 -84.76916436199319 0.7589681654811571 0 0 0
4450 2 -9.692907514321478 -86.74179374552149 2.732337423610108 0 0 0
4451 2 -11.665835962519543 -84.76872316465243 2.734292212555548 0 0 0
4452 2 -7.722234351568561 -86.74223494286224 0.7570133765357152 0 0 0
4455 2 -7.719838705913941 -84.76886439852261 2.729641307904064 0 0 0
4271 2 -5.7493059033704945 -88.71530552373132 0.7550585875902769 0 0 0
4275 2 -1.8033086467648964 -88.71544675760148 0.7504076829387945 0 0 0
4277 2 -3.7739818095178057 -88.71500556026075 2.7257317300131856 0 0 0
4453 2 -5.749165543161027 -84.76930559586337 0.7543172608296693 0 0 0
4454 2 -5.746910257715875 -86.74193497939164 2.7276865189586266 0 0 0
4456 2 -3.776237094962961 -86.74237617673242 0.7523624718842328 0 0 0
4457 2 -1.8031682865554288 -84.76944682973355 0.7496663561781869 0 0 0
4458 2 -1.8009130011102716 -86.74207621326184 2.7230356143071406 0 0 0
4459 2 -3.773841449308338 -84.76900563239282 2.72499040325258 0 0 0
4460 2 -179.372904473598 -80.81709137770729 0.9582157387343813 0 0 0
4461 2 -179.3706491881528 -82.78972076123556 2.931584996863333 0 0 0
4462 2 -177.39997602539998 -82.79016195857629 0.9562609497889394 0 0 0
4463 2 -175.42690721699236 -80.81723261157745 0.953564834082897 0 0 0
4464 2 -175.42465193154723 -82.78986199510572 2.926934092211848 0 0 0
4465 2 -177.39758037974534 -80.81679141423668 2.9288888811572873 0 0 0
4643 2 -179.37050882794335 -78.8437208333676 2.9308436701027265 0 0 0
4644 2 -177.39983566519044 -78.84416203070838 0.9555196230283354 0 0 0
4646 2 -175.42451157133777 -78.84386206723781 2.9261927654512423 0 0 0
4466 2 -173.45397876879434 -82.7903031924465 0.9516100451374587 0 0 0
4467 2 -171.48090996038678 -80.81737384544762 0.9489139294314146 0 0 0
4468 2 -171.47865467494162 -82.79000322897592 2.922283187560363 0 0 0
4469 2 -173.4515831231397 -80.81693264810683 2.924237976505803 0 0 0
4470 2 -169.50798151218873 -82.79044442631667 0.9469591404859745 0 0 0
4473 2 -169.5055858665341 -80.81707388197705 2.919587071854318 0 0 0
4648 2 -173.45383840858483 -78.84430326457858 0.9508687183768512 0 0 0
4650 2 -171.47851431473217 -78.844003301108 2.921541860799758 0 0 0
4652 2 -169.50784115197922 -78.84444449844877 0.946217813725367 0 0 0
4471 2 -167.53491270378117 -80.81751507931781 0.9442630247799269 0 0 0
4472 2 -167.53265741833607 -82.7901444628461 2.9176322829088797 0 0 0
4474 2 -165.56198425558313 -82.79058566018688 0.942308235834485 0 0 0
4475 2 -163.5889154471756 -80.81765631318798 0.9396121201284426 0 0 0
4476 2 -163.58666016173046 -82.79028569671631 2.9129813782573954 0 0 0
4477 2 -165.55958860992848 -80.81721511584725 2.9149361672028347 0 0 0
4654 2 -167.5325170581266 -78.84414453497818 2.916890956148272 0 0 0
4656 2 -165.56184389537364 -78.84458573231895 0.9415669090738827 0 0 0
4658 2 -163.58651980152095 -78.84428576884837 2.912240051496788 0 0 0
4478 2 -161.61598699897752 -82.79072689405706 0.9376573311830025 0 0 0
4479 2 -159.64291819057001 -80.81779754705818 0.934961215476962 0 0 0
4480 2 -159.64066290512483 -82.79042693058646 2.9083304736059103 0 0 0
4481 2 -161.61359135332287 -80.81735634971741 2.9102852625513496 0 0 0
4482 2 -157.66998974237194 -82.79086812792723 0.9330064265315201 0 0 0
4485 2 -157.6675940967173 -80.81749758358761 2.9056343578998653 0 0 0
4660 2 -161.61584663876803 -78.84472696618914 0.9369160044223985 0 0 0
4662 2 -159.64052254491534 -78.84442700271858 2.9075891468453037 0 0 0
4664 2 -157.66984938216243 -78.84486820005931 0.9322650997709125 0 0 0
4483 2 -155.69692093396438 -80.81793878092837 0.930310310825476 0 0 0
4484 2 -155.69466564851925 -82.79056816445666 2.9036795689544252 0 0 0
4486 2 -153.72399248576633 -82.79100936179745 0.9283555218800359 0 0 0
4487 2 -151.75092367735877 -80.81808001479854 0.9256594061739882 0 0 0
4488 2 -151.74866839191358 -82.79070939832684 2.899028664302942 0 0 0
4489 2 -153.7215968401117 -80.81763881745778 2.900983453248381 0 0 0
4666 2 -155.69452528830976 -78.84456823658873 2.9029382421938204 0 0 0
4668 2 -153.72385212555685 -78.8450094339295 0.9276141951194301 0 0 0
4670 2 -151.74852803170415 -78.8447094704589 2.898287337542336 0 0 0
4490 2 -149.77799522916072 -82.7911505956676 0.9237046172285499 0 0 0
4491 2 -147.80492642075313 -80.81822124866875 0.9210085015225058 0 0 0
4492 2 -147.80267113530797 -82.79085063219703 2.8943777596514577 0 0 0
4493 2 -149.7755995835061 -80.81778005132796 2.896332548596897 0 0 0
4494 2 -145.8319979725551 -82.7912918295378 0.9190537125770657 0 0 0
4497 2 -145.82960232690047 -80.81792128519817 2.891681643945412 0 0 0
4672 2 -149.7778548689512 -78.84515066779973 0.9229632904679441 0 0 0
4674 2 -147.80253077509852 -78.84485070432912 2.89363643289085 0 0 0
4676 2 -145.83185761234563 -78.84529190166988 0.9183123858164599 0 0 0
4495 2 -143.8589291641475 -80.81836248253897 0.9163575968710198 0 0 0
4496 2 -143.8566738787024 -82.79099186606723 2.8897268549999735 0 0 0
4678 2 -143.85653351849294 -78.84499193819929 2.888985528239367 0 0 0
4498 2 -141.88600071594954 -82.79143306340798 0.9144028079255815 0 0 0
4499 2 -139.91293190754195 -80.81850371640913 0.9117066922195391 0 0 0
4500 2 -139.91067662209684 -82.7911330999374 2.8850759503484875 0 0 0
4501 2 -141.8836050702949 -80.81806251906833 2.8870307392939276 0 0 0
4680 2 -141.88586035574008 -78.84543313554006 0.9136614811649775 0 0 0
4682 2 -139.91053626188736 -78.84513317206948 2.8843346235878817 0 0 0
4502 2 -137.94000345934393 -82.79157429727817 0.9097519032740955 0 0 0
4684 2 -137.93986309913447 -78.84557436941026 0.9090105765134915 0 0 0
4505 2 -137.93760781368928 -80.81820375293853 2.8823798346424425 0 0 0
4503 2 -135.96693465093637 -80.8186449502793 0.9070557875680532 0 0 0
4504 2 -135.96467936549124 -82.79127433380758 2.880425045697005 0 0 0
4506 2 -133.99400620273832 -82.79171553114836 0.9051009986226113 0 0 0
4507 2 -132.0209373943308 -80.8187861841495 0.902404882916569 0 0 0
4508 2 -132.01868210888566 -82.79141556767777 2.875774141045519 0 0 0
4509 2 -133.9916105570837 -80.81834498680874 2.8777289299909583 0 0 0
4686 2 -135.96453900528178 -78.84527440593969 2.8796837189363975 0 0 0
4688 2 -133.99386584252886 -78.84571560328042 0.9043596718620073 0 0 0
4690 2 -132.01854174867614 -78.84541563980984 2.8750328142849133 0 0 0
4510 2 -130.04800894613274 -82.79185676501854 0.9004500939711289 0 0 0
4511 2 -128.07494013772518 -80.81892741801968 0.8977539782650847 0 0 0
4512 2 -128.07268485228 -82.79155680154797 2.871123236394034 0 0 0
4513 2 -130.0456133004781 -80.81848622067889 2.873078025339474 0 0 0
4514 2 -126.10201168952712 -82.79199799888872 0.8957991893196429 0 0 0
4517 2 -126.09961604387249 -80.81862745454909 2.8684271206879908 0 0 0
4692 2 -130.04786858592325 -78.8458568371506 0.8997087672105231 0 0 0
4694 2 -128.07254449207056 -78.84555687368004 2.870381909633429 0 0 0
4696 2 -126.10187132931763 -78.84599807102082 0.8950578625590389 0 0 0
4515 2 -124.12894288111958 -80.81906865188988 0.8931030736135988 0 0 0
4516 2 -124.12668759567444 -82.79169803541812 2.8664723317425516 0 0 0
4518 2 -122.15601443292151 -82.79213923275891 0.8911482846681569 0 0 0
4519 2 -120.18294562451398 -80.81920988576005 0.8884521689621163 0 0 0
4520 2 -120.18069033906883 -82.79183926928833 2.8618214270910656 0 0 0
4521 2 -122.1536187872669 -80.8187686884193 2.8637762160365057 0 0 0
4698 2 -124.12654723546495 -78.84569810755023 2.8657310049819458 0 0 0
4700 2 -122.15587407271204 -78.846139304891 0.8904069579075546 0 0 0
4702 2 -120.18054997885936 -78.84583934142042 2.8610801003304607 0 0 0
4522 2 -118.21001717631593 -82.79228046662914 0.8864973800166762 0 0 0
4523 2 -116.2369483679084 -80.81935111963023 0.8838012643106321 0 0 0
4524 2 -116.23469308246321 -82.79198050315851 2.857170522439583 0 0 0
4525 2 -118.2076215306613 -80.81890992228948 2.8591253113850197 0 0 0
4526 2 -114.26401991971031 -82.79242170049929 0.8818464753651885 0 0 0
4529 2 -114.2616242740557 -80.81905115615965 2.8544744067335373 0 0 0
4704 2 -118.20987681610646 -78.84628053876119 0.8857560532560687 0 0 0
4706 2 -116.23455272225377 -78.8459805752906 2.8564291956789756 0 0 0
4708 2 -114.26387955950085 -78.84642177263139 0.8811051486045844 0 0 0
4527 2 -112.29095111130279 -80.81949235350042 0.8791503596591479 0 0 0
4528 2 -112.28869582585762 -82.79212173702871 2.852519617788097 0 0 0
4530 2 -110.3180226631047 -82.79256293436949 0.877195570713706 0 0 0
4531 2 -108.3449538546972 -80.81963358737063 0.8744994550076601 0 0 0
4532 2 -108.34269856925201 -82.7922629708989 2.847868713136613 0 0 0
4533 2 -110.3156270174501 -80.81919239002984 2.849823502082052 0 0 0
4710 2 -112.28855546564813 -78.84612180916078 2.8517782910274923 0 0 0
4712 2 -110.31788230289523 -78.84656300650157 0.8764542439531038 0 0 0
4714 2 -108.34255820904255 -78.84626304303099 2.847127386376007 0 0 0
4534 2 -106.37202540649912 -82.79270416823968 0.8725446660622218 0 0 0
4535 2 -104.39895659809159 -80.8197748212408 0.8698485503561759 0 0 0
4536 2 -104.39670131264643 -82.79240420476907 2.8432178084851296 0 0 0
4537 2 -106.36962976084449 -80.81933362390001 2.845172597430569 0 0 0
4538 2 -102.42602814989351 -82.79284540210986 0.8678937614107358 0 0 0
4541 2 -102.4236325042389 -80.8194748577702 2.840521692779083 0 0 0
4716 2 -106.37188504628965 -78.84670424037175 0.8718033393016142 0 0 0
4718 2 -104.39656095243697 -78.84640427690118 2.842476481724523 0 0 0
4720 2 -102.42588778968405 -78.84684547424195 0.8671524346501336 0 0 0
4539 2 -100.452959341486 -80.819916055111 0.8651976457046953 0 0 0
4540 2 -100.45070405604082 -82.79254543863927 2.8385669038336436 0 0 0
4542 2 -98.48003089328789 -82.79298663598004 0.8632428567592534 0 0 0
4543 2 -96.5069620848804 -80.82005728898118 0.8605467410532093 0 0 0
4544 2 -96.50470679943523 -82.79268667250946 2.833915999182161 0 0 0
4545 2 -98.4776352476333 -80.81961609164041 2.8358707881275986 0 0 0
4722 2 -100.45056369583138 -78.84654551077135 2.8378255770730396 0 0 0
4724 2 -98.47989053307843 -78.84698670811213 0.8625015299986494 0 0 0
4726 2 -96.50456643922575 -78.84668674464153 2.8331746724215545 0 0 0
4546 2 -94.53403363668231 -82.79312786985022 0.8585919521077674 0 0 0
4547 2 -92.56096482827479 -80.82019852285136 0.8558958364017233 0 0 0
4548 2 -92.55870954282963 -82.79282790637964 2.829265094530676 0 0 0
4549 2 -94.53163799102771 -80.81975732551058 2.8312198834761153 0 0 0
4550 2 -90.58803638007672 -82.7932691037204 0.8539410474562832 0 0 0
4553 2 -90.5856407344221 -80.81989855938076 2.8265689788246284 0 0 0
4728 2 -94.53389327647284 -78.8471279419823 0.8578506253471616 0 0 0
4730 2 -92.55856918262018 -78.84682797851173 2.8285237677700703 0 0 0
4732 2 -90.58789601986724 -78.84726917585249 0.8531997206956774 0 0 0
4551 2 -88.6149675716692 -80.82033975672155 0.8512449317502391 0 0 0
4552 2 -88.61271228622402 -82.79296914024984 2.82461418987919 0 0 0
4554 2 -86.64203912347111 -82.79341033759061 0.849290142804799 0 0 0
4555 2 -84.66897031506359 -80.82048099059173 0.8465940270987566 0 0 0
4556 2 -84.66671502961842 -82.79311037412002 2.8199632852277077 0 0 0
4557 2 -86.63964347781649 -80.82003979325097 2.821918074173146 0 0 0
4734 2 -88.61257192601457 -78.84696921238192 2.823872863118585 0 0 0
4736 2 -86.64189876326164 -78.84741040972268 0.8485488160441967 0 0 0
4738 2 -84.66657466940894 -78.84711044625209 2.819221958467102 0 0 0
4558 2 -82.69604186686551 -82.79355157146078 0.8446392381533165 0 0 0
4559 2 -80.722973058458 -80.82062222446191 0.8419431224472724 0 0 0
4560 2 -80.72071777301282 -82.79325160799019 2.8153123805762217 0 0 0
4561 2 -82.6936462212109 -80.82018102712117 2.817267169521661 0 0 0
4562 2 -78.7500446102599 -82.79369280533096 0.8399883335018288 0 0 0
4565 2 -78.7476489646053 -80.82032226099133 2.8126162648701785 0 0 0
4740 2 -82.69590150665606 -78.84755164359287 0.8438979113927125 0 0 0
4742 2 -80.72057741280337 -78.84725168012228 2.814571053815617 0 0 0
4744 2 -78.74990425005045 -78.84769287746305 0.8392470067412248 0 0 0
4563 2 -76.77697580185239 -80.82076345833211 0.8372922177957864 0 0 0
4564 2 -76.77472051640723 -82.79339284186038 2.8106614759247392 0 0 0
4566 2 -74.80404735365431 -82.79383403920114 0.8353374288503463 0 0 0
4567 2 -72.83097854524678 -80.8209046922023 0.832641313144304 0 0 0
4568 2 -72.8287232598016 -82.79353407573056 2.8060105712732533 0 0 0
4569 2 -74.80165170799967 -80.82046349486151 2.8079653602186925 0 0 0
4746 2 -76.77458015619776 -78.84739291399244 2.8099201491641326 0 0 0
4748 2 -74.80390699344484 -78.84783411133324 0.8345961020897406 0 0 0
4750 2 -72.82858289959215 -78.84753414786265 2.8052692445126484 0 0 0
4570 2 -70.85805009704869 -82.79397527307134 0.8306865241988639 0 0 0
4571 2 -68.88498128864119 -80.82104592607249 0.827990408492818 0 0 0
4572 2 -68.88272600319601 -82.79367530960074 2.801359666621769 0 0 0
4573 2 -70.85565445139407 -80.8206047287317 2.8033144555672074 0 0 0
4574 2 -66.91205284044311 -82.79411650694152 0.8260356195473779 0 0 0
4577 2 -66.9096571947885 -80.82074596260189 2.798663550915724 0 0 0
4752 2 -70.85790973683925 -78.84797534520342 0.8299451974382563 0 0 0
4754 2 -68.88258564298654 -78.84767538173284 2.800618339861165 0 0 0
4756 2 -66.91191248023364 -78.8481165790736 0.8252942927867739 0 0 0
4575 2 -64.93898403203559 -80.82118715994268 0.823339503841332 0 0 0
4576 2 -64.9367287465904 -82.79381654347094 2.7967087619702857 0 0 0
4578 2 -62.966055583837495 -82.79425774081172 0.8213847148958955 0 0 0
4579 2 -60.99298677542996 -80.82132839381285 0.8186885991898496 0 0 0
4580 2 -60.9907314899848 -82.79395777734115 2.7920578573187997 0 0 0
4581 2 -62.96365993818287 -80.82088719647207 2.794012646264239 0 0 0
4758 2 -64.93658838638095 -78.84781661560302 2.795967435209678 0 0 0
4760 2 -62.96591522362802 -78.8482578129438 0.8206433881352879 0 0 0
4762 2 -60.99059112977533 -78.84795784947322 2.791316530558195 0 0 0
4582 2 -59.020058327231915 -82.79439897468191 0.8167338102444095 0 0 0
4583 2 -57.04698951882437 -80.82146962768304 0.8140376945383672 0 0 0
4584 2 -57.04473423337922 -82.79409901121133 2.7874069526673155 0 0 0
4585 2 -59.01766268157727 -80.82102843034225 2.7893617416127556 0 0 0
4586 2 -55.07406107062629 -82.79454020855206 0.8120829055929271 0 0 0
4589 2 -55.07166542497167 -80.82116966421245 2.7847108369612714 0 0 0
4764 2 -59.01991796702243 -78.848399046814 0.8159924834838037 0 0 0
4766 2 -57.044593873169745 -78.84809908334341 2.7866656259067106 0 0 0
4768 2 -55.073920710416836 -78.84854028068416 0.8113415788323195 0 0 0
4587 2 -53.10099226221876 -80.82161086155321 0.8093867898868794 0 0 0
4588 2 -53.0987369767736 -82.79424024508151 2.7827560480158313 0 0 0
4590 2 -51.1280638140207 -82.79468144242227 0.8074320009414411 0 0 0
4591 2 -49.154995005613166 -80.8217520954234 0.8047358852353952 0 0 0
4592 2 -49.152739720168 -82.79438147895169 2.778105143364348 0 0 0
4593 2 -51.12566816836607 -80.82131089808264 2.780059932309787 0 0 0
4770 2 -53.09859661656414 -78.8482403172136 2.7820147212552264 0 0 0
4772 2 -51.12792345381124 -78.84868151455436 0.8066906741808335 0 0 0
4774 2 -49.152599359958536 -78.84838155108378 2.777363816603742 0 0 0
4594 2 -47.1820665574151 -82.79482267629247 0.8027810962899569 0 0 0
4595 2 -45.20899774900757 -80.82189332929359 0.8000849805839128 0 0 0
4596 2 -45.206742463562406 -82.79452271282187 2.773454238712863 0 0 0
4597 2 -47.17967091176048 -80.82145213195284 2.775409027658301 0 0 0
4598 2 -43.2360693008095 -82.79496391016265 0.7981301916384744 0 0 0
4601 2 -43.233673655154874 -80.82159336582302 2.770758123006817 0 0 0
4776 2 -47.181926197205634 -78.84882274842455 0.8020397695293529 0 0 0
4778 2 -45.20660210335295 -78.84852278495396 2.772712911952256 0 0 0
4780 2 -43.235928940600026 -78.84896398229473 0.7973888648778669 0 0 0
4599 2 -41.263000492401964 -80.82203456316377 0.795434075932425 0 0 0
4600 2 -41.26074520695681 -82.79466394669207 2.7688033340613787 0 0 0
4602 2 -39.29007204420391 -82.79510514403283 0.7934792869869884 0 0 0
4603 2 -37.317003235796356 -80.82217579703396 0.7907831712809443 0 0 0
4604 2 -37.314747950351205 -82.79480518056224 2.7641524294098936 0 0 0
4605 2 -39.28767639854927 -80.82173459969319 2.766107218355333 0 0 0
4782 2 -41.26060484674734 -78.84866401882415 2.7680620073007747 0 0 0
4784 2 -39.28993168399443 -78.84910521616492 0.7927379602263809 0 0 0
4786 2 -37.31460759014173 -78.84880525269432 2.763411102649288 0 0 0
4606 2 -35.344074787598295 -82.79524637790303 0.7888283823355025 0 0 0
4607 2 -33.37100597919076 -80.82231703090416 0.7861322666294583 0 0 0
4608 2 -33.3687506937456 -82.79494641443243 2.7595015247584103 0 0 0
4609 2 -35.34167914194367 -80.82187583356337 2.7614563137038477 0 0 0
4610 2 -31.398077530992698 -82.79538761177321 0.7841774776840182 0 0 0
4613 2 -31.39568188533808 -80.82201706743358 2.7568054090523644 0 0 0
4788 2 -35.343934427388824 -78.8492464500351 0.7880870555748967 0 0 0
4790 2 -33.36861033353614 -78.84894648656451 2.7587601979978045 0 0 0
4792 2 -31.39793717078324 -78.84938768390529 0.7834361509234107 0 0 0
4611 2 -29.425008722585172 -80.82245826477435 0.7814813619779724 0 0 0
4612 2 -29.422753437140017 -82.79508764830261 2.754850620106925 0 0 0
4614 2 -27.452080274387104 -82.79552884564339 0.779526573032534 0 0 0
4615 2 -25.47901146597957 -80.82259949864454 0.7768304573264899 0 0 0
4616 2 -25.47675618053441 -82.79522888217282 2.75019971545544 0 0 0
4617 2 -27.44968462873248 -80.82215830130376 2.75215450440088 0 0 0
4794 2 -29.422613076930553 -78.8490877204347 2.7541092933463203 0 0 0
4796 2 -27.45193991417764 -78.84952891777547 0.77878524627193 0 0 0
4798 2 -25.476615820324948 -78.84922895430489 2.749458388694835 0 0 0
4618 2 -23.506083017781503 -82.79567007951358 0.7748756683810516 0 0 0
4619 2 -21.53301420937397 -80.82274073251473 0.7721795526750039 0 0 0
4620 2 -21.530758923928808 -82.79537011604299 2.7455488108039567 0 0 0
4621 2 -23.50368737212688 -80.82229953517394 2.747503599749396 0 0 0
4622 2 -19.560085761175905 -82.79581131338377 0.7702247637295674 0 0 0
4625 2 -19.557690115521282 -80.82244076904412 2.742852695097911 0 0 0
4800 2 -23.505942657572046 -78.84967015164565 0.7741343416204458 0 0 0
4802 2 -21.530618563719347 -78.84937018817509 2.744807484043351 0 0 0
4804 2 -19.55994540096644 -78.84981138551585 0.7694834369689598 0 0 0
4623 2 -17.58701695276837 -80.8228819663849 0.7675286480235233 0 0 0
4624 2 -17.58476166732321 -82.79551134991317 2.7408979061524708 0 0 0
4626 2 -15.614088504570297 -82.79595254725395 0.7655738590780796 0 0 0
4627 2 -13.641019696162765 -80.8230232002551 0.7628777433720355 0 0 0
4628 2 -13.63876441071761 -82.79565258378337 2.7362470015009883 0 0 0
4629 2 -15.611692858915678 -80.82258200291434 2.7382017904464258 0 0 0
4806 2 -17.584621307113746 -78.84951142204525 2.740156579391866 0 0 0
4808 2 -15.613948144360831 -78.84995261938602 0.7648325323174738 0 0 0
4810 2 -13.63862405050814 -78.84965265591545 2.7355056747403825 0 0 0
4630 2 -11.668091247964698 -82.79609378112414 0.7609229544265954 0 0 0
4631 2 -9.695022439557164 -80.82316443412526 0.7582268387205513 0 0 0
4632 2 -9.692767154112012 -82.79579381765356 2.731596096849503 0 0 0
4633 2 -11.665695602310075 -80.82272323678451 2.7335508857949433 0 0 0
4634 2 -7.722093991359096 -82.79623501499432 0.7562720497751148 0 0 0
4637 2 -7.719698345704476 -80.8228644706547 2.7288999811434564 0 0 0
4812 2 -11.66795088775523 -78.85009385325621 0.7601816276659896 0 0 0
4814 2 -9.692626793902544 -78.84979388978563 2.7308547700888974 0 0 0
4816 2 -7.721953631149629 -78.8502350871264 0.755530723014509 0 0 0
4635 2 -5.749025182951564 -80.82330566799546 0.7535759340690689 0 0 0
4636 2 -5.746769897506406 -82.79593505152373 2.726945192198019 0 0 0
4638 2 -3.7760967347535006 -82.7963762488645 0.7516211451236288 0 0 0
4639 2 -1.803027926345963 -80.82344690186564 0.7489250294175829 0 0 0
4640 2 -1.8007726409008058 -82.79607628539394 2.722294287546535 0 0 0
4641 2 -3.773701089098876 -80.82300570452489 2.724249076491975 0 0 0
4818 2 -5.746629537296943 -78.84993512365583 2.726203865437413 0 0 0
4820 2 -3.7759563745440303 -78.8503763209966 0.7508798183630212 0 0 0
4822 2 -1.8006322806913382 -78.85007635752599 2.721552960785929 0 0 0
4642 2 -179.37276411338854 -76.87109144983934 0.9574744119737755 0 0 0
4645 2 -175.42676685678293 -76.87123268370954 0.9528235073222913 0 0 0
4647 2 -177.39744001953585 -76.87079148636876 2.9281475543966815 0 0 0
4824 2 -179.37262375317903 -72.92509152197141 0.9567330852131661 0 0 0
4825 2 -179.37036846773393 -74.89772090549967 2.9301023433421207 0 0 0
4826 2 -177.39969530498104 -74.89816210284046 0.9547782962677296 0 0 0
4827 2 -175.42662649657342 -72.92523275584159 0.9520821805616855 0 0 0
4828 2 -175.42437121112835 -74.89786213936988 2.9254514386906365 0 0 0
4829 2 -177.39729965932636 -72.92479155850081 2.927406227636075 0 0 0
4649 2 -171.48076960017735 -76.8713739175797 0.9481726026708053 0 0 0
4651 2 -173.4514427629302 -76.87093272023894 2.9234966497451973 0 0 0
4655 2 -169.5054455063246 -76.87107395410911 2.918845745093713 0 0 0
4830 2 -173.4536980483754 -74.89830333671063 0.9501273916162436 0 0 0
4831 2 -171.48062923996784 -72.92537398971177 0.9474312759101995 0 0 0
4832 2 -171.4783739545227 -74.89800337324006 2.9208005340391523 0 0 0
4833 2 -173.45130240272073 -72.92493279237101 2.9227553229845915 0 0 0
4834 2 -169.5077007917698 -74.89844457058082 0.9454764869647612 0 0 0
4837 2 -169.50530514611515 -72.92507402624118 2.9181044183331055 0 0 0
4653 2 -167.53477234357172 -76.87151515144988 0.9435216980193211 0 0 0
4657 2 -163.58877508696614 -76.87165638532008 0.9388707933678386 0 0 0
4659 2 -165.559448249719 -76.87121518797933 2.914194840442229 0 0 0
4835 2 -167.53463198336223 -72.92551522358195 0.942780371258717 0 0 0
4836 2 -167.53237669791713 -74.89814460711027 2.916149629387667 0 0 0
4838 2 -165.5617035351642 -74.89858580445102 0.940825582313277 0 0 0
4839 2 -163.58863472675662 -72.92565645745213 0.9381294666072311 0 0 0
4840 2 -163.58637944131152 -74.89828584098044 2.911498724736183 0 0 0
4841 2 -165.55930788950957 -72.92521526011136 2.9134535136816213 0 0 0
4661 2 -159.64277783036053 -76.87179761919025 0.9342198887163526 0 0 0
4663 2 -161.61345099311345 -76.87135642184951 2.909543935790743 0 0 0
4667 2 -157.66745373650784 -76.87149765571968 2.9048930311392605 0 0 0
4842 2 -161.61570627855858 -74.89872703832121 0.9361746776617927 0 0 0
4843 2 -159.6426374701511 -72.92579769132233 0.9334785619557469 0 0 0
4844 2 -159.6403821847059 -74.8984270748506 2.9068478200846997 0 0 0
4845 2 -161.61331063290396 -72.92535649398157 2.908802609030138 0 0 0
4846 2 -157.66970902195297 -74.8988682721914 0.9315237730103068 0 0 0
4849 2 -157.66731337629835 -72.92549772785175 2.904151704378653 0 0 0
4665 2 -155.69678057375495 -76.87193885306044 0.9295689840648684 0 0 0
4669 2 -151.75078331714928 -76.87208008693064 0.9249180794133842 0 0 0
4671 2 -153.72145647990223 -76.87163888958986 2.9002421264877745 0 0 0
4847 2 -155.69664021354546 -72.92593892519251 0.9288276573042644 0 0 0
4848 2 -155.69438492810036 -74.8985683087208 2.9021969154332137 0 0 0
4850 2 -153.7237117653474 -74.89900950606157 0.9268728683588225 0 0 0
4851 2 -151.75064295693986 -72.9260801590627 0.9241767526527767 0 0 0
4852 2 -151.7483876714947 -74.89870954259098 2.8975460107817304 0 0 0
4853 2 -153.72131611969272 -72.92563896172193 2.8995007997271696 0 0 0
4673 2 -147.8047860605437 -76.87222132080082 0.9202671747619 0 0 0
4675 2 -149.7754592232966 -76.87178012346003 2.895591221836291 0 0 0
4679 2 -145.82946196669099 -76.87192135733025 2.890940317184806 0 0 0
4854 2 -149.77771450874178 -74.89915073993176 0.9222219637073383 0 0 0
4855 2 -147.80464570033422 -72.92622139293293 0.9195258480012924 0 0 0
4856 2 -147.8023904148891 -74.89885077646115 2.8928951061302453 0 0 0
4857 2 -149.77531886308708 -72.92578019559213 2.8948498950756854 0 0 0
4858 2 -145.83171725213617 -74.89929197380197 0.9175710590558559 0 0 0
4861 2 -145.82932160648153 -72.9259214294623 2.8901989904241994 0 0 0
4677 2 -143.8587888039381 -76.87236255467103 0.915616270110414 0 0 0
4859 2 -143.85864844372858 -72.92636262680308 0.91487494334981 0 0 0
4860 2 -143.85639315828348 -74.89899201033137 2.888244201478761 0 0 0
4681 2 -139.91279154733252 -76.87250378854122 0.9109653654589334 0 0 0
4683 2 -141.88346471008543 -76.87206259120043 2.8862894125333227 0 0 0
4862 2 -141.88571999553062 -74.89943320767213 0.9129201544043699 0 0 0
4863 2 -139.91265118712303 -72.9265038606733 0.910224038698324 0 0 0
4864 2 -139.91039590167787 -74.89913324420154 2.883593296827277 0 0 0
4865 2 -141.88332434987592 -72.9260626633325 2.885548085772716 0 0 0
4866 2 -137.93972273892498 -74.89957444154231 0.9082692497528875 0 0 0
4687 2 -137.93746745347985 -76.8722038250706 2.8816385078818376 0 0 0
4869 2 -137.9373270932704 -72.9262038972027 2.880897181121231 0 0 0
4685 2 -135.96679429072694 -76.87264502241139 0.9063144608074474 0 0 0
4689 2 -132.0207970341213 -76.87278625628157 0.9016635561559596 0 0 0
4691 2 -133.99147019687425 -76.87234505894078 2.8769876032303525 0 0 0
4867 2 -135.96665393051742 -72.92664509454346 0.905573134046838 0 0 0
4868 2 -135.9643986450723 -74.89927447807175 2.8789423921757917 0 0 0
4870 2 -133.9937254823194 -74.89971567541248 0.9036183451013997 0 0 0
4871 2 -132.02065667391182 -72.92678632841364 0.9009222293953556 0 0 0
4872 2 -132.0184013884667 -74.89941571194191 2.8742914875243084 0 0 0
4873 2 -133.99132983666476 -72.92634513107286 2.8762462764697476 0 0 0
4693 2 -128.07479977751572 -76.87292749015175 0.8970126515044772 0 0 0
4695 2 -130.04547294026867 -76.872486292811 2.872336698578869 0 0 0
4699 2 -126.09947568366302 -76.87262752668117 2.867685793927384 0 0 0
4874 2 -130.0477282257138 -74.89985690928269 0.8989674404499137 0 0 0
4875 2 -128.07465941730624 -72.92692756228382 0.8962713247438732 0 0 0
4876 2 -128.07240413186108 -74.89955694581211 2.8696405828728233 0 0 0
4877 2 -130.04533258005912 -72.92648636494305 2.8715953718182625 0 0 0
4878 2 -126.10173096910819 -74.89999814315287 0.8943165357984348 0 0 0
4881 2 -126.09933532345354 -72.92662759881327 2.8669444671667765 0 0 0
4697 2 -124.12880252091011 -76.87306872402193 0.8923617468529947 0 0 0
4701 2 -120.18280526430452 -76.87320995789212 0.8877108422015105 0 0 0
4703 2 -122.15347842705744 -76.87276876055137 2.8630348892759 0 0 0
4879 2 -124.12866216070061 -72.927068796154 0.8916204200923854 0 0 0
4880 2 -124.1264068752555 -74.89969817968229 2.864989678221338 0 0 0
4882 2 -122.15573371250258 -74.90013937702305 0.8896656311469471 0 0 0
4883 2 -120.18266490409505 -72.9272100300242 0.8869695154409012 0 0 0
4884 2 -120.18040961864988 -74.8998394135525 2.8603387735698558 0 0 0
4885 2 -122.15333806684797 -72.92676883268344 2.862293562515295 0 0 0
4705 2 -116.23680800769891 -76.87335119176231 0.8830599375500245 0 0 0
4707 2 -118.20748117045183 -76.87290999442155 2.858383984624415 0 0 0
4711 2 -114.26148391384622 -76.87305122829174 2.8537330799729324 0 0 0
4886 2 -118.20973645589697 -74.90028061089326 0.8850147264954629 0 0 0
4887 2 -116.23666764748947 -72.92735126389438 0.8823186107894188 0 0 0
4888 2 -116.2344123620443 -74.89998064742265 2.85568786891837 0 0 0
4889 2 -118.20734081024237 -72.9269100665536 2.857642657863809 0 0 0
4890 2 -114.26373919929141 -74.90042184476344 0.8803638218439787 0 0 0
4893 2 -114.26134355363676 -72.92705130042381 2.852991753212324 0 0 0
4709 2 -112.29081075109332 -76.8734924256325 0.8784090328985403 0 0 0
4713 2 -108.34481349448772 -76.8736336595027 0.8737581282470543 0 0 0
4715 2 -110.31548665724064 -76.87319246216192 2.8490821753214464 0 0 0
4891 2 -112.29067039088382 -72.92749249776458 0.8776677061379345 0 0 0
4892 2 -112.2884151054387 -74.90012188129285 2.8510369642668865 0 0 0
4894 2 -110.3177419426858 -74.90056307863365 0.8757129171924927 0 0 0
4895 2 -108.34467313427822 -72.92763373163476 0.8730168014864503 0 0 0
4896 2 -108.34241784883308 -74.90026311516304 2.8463860596154014 0 0 0
4897 2 -110.31534629703116 -72.92719253429398 2.8483408485608406 0 0 0
4717 2 -104.39881623788213 -76.87377489337288 0.8691072235955701 0 0 0
4719 2 -106.36948940063503 -76.8733336960321 2.844431270669962 0 0 0
4723 2 -102.42349214402942 -76.87347492990229 2.839780366018479 0 0 0
4898 2 -106.37174468608018 -74.90070431250382 0.8710620125410102 0 0 0
4899 2 -104.39867587767264 -72.92777496550495 0.8683658968349643 0 0 0
4900 2 -104.39642059222749 -74.90040434903322 2.841735154963917 0 0 0
4901 2 -106.36934904042556 -72.92733376816416 2.8436899439093564 0 0 0
4902 2 -102.42574742947458 -74.900845546374 0.866411107889526 0 0 0
4905 2 -102.42335178381997 -72.92747500203434 2.839039039257872 0 0 0
4721 2 -100.45281898127652 -76.87391612724308 0.8644563189440859 0 0 0
4725 2 -96.50682172467093 -76.87405736111324 0.8598054142926053 0 0 0
4727 2 -98.47749488742383 -76.87361616377247 2.8351294613669937 0 0 0
4903 2 -100.45267862106701 -72.92791619937515 0.8637149921834801 0 0 0
4904 2 -100.4504233356219 -74.90054558290342 2.837084250312433 0 0 0
4906 2 -98.479750172869 -74.90098678024418 0.8617602032380418 0 0 0
4907 2 -96.50668136446144 -72.92805743324531 0.8590640875319959 0 0 0
4908 2 -96.50442607901628 -74.9006868167736 2.832433345660947 0 0 0
4909 2 -98.47735452721435 -72.92761623590454 2.834388134606387 0 0 0
4729 2 -92.56082446806532 -76.87419859498343 0.8551545096411175 0 0 0
4731 2 -94.53149763081825 -76.87375739764266 2.8304785567155095 0 0 0
4735 2 -90.58550037421263 -76.87389863151286 2.8258276520640253 0 0 0
4910 2 -94.53375291626337 -74.90112801411436 0.8571092985865576 0 0 0
4911 2 -92.56068410785586 -72.92819866711551 0.8544131828805099 0 0 0
4912 2 -92.55842882241069 -74.90082805064378 2.8277824410094645 0 0 0
4913 2 -94.53135727060875 -72.92775746977472 2.829737229954903 0 0 0
4914 2 -90.58775565965779 -74.90126924798456 0.8524583939350716 0 0 0
4917 2 -90.58536001400317 -72.92789870364493 2.8250863253034195 0 0 0
4733 2 -88.61482721145973 -76.87433982885362 0.8505036049896333 0 0 0
4737 2 -84.66882995485412 -76.87448106272382 0.8458527003381509 0 0 0
4739 2 -86.63950311760703 -76.87403986538305 2.82117674741254 0 0 0
4915 2 -88.61468685125027 -72.92833990098569 0.8497622782290293 0 0 0
4916 2 -88.61243156580511 -74.90096928451398 2.8231315363579794 0 0 0
4918 2 -86.6417584030522 -74.90141048185474 0.8478074892835892 0 0 0
4919 2 -84.66868959464463 -72.92848113485589 0.8451113735775415 0 0 0
4920 2 -84.66643430919949 -74.90111051838417 2.818480631706495 0 0 0
4921 2 -86.63936275739756 -72.92803993751512 2.8204354206519335 0 0 0
4741 2 -80.72283269824851 -76.874622296594 0.8412017956866649 0 0 0
4743 2 -82.69350586100146 -76.87418109925324 2.816525842761056 0 0 0
4747 2 -78.74750860439582 -76.87432233312343 2.811874938109571 0 0 0
4922 2 -82.69576114644659 -74.90155171572493 0.843156584632105 0 0 0
4923 2 -80.72269233803907 -72.92862236872605 0.8404604689260573 0 0 0
4924 2 -80.72043705259388 -74.90125175225432 2.81382972705501 0 0 0
4925 2 -82.69336550079197 -72.9281811713853 2.81578451600045 0 0 0
4926 2 -78.74976388984098 -74.90169294959512 0.838505679980619 0 0 0
4929 2 -78.74736824418636 -72.92832240525549 2.811133611348966 0 0 0
4745 2 -76.77683544164292 -76.87476353046418 0.8365508910351789 0 0 0
4749 2 -72.83083818503732 -76.87490476433437 0.8318999863836964 0 0 0
4751 2 -74.80151134779021 -76.8744635669936 2.8072240334580867 0 0 0
4927 2 -76.77669508143345 -72.92876360259625 0.8358095642745749 0 0 0
4928 2 -76.77443979598829 -74.90139298612452 2.809178822403527 0 0 0
4930 2 -74.80376663323538 -74.90183418346531 0.833854775329133 0 0 0
4931 2 -72.83069782482784 -72.92890483646643 0.8311586596230889 0 0 0
4932 2 -72.82844253938268 -74.90153421999472 2.8045279177520426 0 0 0
4933 2 -74.80137098758074 -72.92846363912568 2.806482706697481 0 0 0
4753 2 -68.88484092843171 -76.87504599820457 0.8272490817322122 0 0 0
4755 2 -70.85551409118462 -76.87460480086378 2.8025731288066034 0 0 0
4759 2 -66.90951683457901 -76.87474603473397 2.7979222241551174 0 0 0
4934 2 -70.85776937662976 -74.90197541733549 0.8292038706776506 0 0 0
4935 2 -68.88470056822223 -72.92904607033661 0.8265077549716064 0 0 0
4936 2 -68.88244528277707 -74.90167545386491 2.7998770131005566 0 0 0
4937 2 -70.85537373097513 -72.92860487299585 2.8018318020459976 0 0 0
4938 2 -66.91177212002418 -74.90211665120567 0.8245529660261681 0 0 0
4941 2 -66.90937647436955 -72.92874610686603 2.7971808973945125 0 0 0
4757 2 -64.93884367182612 -76.87518723207475 0.8225981770807298 0 0 0
4761 2 -60.99284641522051 -76.87532846594493 0.817947272429242 0 0 0
4763 2 -62.96351957797339 -76.87488726860416 2.793271319503635 0 0 0
4939 2 -64.93870331161665 -72.92918730420682 0.8218568503201222 0 0 0
4940 2 -64.93644802617149 -74.90181668773508 2.7952261084490733 0 0 0
4942 2 -62.965774863418574 -74.90225788507585 0.8199020613746821 0 0 0
4943 2 -60.99270605501104 -72.92932853807702 0.8172059456686362 0 0 0
4944 2 -60.990450769565875 -74.90195792160529 2.790575203797589 0 0 0
4945 2 -62.96337921776394 -72.92888734073622 2.7925299927430283 0 0 0
4765 2 -57.046849158614904 -76.87546969981511 0.8132963677777578 0 0 0
4767 2 -59.017522321367814 -76.87502850247434 2.78862041485215 0 0 0
4771 2 -55.071525064762206 -76.87516973634452 2.7839695102006656 0 0 0
4946 2 -59.01977760681297 -74.90239911894606 0.8152511567231961 0 0 0
4947 2 -57.04670879840544 -72.92946977194717 0.8125550410171503 0 0 0
4948 2 -57.044453512960274 -74.90209915547547 2.785924299146105 0 0 0
4949 2 -59.01738196115834 -72.9290285746064 2.787879088091544 0 0 0
4950 2 -55.07378035020735 -74.90254035281623 0.8106002520717119 0 0 0
4953 2 -55.071384704552734 -72.9291698084766 2.78322818344006 0 0 0
4769 2 -53.1008519020093 -76.8756109336853 0.8086454631262754 0 0 0
4773 2 -49.154854645403695 -76.87575216755548 0.8039945584747894 0 0 0
4775 2 -51.12552780815661 -76.87531097021473 2.7793186055491805 0 0 0
4951 2 -53.10071154179984 -72.92961100581735 0.8079041363656696 0 0 0
4952 2 -53.09845625635467 -74.90224038934566 2.781273394494619 0 0 0
4954 2 -51.127783093601764 -74.90268158668643 0.8059493474202295 0 0 0
4955 2 -49.15471428519424 -72.92975223968756 0.8032532317141836 0 0 0
4956 2 -49.15245899974908 -74.90238162321585 2.7766224898431355 0 0 0
4957 2 -51.12538744794714 -72.9293110423468 2.7785772787885747 0 0 0
4777 2 -45.2088573887981 -76.87589340142567 0.7993436538233034 0 0 0
4779 2 -47.17953055155101 -76.87545220408491 2.7746677008976963 0 0 0
4783 2 -43.23353329494541 -76.87559343795509 2.770016796246212 0 0 0
4958 2 -47.18178583699616 -74.90282282055661 0.8012984427687453 0 0 0
4959 2 -45.20871702858863 -72.92989347355773 0.7986023270626976 0 0 0
4960 2 -45.20646174314348 -74.90252285708603 2.7719715851916513 0 0 0
4961 2 -47.17939019134155 -72.92945227621696 2.7739263741370923 0 0 0
4962 2 -43.23578858039057 -74.90296405442679 0.7966475381172593 0 0 0
4965 2 -43.23339293473594 -72.92959351008716 2.7692754694856054 0 0 0
4781 2 -41.2628601321925 -76.87603463529585 0.794692749171821 0 0 0
4785 2 -37.31686287558689 -76.87617586916605 0.7900418445203368 0 0 0
4787 2 -39.287536038339816 -76.87573467182526 2.765365891594727 0 0 0
4963 2 -41.262719771983036 -72.93003470742792 0.7939514224112134 0 0 0
4964 2 -41.26046448653787 -74.90266409095621 2.7673206805401662 0 0 0
4966 2 -39.28979132378497 -74.90310528829698 0.7919966334657769 0 0 0
4967 2 -37.31672251537743 -72.9301759412981 0.7893005177597292 0 0 0
4968 2 -37.31446722993227 -74.90280532482639 2.762669775888683 0 0 0
4969 2 -39.287395678130345 -72.92973474395734 2.764624564834123 0 0 0
4789 2 -33.370865618981284 -76.87631710303626 0.7853909398688508 0 0 0
4791 2 -35.34153878173421 -76.87587590569545 2.760714986943243 0 0 0
4795 2 -31.395541525128618 -76.87601713956565 2.7560640822917595 0 0 0
4970 2 -35.34379406717937 -74.90324652216718 0.7873457288142927 0 0 0
4971 2 -33.370725258771834 -72.93031717516831 0.7846496131082468 0 0 0
4972 2 -33.36846997332667 -74.90294655869658 2.758018871237198 0 0 0
4973 2 -35.34139842152474 -72.9298759778275 2.759973660182638 0 0 0
4974 2 -31.397796810573762 -74.90338775603733 0.7826948241628049 0 0 0
4977 2 -31.39540116491915 -72.93001721169772 2.755322755531152 0 0 0
4793 2 -29.4248683623757 -76.87645833690644 0.7807400352173683 0 0 0
4797 2 -25.478871105770107 -76.87659957077663 0.7760891305658841 0 0 0
4799 2 -27.44954426852301 -76.87615837343583 2.7514131776402735 0 0 0
4975 2 -29.424728002166237 -72.93045840903851 0.7799987084567608 0 0 0
4976 2 -29.422472716721085 -74.90308779256677 2.7533679665857127 0 0 0
4978 2 -27.45179955396817 -74.90352898990753 0.7780439195113225 0 0 0
4979 2 -25.478730745560643 -72.9305996429087 0.7753478038052766 0 0 0
4980 2 -25.476475460115484 -74.90322902643696 2.7487170619342294 0 0 0
4981 2 -27.449403908313556 -72.93015844556791 2.7506718508796695 0 0 0
4801 2 -21.532873849164503 -76.8767408046468 0.7714382259143999 0 0 0
4803 2 -23.503547011917416 -76.87629960730602 2.7467622729887893 0 0 0
4807 2 -19.55754975531181 -76.8764408411762 2.742111368337306 0 0 0
4982 2 -23.505802297362575 -74.90367022377774 0.77339301485984 0 0 0
4983 2 -21.53273348895504 -72.93074087677887 0.7706968991537924 0 0 0
4984 2 -21.530478203509883 -74.90337026030714 2.7440661572827443 0 0 0
4985 2 -23.503406651707945 -72.93029967943808 2.7460209462281835 0 0 0
4986 2 -19.559805040756974 -74.90381145764789 0.7687421102083505 0 0 0
4989 2 -19.55740939510235 -72.93044091330827 2.741370041576702 0 0 0
4805 2 -17.586876592558898 -76.87688203851698 0.7667873212629122 0 0 0
4809 2 -13.6408793359533 -76.87702327238718 0.7621364166114297 0 0 0
4811 2 -15.61155249870621 -76.8765820750464 2.737460463685821 0 0 0
4987 2 -17.586736232349434 -72.93088211064904 0.7660459945023046 0 0 0
4988 2 -17.584480946904275 -74.90351149417732 2.739415252631261 0 0 0
4990 2 -15.61380778415137 -74.9039526915181 0.764091205556868 0 0 0
4991 2 -13.640738975743833 -72.93102334451923 0.7613950898508257 0 0 0
4992 2 -13.638483690298678 -74.90365272804752 2.734764347979775 0 0 0
4993 2 -15.611412138496746 -72.93058214717848 2.736719136925215 0 0 0
4813 2 -9.6948820793477 -76.87716450625736 0.7574855119599473 0 0 0
4815 2 -11.665555242100615 -76.87672330891661 2.7328095590343375 0 0 0
4819 2 -7.719557985495009 -76.87686454278678 2.7281586543828524 0 0 0
4994 2 -11.667810527545766 -74.90409392538828 0.7594403009053856 0 0 0
4995 2 -9.694741719138234 -72.93116457838941 0.7567441851993397 0 0 0
4996 2 -9.692486433693077 -74.90379396191769 2.7301134433282916 0 0 0
4997 2 -11.665414881891147 -72.93072338104865 2.732068232273731 0 0 0
4998 2 -7.721813270940165 -74.90423515925846 0.7547893962538996 0 0 0
5001 2 -7.719417625285543 -72.93086461491883 2.7274173276222475 0 0 0
4817 2 -5.748884822742094 -76.87730574012751 0.7528346073084595 0 0 0
4821 2 -1.802887566136499 -76.87744697399772 0.7481837026569753 0 0 0
4823 2 -3.773560728889408 -76.87700577665696 2.7235077497313673 0 0 0
4999 2 -5.748744462532634 -72.93130581225961 0.7520932805478555 0 0 0
5000 2 -5.7464891770874775 -74.90393519578788 2.7254625386768074 0 0 0
5002 2 -3.7758160143345645 -74.90437639312867 0.7501384916024154 0 0 0
5003 2 -1.802747205927033 -72.93144704612978 0.7474423758963695 0 0 0
5004 2 -1.800491920481876 -74.90407642965808 2.7208116340253214 0 0 0
5005 2 -3.7734203686799406 -72.93100584878903 2.7227664229707615 0 0 0
5006 2 -179.3724833929696 -68.9790915941035 0.9559917584525621 0 0 0
5007 2 -179.37022810752438 -70.95172097763178 2.929361016581515 0 0 0
5008 2 -177.39955494477158 -70.95216217497254 0.954036969507122 0 0 0
5009 2 -175.42648613636396 -68.97923282797366 0.9513408538010761 0 0 0
5010 2 -175.42423085091883 -70.95186221150196 2.92471011193003 0 0 0
5011 2 -177.39715929911694 -68.97879163063288 2.926664900875469 0 0 0
5189 2 -179.37008774731495 -67.00572104976386 2.9286196898209083 0 0 0
5190 2 -177.399414584562 -67.00616224710463 0.953295642746518 0 0 0
5192 2 -175.42409049070935 -67.00586228363404 2.923968785169424 0 0 0
5012 2 -173.4535576881659 -70.95230340884272 0.9493860648556378 0 0 0
5013 2 -171.4804888797584 -68.97937406184384 0.9466899491495937 0 0 0
5014 2 -171.4782335943132 -70.95200344537214 2.9200592072785465 0 0 0
5015 2 -173.45116204251127 -68.9789328645031 2.922013996223985 0 0 0
5016 2 -169.50756043156028 -70.9524446427129 0.9447351602041554 0 0 0
5019 2 -169.50516478590572 -68.97907409837326 2.9173630915725006 0 0 0
5194 2 -173.45341732795643 -67.00630348097478 0.9486447380950338 0 0 0
5196 2 -171.47809323410374 -67.00600351750423 2.91931788051794 0 0 0
5198 2 -169.50742007135082 -67.00644471484499 0.9439938334435496 0 0 0
5017 2 -167.5344916231528 -68.97951529571402 0.9420390444981113 0 0 0
5018 2 -167.53223633770762 -70.95214467924234 2.9154083026270623 0 0 0
5020 2 -165.5615631749547 -70.9525858765831 0.9400842555526694 0 0 0
5021 2 -163.5884943665472 -68.97965652958423 0.9373881398466217 0 0 0
5022 2 -163.58623908110206 -70.95228591311253 2.910757397975579 0 0 0
5023 2 -165.55916752930008 -68.97921533224344 2.9127121869210173 0 0 0
5200 2 -167.53209597749813 -67.0061447513744 2.9146669758664556 0 0 0
5202 2 -165.56142281474527 -67.00658594871518 0.9393429287920672 0 0 0
5204 2 -163.58609872089255 -67.00628598524459 2.9100160712149714 0 0 0
5024 2 -161.61556591834912 -70.95272711045328 0.9354333509011852 0 0 0
5025 2 -159.6424971099416 -68.97979776345441 0.9327372351951393 0 0 0
5026 2 -159.64024182449646 -70.95242714698267 2.906106493324092 0 0 0
5027 2 -161.61317027269448 -68.97935656611365 2.9080612822695313 0 0 0
5028 2 -157.6695686617435 -70.95286834432348 0.930782446249701 0 0 0
5031 2 -157.6671730160889 -68.97949779998382 2.903410377618049 0 0 0
5206 2 -161.61542555813966 -67.00672718258537 0.9346920241405812 0 0 0
5208 2 -159.64010146428694 -67.00642721911477 2.905365166563487 0 0 0
5210 2 -157.66942830153405 -67.00686841645555 0.9300411194890952 0 0 0
5029 2 -155.696499853336 -68.9799389973246 0.9280863305436569 0 0 0
5030 2 -155.69424456789082 -70.95256838085287 2.9014555886726097 0 0 0
5032 2 -153.72357140513793 -70.95300957819366 0.9261315415982168 0 0 0
5033 2 -151.75050259673037 -68.98008023119478 0.9234354258921726 0 0 0
5034 2 -151.7482473112852 -70.95270961472308 2.8968046840211246 0 0 0
5035 2 -153.72117575948332 -68.97963903385401 2.898759472966563 0 0 0
5212 2 -155.6941042076814 -67.00656845298495 2.900714261912003 0 0 0
5214 2 -153.72343104492847 -67.00700965032574 0.9253902148376145 0 0 0
5216 2 -151.74810695107575 -67.00670968685515 2.896063357260517 0 0 0
5036 2 -149.7775741485323 -70.95315081206384 0.9214806369467308 0 0 0
5037 2 -147.80450534012476 -68.980221465065 0.9187845212406867 0 0 0
5038 2 -147.8022500546796 -70.95285084859324 2.8921537793696395 0 0 0
5039 2 -149.7751785028777 -68.9797802677242 2.8941085683150787 0 0 0
5040 2 -145.8315768919267 -70.95329204593402 0.9168297322952483 0 0 0
5043 2 -145.8291812462721 -68.97992150159439 2.8894576636635945 0 0 0
5218 2 -149.7774337883228 -67.00715088419594 0.9207393101861268 0 0 0
5220 2 -147.80210969447012 -67.00685092072531 2.8914124526090337 0 0 0
5222 2 -145.83143653171723 -67.0072921180661 0.9160884055346425 0 0 0
5041 2 -143.85850808351918 -68.98036269893517 0.9141336165892024 0 0 0
5042 2 -143.856252798074 -70.95299208246344 2.8875028747181553 0 0 0
5224 2 -143.8561124378645 -67.00699215459552 2.8867615479575486 0 0 0
5044 2 -141.88557963532114 -70.95343327980423 0.9121788276437659 0 0 0
5045 2 -139.91251082691358 -68.98050393280536 0.9094827119377182 0 0 0
5046 2 -139.91025554146842 -70.95313331633362 2.882851970066671 0 0 0
5047 2 -141.8831839896665 -68.98006273546457 2.8848067590121103 0 0 0
5226 2 -141.88543927511165 -67.00743335193629 0.9114375008831601 0 0 0
5228 2 -139.91011518125893 -67.00713338846572 2.8821106433060653 0 0 0
5048 2 -137.9395823787155 -70.9535745136744 0.9075279229922781 0 0 0
5230 2 -137.93944201850604 -67.00757458580647 0.9067865962316741 0 0 0
5051 2 -137.9371867330609 -68.98020396933477 2.880155854360627 0 0 0
5049 2 -135.966513570308 -68.98064516667553 0.9048318072862322 0 0 0
5050 2 -135.9642582848628 -70.95327455020382 2.8782010654151877 0 0 0
5052 2 -133.99358512210992 -70.95371574754458 0.9028770183407921 0 0 0
5053 2 -132.0205163137024 -68.98078640054571 0.9001809026347516 0 0 0
5054 2 -132.0182610282572 -70.953415784074 2.8735501607637017 0 0 0
5055 2 -133.99118947645528 -68.98034520320495 2.875504949709141 0 0 0
5232 2 -135.96411792465335 -67.0072746223359 2.87745973865458 0 0 0
5234 2 -133.99344476190043 -67.00771581967666 0.9021356915801917 0 0 0
5236 2 -132.01812066804774 -67.00741585620607 2.872808834003095 0 0 0
5056 2 -130.04758786550434 -70.95385698141476 0.8982261136893115 0 0 0
5057 2 -128.07451905709678 -68.9809276344159 0.8955299979832674 0 0 0
5058 2 -128.07226377165162 -70.95355701794419 2.8688992561122175 0 0 0
5059 2 -130.04519221984972 -68.98048643707513 2.870854045057656 0 0 0
5060 2 -126.10159060889872 -70.95399821528494 0.893575209037829 0 0 0
5063 2 -126.0991949632441 -68.98062767094534 2.8662031404061734 0 0 0
5238 2 -130.04744750529485 -67.00785705354684 0.8974847869287057 0 0 0
5240 2 -128.07212341144216 -67.00755709007628 2.8681579293516126 0 0 0
5242 2 -126.10145024868925 -67.00799828741704 0.8928338822772197 0 0 0
5061 2 -124.12852180049119 -68.9810688682861 0.8908790933317832 0 0 0
5062 2 -124.12626651504603 -70.95369825181437 2.8642483514607333 0 0 0
5064 2 -122.15559335229314 -70.95413944915516 0.8889243043863395 0 0 0
5065 2 -120.18252454388559 -68.98121010215628 0.8862281886802954 0 0 0
5066 2 -120.18026925844045 -70.95383948568455 2.85959744680925 0 0 0
5067 2 -122.1531977066385 -68.98076890481552 2.8615522357546874 0 0 0
5244 2 -124.12612615483657 -67.00769832394646 2.8635070247001257 0 0 0
5246 2 -122.15545299208365 -67.00813952128725 0.8881829776257391 0 0 0
5248 2 -120.18012889823098 -67.00783955781664 2.8588561200486433 0 0 0
5068 2 -118.20959609568752 -70.95428068302535 0.8842733997348571 0 0 0
5069 2 -116.23652728727998 -68.98135133602645 0.881577284028813 0 0 0
5070 2 -116.23427200183484 -70.95398071955476 2.854946542157765 0 0 0
5071 2 -118.2072004500329 -68.98091013868569 2.856901331103204 0 0 0
5072 2 -114.26359883908192 -70.95442191689553 0.8796224950833729 0 0 0
5075 2 -114.26120319342729 -68.98105137255588 2.852250426451719 0 0 0
5250 2 -118.20945573547804 -67.00828075515743 0.8835320729742513 0 0 0
5252 2 -116.23413164162535 -67.00798079168683 2.854205215397158 0 0 0
5254 2 -114.26345847887244 -67.00842198902761 0.8788811683227671 0 0 0
5073 2 -112.29053003067439 -68.98149256989664 0.8769263793773305 0 0 0
5074 2 -112.28827474522922 -70.95412195342493 2.8502956375062807 0 0 0
5076 2 -110.31760158247631 -70.95456315076572 0.8749715904318869 0 0 0
5077 2 -108.34453277406877 -68.98163380376685 0.8722754747258445 0 0 0
5078 2 -108.34227748862362 -70.95426318729513 2.8456447328547965 0 0 0
5079 2 -110.31520593682166 -68.98119260642605 2.847599521800235 0 0 0
5256 2 -112.28813438501975 -67.00812202555701 2.849554310745674 0 0 0
5258 2 -110.31746122226686 -67.0085632228978 0.8742302636712846 0 0 0
5260 2 -108.34213712841417 -67.00826325942721 2.84490340609419 0 0 0
5080 2 -106.3716043258707 -70.95470438463589 0.8703206857804044 0 0 0
5081 2 -104.39853551746317 -68.98177503763704 0.8676245700743603 0 0 0
5082 2 -104.39628023201801 -70.95440442116532 2.8409938282033114 0 0 0
5083 2 -106.36920868021608 -68.98133384029624 2.8429486171487506 0 0 0
5084 2 -102.4256070692651 -70.9548456185061 0.8656697811289202 0 0 0
5087 2 -102.42321142361048 -68.98147507416644 2.8382977124972646 0 0 0
5262 2 -106.37146396566125 -67.00870445676797 0.8695793590197987 0 0 0
5264 2 -104.39613987180857 -67.00840449329739 2.8402525014427047 0 0 0
5266 2 -102.42546670905566 -67.00884569063815 0.8649284543683127 0 0 0
5085 2 -100.45253826085758 -68.98191627150722 0.8629736654228743 0 0 0
5086 2 -100.45028297541243 -70.9545456550355 2.836342923551827 0 0 0
5088 2 -98.47960981265952 -70.95498685237628 0.8610188764774342 0 0 0
5089 2 -96.50654100425197 -68.9820575053774 0.8583227607713901 0 0 0
5090 2 -96.50428571880684 -70.9546868889057 2.831692018900342 0 0 0
5091 2 -98.47721416700489 -68.9816163080366 2.833646807845783 0 0 0
5268 2 -100.45014261520296 -67.00854572716759 2.8356015967912214 0 0 0
5270 2 -98.47946945245008 -67.00898692450835 0.8602775497168302 0 0 0
5272 2 -96.50414535859738 -67.00868696103777 2.8309506921397363 0 0 0
5092 2 -94.53361255605391 -70.95512808624643 0.85636797182595 0 0 0
5093 2 -92.56054374764639 -68.9821987392476 0.8536718561199077 0 0 0
5094 2 -92.55828846220125 -70.95482812277587 2.8270411142488587 0 0 0
5095 2 -94.53121691039928 -68.9817575419068 2.828995903194297 0 0 0
5096 2 -90.58761529944832 -70.95526932011664 0.8517170671744658 0 0 0
5099 2 -90.58521965379369 -68.98189877577703 2.824344998542813 0 0 0
5274 2 -94.53347219584447 -67.00912815837853 0.8556266450653478 0 0 0
5276 2 -92.55814810199179 -67.00882819490793 2.826299787488251 0 0 0
5278 2 -90.58747493923886 -67.00926939224871 0.8509757404138618 0 0 0
5097 2 -88.61454649104078 -68.98233997311776 0.8490209514684217 0 0 0
5098 2 -88.61229120559562 -70.95496935664606 2.8223902095973736 0 0 0
5100 2 -86.64161804284272 -70.95541055398684 0.8470661625229816 0 0 0
5101 2 -84.66854923443518 -68.98248120698796 0.8443700468169375 0 0 0
5102 2 -84.66629394899005 -70.95511059051623 2.8177393049458894 0 0 0
5103 2 -86.63922239718809 -68.98204000964719 2.8196940938913286 0 0 0
5280 2 -88.6121508453862 -67.00896942877814 2.821648882836768 0 0 0
5282 2 -86.64147768263325 -67.0094106261189 0.8463248357623758 0 0 0
5284 2 -84.66615358878056 -67.00911066264833 2.8169979781852827 0 0 0
5104 2 -82.69562078623711 -70.955551787857 0.8424152578714974 0 0 0
5105 2 -80.72255197782958 -68.98262244085814 0.8397191421654533 0 0 0
5106 2 -80.72029669238444 -70.95525182438641 2.813088400294405 0 0 0
5107 2 -82.69322514058248 -68.98218124351737 2.8150431892398444 0 0 0
5108 2 -78.74962352963152 -70.9556930217272 0.8377643532200132 0 0 0
5111 2 -78.74722788397688 -68.98232247738757 2.8103922845883593 0 0 0
5286 2 -82.69548042602764 -67.0095518599891 0.8416739311108934 0 0 0
5288 2 -80.72015633217497 -67.00925189651848 2.8123470735337985 0 0 0
5290 2 -78.74948316942205 -67.00969309385927 0.8370230264594127 0 0 0
5109 2 -76.77655472122397 -68.98276367472833 0.8350682375139691 0 0 0
5110 2 -76.77429943577883 -70.9553930582566 2.80843749564292 0 0 0
5112 2 -74.8036262730259 -70.95583425559738 0.8331134485685308 0 0 0
5113 2 -72.83055746461837 -68.98290490859853 0.8304173328624849 0 0 0
5114 2 -72.8283021791732 -70.95553429212679 2.803786590991436 0 0 0
5115 2 -74.80123062737127 -68.98246371125772 2.805741379936875 0 0 0
5292 2 -76.77415907556937 -67.0093931303887 2.8076961688823143 0 0 0
5294 2 -74.80348591281646 -67.00983432772948 0.8323721218079232 0 0 0
5296 2 -72.82816181896375 -67.00953436425888 2.80304526423083 0 0 0
5116 2 -70.85762901642032 -70.95597548946756 0.8284625439170448 0 0 0
5117 2 -68.88456020801279 -68.98304614246872 0.8257664282110024 0 0 0
5118 2 -68.88230492256761 -70.95567552599698 2.7991356863399526 0 0 0
5119 2 -70.85523337076569 -68.98260494512793 2.801090475285391 0 0 0
5120 2 -66.91163175981472 -70.95611672333776 0.8238116392655588 0 0 0
5123 2 -66.90923611416008 -68.98274617899811 2.7964395706339067 0 0 0
5298 2 -70.85748865621085 -67.00997556159965 0.827721217156439 0 0 0
5300 2 -68.88216456235816 -67.00967559812905 2.798394359579347 0 0 0
5302 2 -66.91149139960524 -67.01011679546983 0.8230703125049565 0 0 0
5121 2 -64.93856295140716 -68.98318737633889 0.8211155235595164 0 0 0
5122 2 -64.93630766596203 -70.95581675986718 2.7944847816884675 0 0 0
5124 2 -62.9656345032091 -70.95625795720797 0.8191607346140763 0 0 0
5125 2 -60.99256569480158 -68.9833286102091 0.8164646189080305 0 0 0
5126 2 -60.990310409356404 -70.95595799373736 2.7898338770369833 0 0 0
5127 2 -62.96323885755447 -68.98288741286831 2.7917886659824216 0 0 0
5304 2 -64.93616730575255 -67.00981683199927 2.79374345492786 0 0 0
5306 2 -62.965494142999646 -67.01025802934005 0.8184194078534688 0 0 0
5308 2 -60.99017004914695 -67.00995806586944 2.7890925502763766 0 0 0
5128 2 -59.01963724660351 -70.9563991910781 0.8145098299625904 0 0 0
5129 2 -57.046568438195976 -68.98346984407927 0.811813714256548 0 0 0
5130 2 -57.04431315275082 -70.95609922760755 2.785182972385498 0 0 0
5131 2 -59.01724160094888 -68.98302864673849 2.7871377613309374 0 0 0
5132 2 -55.07363998999791 -70.95654042494832 0.8098589253111061 0 0 0
5135 2 -55.07124434434327 -68.98316988060866 2.782486856679454 0 0 0
5310 2 -59.019496886394045 -67.01039926321019 0.8137685032019863 0 0 0
5312 2 -57.044172792541346 -67.01009929973962 2.7844416456248924 0 0 0
5314 2 -55.07349962978843 -67.01054049708037 0.8091175985505039 0 0 0
5133 2 -53.10057118159037 -68.98361107794943 0.8071628096050638 0 0 0
5134 2 -53.098315896145216 -70.95624046147775 2.780532067734015 0 0 0
5136 2 -51.1276427333923 -70.95668165881851 0.8052080206596237 0 0 0
5137 2 -49.15457392498477 -68.98375231181963 0.8025119049535796 0 0 0
5138 2 -49.152318639539615 -70.95638169534791 2.7758811630825297 0 0 0
5139 2 -51.12524708773768 -68.98331111447888 2.777835952027968 0 0 0
5316 2 -53.098175535935745 -67.01024053360983 2.779790740973408 0 0 0
5318 2 -51.12750237318284 -67.01068173095061 0.8044666938990179 0 0 0
5320 2 -49.15217827933016 -67.01038176748001 2.775139836321923 0 0 0
5140 2 -47.1816454767867 -70.95682289268869 0.800557116008136 0 0 0
5141 2 -45.20857666837918 -68.98389354568982 0.7978610003020936 0 0 0
5142 2 -45.206321382934014 -70.95652292921811 2.7712302584310446 0 0 0
5143 2 -47.179249831132076 -68.98345234834906 2.773185047376484 0 0 0
5144 2 -43.235648220181105 -70.95696412655887 0.7959062113566553 0 0 0
5147 2 -43.233252574526475 -68.98359358221921 2.7685341427250005 0 0 0
5322 2 -47.18150511657724 -67.01082296482078 0.7998157892475302 0 0 0
5324 2 -45.20618102272455 -67.01052300135017 2.7704889316704415 0 0 0
5326 2 -43.23550785997164 -67.01096419869096 0.7951648845960495 0 0 0
5145 2 -41.262579411773565 -68.98403477955999 0.7932100956506094 0 0 0
5146 2 -41.260324126328406 -70.95666416308829 2.7665793537795613 0 0 0
5148 2 -39.289650963575504 -70.95710536042905 0.7912553067051693 0 0 0
5149 2 -37.31658215516797 -68.9841760134302 0.7885591909991252 0 0 0
5150 2 -37.314326869722805 -70.95680539695846 2.761928449128077 0 0 0
5151 2 -39.28725531792089 -68.98373481608942 2.7638832380735154 0 0 0
5328 2 -41.260183766118956 -67.01066423522037 2.7658380270189555 0 0 0
5330 2 -39.28951060336603 -67.01110543256115 0.7905139799445671 0 0 0
5332 2 -37.31418650951334 -67.01080546909056 2.7611871223674704 0 0 0
5152 2 -35.343653706969896 -70.95724659429926 0.7866044020536851 0 0 0
5153 2 -33.37058489856236 -68.9843172473004 0.783908286347641 0 0 0
5154 2 -33.36832961311721 -70.95694663082867 2.757277544476591 0 0 0
5155 2 -35.34125806131528 -68.98387604995962 2.7592323334220312 0 0 0
5156 2 -31.397656450364305 -70.95738782816944 0.7819534974022009 0 0 0
5159 2 -31.395260804709682 -68.98401728382979 2.754581428770547 0 0 0
5334 2 -35.34351334676044 -67.01124666643132 0.7858630752930811 0 0 0
5336 2 -33.36818925290774 -67.01094670296074 2.756536217715987 0 0 0
5338 2 -31.397516090154834 -67.01138790030151 0.7812121706415951 0 0 0
5157 2 -29.424587641956773 -68.98445848117056 0.7792573816961568 0 0 0
5158 2 -29.422332356511614 -70.95708786469886 2.752626639825108 0 0 0
5160 2 -27.451659193758697 -70.9575290620396 0.7773025927507149 0 0 0
5161 2 -25.478590385351172 -68.98459971504079 0.7746064770446726 0 0 0
5162 2 -25.476335099906013 -70.95722909856903 2.7479757351736236 0 0 0
5163 2 -27.44926354810409 -68.9841585177 2.749930524119063 0 0 0
5340 2 -29.422191996302157 -67.01108793683095 2.751885313064501 0 0 0
5342 2 -27.45151883354924 -67.01152913417171 0.7765612659901109 0 0 0
5344 2 -25.476194739696545 -67.01122917070111 2.7472344084130187 0 0 0
5164 2 -23.50566193715311 -70.95767029590981 0.7726516880992307 0 0 0
5165 2 -21.532593128745578 -68.98474094891094 0.7699555723931866 0 0 0
5166 2 -21.53033784330042 -70.95737033243923 2.7433248305221394 0 0 0
5167 2 -23.503266291498488 -68.98429975157018 2.7452796194675786 0 0 0
5168 2 -19.55966468054751 -70.95781152977999 0.7680007834477465 0 0 0
5171 2 -19.557269034892883 -68.98444098544034 2.7406287148160926 0 0 0
5346 2 -23.50552157694364 -67.01167036804188 0.7719103613386249 0 0 0
5348 2 -21.530197483090948 -67.0113704045713 2.7425835037615327 0 0 0
5350 2 -19.55952432033804 -67.01181160191204 0.7672594566871442 0 0 0
5169 2 -17.586595872139963 -68.9848821827811 0.7653046677417041 0 0 0
5170 2 -17.584340586694818 -70.95751156630939 2.738673925870655 0 0 0
5172 2 -15.613667423941902 -70.95795276365017 0.763349878796264 0 0 0
5173 2 -13.640598615534367 -68.98502341665132 0.7606537630902199 0 0 0
5174 2 -13.63834333008921 -70.95765280017959 2.734023021219169 0 0 0
5175 2 -15.611271778287279 -68.98458221931057 2.7359778101646093 0 0 0
5352 2 -17.58420022648535 -67.0115116384415 2.7379325991100503 0 0 0
5354 2 -15.613527063732437 -67.01195283578227 0.7626085520356582 0 0 0
5356 2 -13.638202969879748 -67.01165287231167 2.733281694458565 0 0 0
5176 2 -11.667670167336304 -70.95809399752038 0.758698974144778 0 0 0
5177 2 -9.694601358928772 -68.9851646505215 0.7560028584387339 0 0 0
5178 2 -9.692346073483613 -70.95779403404978 2.7293721165676867 0 0 0
5179 2 -11.665274521681683 -68.98472345318075 2.731326905513125 0 0 0
5180 2 -7.721672910730698 -70.95823523139055 0.7540480694932938 0 0 0
5183 2 -7.7192772650760775 -68.98486468705092 2.72667600086164 0 0 0
5358 2 -11.667529807126837 -67.01209406965245 0.757957647384174 0 0 0
5360 2 -9.692205713274145 -67.01179410618184 2.728630789807079 0 0 0
5362 2 -7.72153255052123 -67.01223530352263 0.753306742732688 0 0 0
5181 2 -5.748604102323164 -68.98530588439168 0.7513519537872515 0 0 0
5182 2 -5.74634881687801 -70.95793526791998 2.7247212119162008 0 0 0
5184 2 -3.7756756541250986 -70.95837646526074 0.7493971648418096 0 0 0
5185 2 -1.8026068457175655 -68.98544711826187 0.7467010491357655 0 0 0
5186 2 -1.8003515602724065 -70.95807650179015 2.7200703072647174 0 0 0
5187 2 -3.7732800084704756 -68.9850059209211 2.7220250962101566 0 0 0
5364 2 -5.746208456668544 -67.01193534005206 2.7239798851555967 0 0 0
5366 2 -3.7755352939156337 -67.01237653739283 0.7486558380812021 0 0 0
5368 2 -1.800211200062945 -67.01207657392223 2.7193289805041116 0 0 0
5188 2 -179.3723430327601 -65.03309166623556 0.9552504316919546 0 0 0
5191 2 -175.42634577615453 -65.03323290010576 0.9505995270404739 0 0 0
5193 2 -177.39701893890745 -65.03279170276497 2.925923574114865 0 0 0
5370 2 -179.37220267255069 -61.087091738367626 0.9545091049313505 0 0 0
5371 2 -179.36994738710547 -63.059721121895905 2.9278783630603042 0 0 0
5372 2 -177.39927422435258 -63.06016231923667 0.9525543159859122 0 0 0
5373 2 -175.42620541594508 -61.0872329722378 0.9498582002798663 0 0 0
5374 2 -175.4239501304999 -63.05986235576609 2.9232274584088183 0 0 0
5375 2 -177.396878578698 -61.08679177489704 2.9251822473542584 0 0 0
5195 2 -171.4803485195489 -65.03337413397593 0.9459486223889897 0 0 0
5197 2 -173.4510216823018 -65.03293293663516 2.92127266946338 0 0 0
5201 2 -169.50502442569623 -65.03307417050536 2.9166217648118966 0 0 0
5376 2 -173.45327696774697 -63.06030355310687 0.947903411334428 0 0 0
5377 2 -171.48020815933947 -61.087374206108 0.9452072956283839 0 0 0
5378 2 -171.47795287389428 -63.06000358963628 2.918576553757334 0 0 0
5379 2 -173.45088132209236 -61.08693300876722 2.9205313427027733 0 0 0
5380 2 -169.5072797111414 -63.06044478697704 0.9432525066829456 0 0 0
5383 2 -169.5048840654868 -61.087074242637414 2.915880438051289 0 0 0
5199 2 -167.53435126294332 -65.0335153678461 0.9412977177375037 0 0 0
5203 2 -163.5883540063377 -65.0336566017163 0.9366468130860195 0 0 0
5205 2 -165.55902716909063 -65.03321540437553 2.9119708601604106 0 0 0
5381 2 -167.5342109027339 -61.08751543997819 0.9405563909768979 0 0 0
5382 2 -167.53195561728873 -63.06014482350648 2.91392564910585 0 0 0
5384 2 -165.56128245453579 -63.06058602084725 0.9386016020314578 0 0 0
5385 2 -163.5882136461283 -61.087656673848386 0.9359054863254119 0 0 0
5386 2 -163.58595836068315 -63.06028605737666 2.9092747444543656 0 0 0
5387 2 -165.55888680888117 -61.087215476507595 2.911229533399804 0 0 0
5207 2 -159.64235674973213 -65.0337978355865 0.9319959084345353 0 0 0
5209 2 -161.61302991248505 -65.03335663824573 2.9073199555089264 0 0 0
5213 2 -157.66703265587947 -65.0334978721159 2.902669050857442 0 0 0
5388 2 -161.6152851979302 -63.06072725471742 0.9339506973799736 0 0 0
5389 2 -159.6422163895227 -61.08779790771855 0.9312545816739295 0 0 0
5390 2 -159.63996110407754 -63.06042729124683 2.9046238398028823 0 0 0
5391 2 -161.6128895522756 -61.08735671037776 2.9065786287483215 0 0 0
5392 2 -157.66928794132457 -63.060868488587616 0.929299792728493 0 0 0
5395 2 -157.66689229566998 -61.08749794424797 2.9019277240968355 0 0 0
5211 2 -155.69635949312655 -65.03393906945668 0.9273450037830511 0 0 0
5215 2 -151.7503622365209 -65.03408030332686 0.9226940991315686 0 0 0
5217 2 -153.72103539927386 -65.03363910598607 2.898018146205957 0 0 0
5393 2 -155.69621913291712 -61.08793914158875 0.9266036770224453 0 0 0
5394 2 -155.6939638474719 -63.06056852511702 2.8999729351513963 0 0 0
5396 2 -153.72329068471896 -63.0610097224578 0.9246488880770052 0 0 0
5397 2 -151.75022187631149 -61.088080375458944 0.9219527723709611 0 0 0
5398 2 -151.7479665908663 -63.06070975898721 2.895322030499912 0 0 0
5399 2 -153.72089503906437 -61.08763917811815 2.897276819445352 0 0 0
5219 2 -147.80436497991533 -65.03422153719707 0.9180431944800826 0 0 0
5221 2 -149.7750381426682 -65.03378033985629 2.893367241554474 0 0 0
5225 2 -145.82904088606264 -65.03392157372647 2.8887163369029896 0 0 0
5400 2 -149.77729342811338 -63.061150956327985 0.9199979834255192 0 0 0
5401 2 -147.8042246197058 -61.088221609329125 0.9173018677194751 0 0 0
5402 2 -147.80196933426066 -63.0608509928574 2.890671125848429 0 0 0
5403 2 -149.77489778245877 -61.08778041198833 2.892625914793867 0 0 0
5404 2 -145.83129617150777 -63.06129219019819 0.9153470787740368 0 0 0
5407 2 -145.82890052585316 -61.08792164585853 2.887975010142382 0 0 0
5223 2 -143.85836772330973 -65.03436277106726 0.9133922898285967 0 0 0
5405 2 -143.85822736310024 -61.088362843199306 0.9126509630679909 0 0 0
5406 2 -143.85597207765505 -63.06099222672757 2.8860202211969446 0 0 0
5227 2 -139.91237046670412 -65.03450400493742 0.9087413851771124 0 0 0
5229 2 -141.883043629457 -65.03406280759667 2.8840654322515054 0 0 0
5408 2 -141.8852989149022 -63.06143342406837 0.9106961741225525 0 0 0
5409 2 -139.91223010649466 -61.08850407706949 0.9080000584165084 0 0 0
5410 2 -139.9099748210495 -63.061133460597766 2.8813693165454586 0 0 0
5411 2 -141.88290326924758 -61.08806287972871 2.8833241054908987 0 0 0
5412 2 -137.9393016582966 -63.061574657938536 0.9060452694710701 0 0 0
5233 2 -137.93704637285143 -65.03420404146684 2.8794145276000194 0 0 0
5415 2 -137.93690601264197 -61.0882041135989 2.8786732008394136 0 0 0
5231 2 -135.96637321009848 -65.03464523880761 0.90409048052563 0 0 0
5235 2 -132.0203759534929 -65.0347864726778 0.8994395758741458 0 0 0
5237 2 -133.99104911624585 -65.03434527533705 2.874763622948536 0 0 0
5413 2 -135.96623284988905 -61.08864531093969 0.9033491537650225 0 0 0
5414 2 -135.96397756444392 -63.06127469446797 2.8767184118939753 0 0 0
5416 2 -133.99330440169103 -63.06171589180873 0.9013943648195841 0 0 0
5417 2 -132.02023559328347 -61.088786544809864 0.89869824911354 0 0 0
5418 2 -132.0179803078383 -63.061415928338135 2.872067507242491 0 0 0
5419 2 -133.99090875603636 -61.08834534746909 2.8740222961879303 0 0 0
5239 2 -128.07437869688732 -65.03492770654796 0.8947886712226598 0 0 0
5241 2 -130.04505185964027 -65.03448650920721 2.870112718297051 0 0 0
5245 2 -126.09905460303463 -65.03462774307742 2.8654618136455667 0 0 0
5420 2 -130.04730714508537 -63.06185712567891 0.8967434601680981 0 0 0
5421 2 -128.07423833667784 -61.088927778680045 0.894047344462054 0 0 0
5422 2 -128.0719830512327 -63.06155716220835 2.867416602591006 0 0 0
5423 2 -130.04491149943078 -61.088486581339296 2.8693713915364443 0 0 0
5424 2 -126.10130988847979 -63.061998359549094 0.8920925555166139 0 0 0
5427 2 -126.09891424282516 -61.08862781520948 2.864720486884962 0 0 0
5243 2 -124.12838144028171 -65.03506894041818 0.8901377665711756 0 0 0
5247 2 -120.18238418367609 -65.03521017428837 0.8854868619196896 0 0 0
5249 2 -122.15305734642902 -65.03476897694757 2.8608109089940825 0 0 0
5425 2 -124.12824108007226 -61.08906901255023 0.889396439810568 0 0 0
5426 2 -124.12598579462708 -63.06169839607854 2.8627656979395217 0 0 0
5428 2 -122.15531263187418 -63.062139593419275 0.8874416508651315 0 0 0
5429 2 -120.18224382346666 -61.08921024642042 0.8847455351590856 0 0 0
5430 2 -120.1799885380215 -63.06183962994871 2.8581147932880366 0 0 0
5431 2 -122.15291698621957 -61.08876904907963 2.860069582233476 0 0 0
5251 2 -116.2363869270705 -65.03535140815853 0.8808359572682054 0 0 0
5253 2 -118.20706008982341 -65.03491021081776 2.856160004342599 0 0 0
5257 2 -114.26106283321784 -65.03505144468797 2.851509099691114 0 0 0
5432 2 -118.20931537526859 -63.06228082728947 0.8827907462136473 0 0 0
5433 2 -116.23624656686104 -61.089351480290624 0.8800946305075996 0 0 0
5434 2 -116.23399128141591 -63.061980863818896 2.8534638886365533 0 0 0
5435 2 -118.20691972961396 -61.088910282949826 2.8554186775819907 0 0 0
5436 2 -114.263318118663 -63.06242206115967 0.8781398415621631 0 0 0
5439 2 -114.26092247300836 -61.08905151682002 2.8507677729305074 0 0 0
5255 2 -112.2903896704649 -65.03549264202873 0.876185052616723 0 0 0
5259 2 -108.3443924138593 -65.03563387589894 0.8715341479652405 0 0 0
5261 2 -110.31506557661223 -65.03519267855815 2.846858195039629 0 0 0
5437 2 -112.29024931025545 -61.0894927141608 0.8754437258561172 0 0 0
5438 2 -112.28799402481027 -63.06212209768907 2.848812983985068 0 0 0
5440 2 -110.31732086205737 -63.06256329502985 0.8734889369106771 0 0 0
5441 2 -108.34425205364987 -61.08963394803099 0.870792821204633 0 0 0
5442 2 -108.3419967682047 -63.06226333155925 2.844162079333583 0 0 0
5443 2 -110.31492521640276 -61.089192750690216 2.846116868279023 0 0 0
5263 2 -104.39839515725372 -65.0357751097691 0.8668832433137545 0 0 0
5265 2 -106.3690683200066 -65.0353339124283 2.842207290388145 0 0 0
5269 2 -102.42307106340104 -65.03547514629851 2.8375563857366606 0 0 0
5444 2 -106.37132360545179 -63.062704528900056 0.8688380322591929 0 0 0
5445 2 -104.39825479704425 -61.089775181901175 0.8661419165531452 0 0 0
5446 2 -104.39599951159911 -63.06240456542947 2.8395111746821007 0 0 0
5447 2 -106.36892795979718 -61.08933398456038 2.84146596362754 0 0 0
5448 2 -102.42532634884621 -63.06284576277024 0.8641871276077087 0 0 0
5451 2 -102.42293070319155 -61.08947521843058 2.836815058976054 0 0 0
5267 2 -100.45239790064812 -65.0359163436393 0.8622323386622668 0 0 0
5271 2 -96.50640064404253 -65.03605757750945 0.8575814340107861 0 0 0
5273 2 -98.47707380679546 -65.0356163801687 2.8329054810851764 0 0 0
5449 2 -100.45225754043865 -61.08991641577135 0.8614910119016645 0 0 0
5450 2 -100.45000225499349 -63.06254579929963 2.834860270030614 0 0 0
5452 2 -98.47932909224059 -63.06298699664041 0.8595362229562244 0 0 0
5453 2 -96.50626028383306 -61.09005764964154 0.8568401072501786 0 0 0
5454 2 -96.5040049983879 -63.06268703316982 2.8302093653791323 0 0 0
5455 2 -98.47693344658596 -61.08961645230076 2.8321641543245697 0 0 0
5275 2 -92.5604033874369 -65.03619881137966 0.8529305293593037 0 0 0
5277 2 -94.53107655018984 -65.03575761403889 2.828254576433692 0 0 0
5281 2 -90.58507929358423 -65.03589884790911 2.823603671782208 0 0 0
5456 2 -94.53333183563498 -63.0631282305106 0.8548853183047402 0 0 0
5457 2 -92.56026302722745 -61.09019888351173 0.8521892025986926 0 0 0
5458 2 -92.55800774178232 -63.062828267040004 2.8255584607276463 0 0 0
5459 2 -94.53093618998038 -61.089757686170955 2.8275132496730855 0 0 0
5460 2 -90.5873345790294 -63.06326946438078 0.8502344136532543 0 0 0
5463 2 -90.58493893337479 -61.08989892004114 2.8228623450215995 0 0 0
5279 2 -88.61440613083133 -65.03634004524987 0.8482796247078142 0 0 0
5283 2 -84.6684088742257 -65.03648127912004 0.8436287200563317 0 0 0
5285 2 -86.63908203697864 -65.03604008177929 2.818952767130723 0 0 0
5461 2 -88.61426577062184 -61.090340117381906 0.8475382979472101 0 0 0
5462 2 -88.6120104851767 -63.062969500910214 2.820907556076162 0 0 0
5464 2 -86.64133732242377 -63.06341069825096 0.8455835090017683 0 0 0
5465 2 -84.66826851401625 -61.090481351252095 0.8428873932957259 0 0 0
5466 2 -84.66601322857109 -63.063110734780395 2.816256651424678 0 0 0
5467 2 -86.63894167676915 -61.09004015391133 2.818211440370116 0 0 0
5287 2 -80.72241161762011 -65.0366225129902 0.8389778154048493 0 0 0
5289 2 -82.69308478037301 -65.03618131564944 2.8143018624792386 0 0 0
5293 2 -78.74708752376743 -65.03632254951965 2.8096509578277535 0 0 0
5468 2 -82.69534006581817 -63.06355193212114 0.8409326043502876 0 0 0
5469 2 -80.72227125741065 -61.090622585122304 0.8382364886442399 0 0 0
5470 2 -80.7200159719655 -63.06325196865058 2.8116057467731936 0 0 0
5471 2 -82.69294442016356 -61.0901813877815 2.813560535718632 0 0 0
5472 2 -78.74934280921259 -63.06369316599135 0.8362816996988034 0 0 0
5475 2 -78.74694716355796 -61.0903226216517 2.8089096310671486 0 0 0
5291 2 -76.7764143610145 -65.03676374686042 0.8343269107533615 0 0 0
5295 2 -72.83041710440891 -65.0369049807306 0.8296760061018791 0 0 0
5297 2 -74.80109026716183 -65.03646378338983 2.80500005317627 0 0 0
5473 2 -76.77627400080506 -61.09076381899248 0.8335855839927575 0 0 0
5474 2 -76.7740187153599 -63.06339320252075 2.8069548421217103 0 0 0
5476 2 -74.80334555260697 -63.063834399861534 0.8316307950473174 0 0 0
5477 2 -72.83027674419944 -61.09090505286267 0.8289346793412715 0 0 0
5478 2 -72.82802145875428 -63.06353443639095 2.8023039374702234 0 0 0
5479 2 -74.80094990695235 -61.09046385552189 2.8042587264156635 0 0 0
5299 2 -68.8844198478033 -65.03704621460079 0.8250251014503949 0 0 0
5301 2 -70.8550930105562 -65.03660501726 2.800349148524785 0 0 0
5305 2 -66.90909575395062 -65.03674625113021 2.795698243873301 0 0 0
5480 2 -70.85734829600138 -63.06397563373173 0.8269798903958332 0 0 0
5481 2 -68.88427948759386 -61.09104628673286 0.8242837746897873 0 0 0
5482 2 -68.88202420214868 -63.06367567026114 2.7976530328187392 0 0 0
5483 2 -70.85495265034676 -61.09060508939207 2.7996078217641776 0 0 0
5484 2 -66.91135103939578 -63.064116867601896 0.8223289857443472 0 0 0
5487 2 -66.90895539374115 -61.09074632326226 2.794956917112695 0 0 0
5303 2 -64.93842259119772 -65.03718744847099 0.8203741967989089 0 0 0
5307 2 -60.992425334592106 -65.03732868234114 0.8157232921474247 0 0 0
5309 2 -62.96309849734502 -65.03688748500038 2.7910473392218176 0 0 0
5485 2 -64.93828223098825 -61.09118752060305 0.8196328700383049 0 0 0
5486 2 -64.93602694554309 -63.06381690413131 2.793002128167256 0 0 0
5488 2 -62.96535378279017 -63.0642581014721 0.8176780810928648 0 0 0
5489 2 -60.992284974382635 -61.09132875447321 0.8149819653868189 0 0 0
5490 2 -60.990029688937476 -63.063958138001496 2.7883512235157717 0 0 0
5491 2 -62.962958137135544 -61.09088755713245 2.79030601246121 0 0 0
5311 2 -57.046428077986505 -65.03746991621134 0.8110723874959405 0 0 0
5313 2 -59.017101240739414 -65.03702871887056 2.7863964345703316 0 0 0
5317 2 -55.071103984133806 -65.03716995274077 2.7817455299188474 0 0 0
5492 2 -59.01935652618457 -63.06439933534227 0.8130271764413806 0 0 0
5493 2 -57.04628771777704 -61.09146998834339 0.8103310607353365 0 0 0
5494 2 -57.044032432331875 -63.064099371871684 2.7837003188642857 0 0 0
5495 2 -59.01696088052995 -61.09102879100264 2.7856551078097267 0 0 0
5496 2 -55.07335926957897 -63.064540569212454 0.8083762717898964 0 0 0
5499 2 -55.070963623924335 -61.09117002487282 2.7810042031582416 0 0 0
5315 2 -53.100430821380904 -65.03761115008153 0.8064214828444562 0 0 0
5319 2 -49.1544335647753 -65.03775238395171 0.8017705781929738 0 0 0
5321 2 -51.12510672752822 -65.03731118661094 2.777094625267363 0 0 0
5497 2 -53.10029046117143 -61.09161122221361 0.8056801560838487 0 0 0
5498 2 -53.098035175726274 -63.06424060574189 2.7790494142128024 0 0 0
5500 2 -51.127362012973364 -63.06468180308264 0.8037253671384104 0 0 0
5501 2 -49.15429320456583 -61.09175245608378 0.8010292514323663 0 0 0
5502 2 -49.15203791912067 -63.06438183961207 2.774398509561318 0 0 0
5503 2 -51.12496636731874 -61.091311258743005 2.7763532985067574 0 0 0
5323 2 -45.2084363081697 -65.0378936178219 0.797119673541486 0 0 0
5325 2 -47.17910947092262 -65.03745242048113 2.77244372061588 0 0 0
5329 2 -43.23311221431701 -65.03759365435131 2.767792815964394 0 0 0
5504 2 -47.18136475636776 -63.06482303695283 0.7990744624869262 0 0 0
5505 2 -45.20829594796024 -61.09189368995396 0.7963783467808838 0 0 0
5506 2 -45.20604066251508 -63.064523073482235 2.769747604909834 0 0 0
5507 2 -47.17896911071315 -61.091452492613186 2.7717023938552723 0 0 0
5508 2 -43.23536749976217 -63.064964270823026 0.7944235578354419 0 0 0
5511 2 -43.23297185410755 -61.09159372648339 2.767051489203787 0 0 0
5327 2 -41.26243905156411 -65.03803485169209 0.7924687688900054 0 0 0
5331 2 -37.31644179495849 -65.03817608556228 0.7878178642385194 0 0 0
5333 2 -39.28711495771142 -65.0377348882215 2.7631419113129096 0 0 0
5509 2 -41.26229869135464 -61.092034923824166 0.791727442129396 0 0 0
5510 2 -41.26004340590947 -63.06466430735241 2.765096700258349 0 0 0
5512 2 -39.28937024315656 -63.065105504693214 0.7897726531839577 0 0 0
5513 2 -37.316301434749036 -61.09217615769433 0.7870765374779118 0 0 0
5514 2 -37.31404614930388 -63.064805541222626 2.7604457956068646 0 0 0
5515 2 -39.286974597501946 -61.09173496035356 2.762400584552304 0 0 0
5335 2 -33.370444538352906 -65.0383173194325 0.7831669595870316 0 0 0
5337 2 -35.34111770110581 -65.03787612209167 2.7584910066614254 0 0 0
5341 2 -31.39512044450022 -65.03801735596188 2.753840102009942 0 0 0
5516 2 -35.34337298655096 -63.06524673856339 0.7851217485324753 0 0 0
5517 2 -33.370304178143435 -61.092317391564535 0.7824256328264294 0 0 0
5518 2 -33.368048892698276 -63.0649467750928 2.7557948909553813 0 0 0
5519 2 -35.340977340896345 -61.091876194223744 2.7577496799008188 0 0 0
5520 2 -31.397375729945367 -63.06538797243357 0.7804708438809875 0 0 0
5523 2 -31.394980084290754 -61.09201742809393 2.7530987752493354 0 0 0
5339 2 -29.4244472817473 -65.03845855330265 0.778516054935551 0 0 0
5343 2 -25.478450025141708 -65.03859978717284 0.773865150284065 0 0 0
5345 2 -27.449123187894617 -65.03815858983207 2.749189197358456 0 0 0
5521 2 -29.424306921537838 -61.09245862543472 0.7777747281749434 0 0 0
5522 2 -29.422051636092686 -63.06508800896298 2.7511439863038953 0 0 0
5524 2 -27.451378473339773 -63.06552920630377 0.7758199392295033 0 0 0
5525 2 -25.478309664932237 -61.092599859304904 0.7731238235234592 0 0 0
5526 2 -25.476054379487085 -63.06522924283317 2.746493081652411 0 0 0
5527 2 -27.448982827685146 -61.09215866196411 2.7484478705978503 0 0 0
5347 2 -21.532452768536107 -65.03874102104304 0.7692142456325826 0 0 0
5349 2 -23.503125931289016 -65.03829982370225 2.744538292706973 0 0 0
5353 2 -19.557128674683423 -65.03844105757244 2.7398873880554877 0 0 0
5528 2 -23.50538121673418 -63.065670440173974 0.7711690345780209 0 0 0
5529 2 -21.532312408326643 -61.09274109317509 0.7684729188719768 0 0 0
5530 2 -21.530057122881484 -63.06537047670338 2.741842177000927 0 0 0
5531 2 -23.502985571079552 -61.092299895834316 2.743796965946367 0 0 0
5532 2 -19.559383960128574 -63.06581167404413 0.7665181299265384 0 0 0
5535 2 -19.55698831447395 -61.092441129704504 2.739146061294881 0 0 0
5351 2 -17.586455511930506 -65.0388822549132 0.7645633409810966 0 0 0
5355 2 -13.640458255324898 -65.03902348878339 0.7599124363296106 0 0 0
5357 2 -15.611131418077811 -65.03858229144262 2.7352364834040053 0 0 0
5533 2 -17.586315151721042 -61.09288232704528 0.7638220142204908 0 0 0
5534 2 -17.584059866275883 -63.06551171057355 2.737191272349442 0 0 0
5536 2 -15.61338670352297 -63.06595290791433 0.7618672252750507 0 0 0
5537 2 -13.640317895115434 -61.09302356091546 0.759171109569003 0 0 0
5538 2 -13.638062609670282 -63.06565294444374 2.7325403676979585 0 0 0
5539 2 -15.610991057868345 -61.09258236357468 2.734495156643397 0 0 0
5359 2 -9.694460998719302 -65.03916472265358 0.7552615316781299 0 0 0
5361 2 -11.665134161472213 -65.03872352531282 2.7305855787525184 0 0 0
5365 2 -7.719136904866612 -65.03886475918301 2.725934674101034 0 0 0
5540 2 -11.667389446917369 -63.06609414178451 0.7572163206235665 0 0 0
5541 2 -9.694320638509838 -61.09316479478564 0.7545202049175206 0 0 0
5542 2 -9.69206535306468 -63.065794178313915 2.7278894630464743 0 0 0
5543 2 -11.664993801262748 -61.09272359744486 2.7298442519919135 0 0 0
5544 2 -7.721392190311766 -63.06623537565469 0.7525654159720823 0 0 0
5547 2 -7.718996544657146 -61.092864831315055 2.7251933473404293 0 0 0
5363 2 -5.7484637421137 -65.03930595652376 0.7506106270266439 0 0 0
5367 2 -1.8024664855080987 -65.03944719039396 0.745959722375158 0 0 0
5369 2 -3.77313964826101 -65.03900599305318 2.721283769449551 0 0 0
5545 2 -5.748323381904235 -61.09330602865584 0.7498693002660399 0 0 0
5546 2 -5.746068096459079 -63.06593541218411 2.723238558394989 0 0 0
5548 2 -3.775394933706166 -63.066376609524895 0.747914511320598 0 0 0
5549 2 -1.8023261252986356 -61.09344726252603 0.7452183956145539 0 0 0
5550 2 -1.8000708398534784 -63.06607664605429 2.718587653743506 0 0 0
5551 2 -3.7729992880515457 -61.093006065185236 2.720542442688946 0 0 0
5552 2 -179.37206231234117 -57.14109181049969 0.9537677781707465 0 0 0
5553 2 -179.36980702689604 -59.113721194027974 2.9271370362996967 0 0 0
5554 2 -177.39913386414312 -59.11416239136875 0.9518129892253064 0 0 0
5555 2 -175.4260650557356 -57.14123304436988 0.9491168735192606 0 0 0
5556 2 -175.42380977029046 -59.11386242789816 2.9224861316482134 0 0 0
5557 2 -177.3967382184885 -57.14079184702913 2.9244409205936526 0 0 0
5735 2 -179.36966666668658 -55.16772126616006 2.926395709539091 0 0 0
5736 2 -177.3989935039337 -55.16816246350082 0.9510716624647024 0 0 0
5738 2 -175.42366941008103 -55.16786250003025 2.9217448048876076 0 0 0
5558 2 -173.45313660753754 -59.114303625238946 0.9471620845738222 0 0 0
5559 2 -171.48006779912998 -57.141374278240086 0.9444659688677746 0 0 0
5560 2 -171.47781251368488 -59.11400366176836 2.9178352269967283 0 0 0
5561 2 -173.4507409618829 -57.1409330808993 2.9197900159421675 0 0 0
5562 2 -169.5071393509319 -59.11444485910913 0.9425111799223362 0 0 0
5565 2 -169.5047437052773 -57.14107431476948 2.9151391112906833 0 0 0
5740 2 -173.4529962473281 -55.168303697371016 0.9464207578132164 0 0 0
5742 2 -171.4776721534754 -55.168003733900434 2.9170939002361225 0 0 0
5744 2 -169.50699899072245 -55.16844493124121 0.9417698531617305 0 0 0
5563 2 -167.5340705425244 -57.141515512110274 0.9398150642162921 0 0 0
5564 2 -167.53181525707927 -59.11414489563856 2.913184322345243 0 0 0
5566 2 -165.56114209432633 -59.11458609297931 0.937860275270852 0 0 0
5567 2 -163.5880732859188 -57.141656745980455 0.9351641595648079 0 0 0
5568 2 -163.58581800047364 -59.114286129508734 2.90853341769376 0 0 0
5569 2 -165.55874644867168 -57.141215548639686 2.910488206639199 0 0 0
5746 2 -167.53167489686973 -55.16814496777062 2.9124429955846383 0 0 0
5748 2 -165.56100173411687 -55.16858616511139 0.9371189485102498 0 0 0
5750 2 -163.58567764026418 -55.168286201640804 2.907792090933153 0 0 0
5570 2 -161.61514483772072 -59.11472732684951 0.9332093706193696 0 0 0
5571 2 -159.6420760293132 -57.141797979850644 0.9305132549133202 0 0 0
5572 2 -159.63982074386806 -59.1144273633789 2.903882513042274 0 0 0
5573 2 -161.6127491920661 -57.14135678250985 2.905837301987714 0 0 0
5574 2 -157.6691475811151 -59.1148685607197 0.9285584659678836 0 0 0
5577 2 -157.66675193546052 -57.14149801638004 2.9011863973362306 0 0 0
5752 2 -161.61500447751126 -55.16872739898158 0.9324680438587638 0 0 0
5754 2 -159.63968038365857 -55.16842743551098 2.90314118628167 0 0 0
5756 2 -157.66900722090568 -55.168868632851776 0.9278171392072778 0 0 0
5575 2 -155.6960787727076 -57.14193921372083 0.9258623502618377 0 0 0
5576 2 -155.69382348726242 -59.11456859724909 2.8992316083907914 0 0 0
5578 2 -153.72315032450953 -59.11500979458988 0.9239075613163994 0 0 0
5579 2 -151.75008151610194 -57.14208044759104 0.9212114456103535 0 0 0
5580 2 -151.74782623065684 -59.11470983111929 2.8945807037393063 0 0 0
5581 2 -153.72075467885495 -57.141639250250236 2.8965354926847464 0 0 0
5758 2 -155.693683127053 -55.16856866938117 2.8984902816301856 0 0 0
5760 2 -153.72300996430005 -55.169009866721964 0.9231662345557954 0 0 0
5762 2 -151.74768587044736 -55.16870990325135 2.8938393769787005 0 0 0
5582 2 -149.7771530679039 -59.115151028460076 0.9192566566649152 0 0 0
5583 2 -147.80408425949634 -57.14222168146121 0.9165605409588711 0 0 0
5584 2 -147.8018289740512 -59.114851064989466 2.889929799087821 0 0 0
5585 2 -149.77475742224928 -57.14178048412042 2.8918845880332613 0 0 0
5586 2 -145.83115581129832 -59.11529226233027 0.9146057520134274 0 0 0
5589 2 -145.8287601656437 -57.1419217179906 2.887233683381778 0 0 0
5764 2 -149.77701270769447 -55.16915110059213 0.9185153299043112 0 0 0
5766 2 -147.80168861384175 -55.16885113712155 2.8891884723272163 0 0 0
5768 2 -145.83101545108886 -55.16929233446232 0.9138644252528252 0 0 0
5587 2 -143.85808700289076 -57.14236291533139 0.9119096363073851 0 0 0
5588 2 -143.85583171744562 -59.11499229885965 2.885278894436339 0 0 0
5770 2 -143.85569135723614 -55.16899237099173 2.884537567675731 0 0 0
5590 2 -141.88515855469268 -59.11543349620044 0.909954847361945 0 0 0
5591 2 -139.91208974628515 -57.142504149201564 0.9072587316559009 0 0 0
5592 2 -139.90983446084002 -59.11513353272986 2.8806279897848537 0 0 0
5593 2 -141.88276290903806 -57.1420629518608 2.882582778730293 0 0 0
5772 2 -141.88501819448322 -55.16943356833251 0.909213520601341 0 0 0
5774 2 -139.9096941006305 -55.169133604861926 2.879886663024248 0 0 0
5594 2 -137.9391612980871 -59.115574730070634 0.9053039427104643 0 0 0
5776 2 -137.93902093787767 -55.1695748022027 0.9045626159498585 0 0 0
5597 2 -137.93676565243248 -57.142204185731 2.8779318740788087 0 0 0
5595 2 -135.96609248967962 -57.14264538307175 0.9026078270044184 0 0 0
5596 2 -135.96383720423438 -59.11527476660004 2.8759770851333695 0 0 0
5598 2 -133.99316404148152 -59.115715963940815 0.9006530380589766 0 0 0
5599 2 -132.02009523307396 -57.14278661694195 0.8979569223529289 0 0 0
5600 2 -132.0178399476288 -59.11541600047022 2.8713261804818853 0 0 0
5601 2 -133.9907683958269 -57.14234541960117 2.8732809694273236 0 0 0
5778 2 -135.96369684402495 -55.16927483873211 2.875235758372762 0 0 0
5780 2 -133.99302368127206 -55.16971603607289 0.8999117112983708 0 0 0
5782 2 -132.01769958741937 -55.1694160726023 2.8705848537212795 0 0 0
5602 2 -130.0471667848759 -59.115857197810996 0.8960021334074924 0 0 0
5603 2 -128.07409797646838 -57.142927850812136 0.8933060177014465 0 0 0
5604 2 -128.07184269102325 -59.115557234340415 2.8666752758304 0 0 0
5605 2 -130.04477113922133 -57.14248665347135 2.8686300647758394 0 0 0
5606 2 -126.1011695282703 -59.115998431681184 0.8913512287560081 0 0 0
5609 2 -126.0987738826157 -57.14262788734156 2.863979160124355 0 0 0
5784 2 -130.04702642466648 -55.169857269943066 0.8952608066468866 0 0 0
5786 2 -128.07170233081376 -55.16955730647249 2.8659339490697944 0 0 0
5788 2 -126.10102916806088 -55.16999850381325 0.8906099019954041 0 0 0
5607 2 -124.12810071986279 -57.143069084682324 0.8886551130499658 0 0 0
5608 2 -124.12584543441766 -59.115698468210574 2.8620243711789177 0 0 0
5610 2 -122.15517227166471 -59.11613966555137 0.8867003241045239 0 0 0
5611 2 -120.18210346325719 -57.14321031855249 0.8840042083984798 0 0 0
5612 2 -120.17984817781203 -59.11583970208078 2.857373466527431 0 0 0
5613 2 -122.1527766260101 -57.142769121211714 2.85932825547287 0 0 0
5790 2 -124.12570507420817 -55.16969854034265 2.8612830444183093 0 0 0
5792 2 -122.15503191145527 -55.17013973768345 0.8859589973439199 0 0 0
5794 2 -120.17970781760258 -55.169839774212846 2.856632139766826 0 0 0
5614 2 -118.20917501505912 -59.116280899421554 0.8820494194530397 0 0 0
5615 2 -116.2361062066516 -57.1433515524227 0.879353303746992 0 0 0
5616 2 -116.23385092120644 -59.115980935950965 2.8527225618759466 0 0 0
5617 2 -118.2067793694045 -57.14291035508191 2.854677350821386 0 0 0
5618 2 -114.26317775845354 -59.11642213329174 0.8773985148015555 0 0 0
5621 2 -114.2607821127989 -57.143051588952105 2.8500264461699025 0 0 0
5796 2 -118.20903465484966 -55.17028097155364 0.8813080926924357 0 0 0
5798 2 -116.23371056099697 -55.169981008083035 2.851981235115341 0 0 0
5800 2 -114.26303739824408 -55.17042220542382 0.8766571880409497 0 0 0
5619 2 -112.29010895004598 -57.143492786292896 0.8747023990955096 0 0 0
5620 2 -112.28785366460085 -59.11612216982115 2.8480716572244633 0 0 0
5622 2 -110.31718050184793 -59.11656336716194 0.8727476101500713 0 0 0
5623 2 -108.34411169344038 -57.14363402016306 0.8700514944440254 0 0 0
5624 2 -108.34185640799524 -59.116263403691335 2.843420752572978 0 0 0
5625 2 -110.31478485619328 -57.143192822822286 2.8453755415184183 0 0 0
5802 2 -112.28771330439137 -55.17012224195324 2.8473303304638566 0 0 0
5804 2 -110.31704014163846 -55.170563439294014 0.8720062833894655 0 0 0
5806 2 -108.34171604778578 -55.17026347582342 2.8426794258123715 0 0 0
5626 2 -106.3711832452423 -59.116704601032126 0.8680967054985853 0 0 0
5627 2 -104.39811443683479 -57.143775254033265 0.8654005897925412 0 0 0
5628 2 -104.39585915138963 -59.11640463756152 2.838769847921494 0 0 0
5629 2 -106.36878759958769 -57.143334056692474 2.8407246368669323 0 0 0
5630 2 -102.42518598863673 -59.116845834902314 0.8634458008471011 0 0 0
5633 2 -102.4227903429821 -57.14347529056266 2.83607373221545 0 0 0
5808 2 -106.37104288503286 -55.170704673164195 0.8673553787379831 0 0 0
5810 2 -104.39571879118016 -55.17040470969361 2.8380285211608873 0 0 0
5812 2 -102.42504562842726 -55.17084590703437 0.8627044740864953 0 0 0
5631 2 -100.45211718022918 -57.14391648790345 0.860749685141057 0 0 0
5632 2 -100.44986189478405 -59.11654587143172 2.83411894327001 0 0 0
5634 2 -98.47918873203113 -59.11698706877248 0.8587948961956187 0 0 0
5635 2 -96.50611992362357 -57.14405772177362 0.8560987804895728 0 0 0
5636 2 -96.50386463817846 -59.11668710530191 2.8294680386185256 0 0 0
5637 2 -98.47679308637647 -57.143616524432844 2.831422827563964 0 0 0
5814 2 -100.44972153457458 -55.170545943563795 2.833377616509403 0 0 0
5816 2 -98.47904837182165 -55.17098714090457 0.8580535694350147 0 0 0
5818 2 -96.50372427796897 -55.170687177433976 2.828726711857918 0 0 0
[truncated: 28,407,621 more chars]
