# Supplementary material for: Impingement of deposited water nanodroplets with coming nanoparticles: A molecular dynamics study
Source: PLoS One. 2026 Jan 5;21(1):e0340196. doi: 10.1371/journal.pone.0340196 (PMC12768267; doi:10.1371/journal.pone.0340196)
Supplement: S1 File — (ZIP) [file pone.0340196.s001.zip › Complete data file/date file/Impact process 1/in]

#nanowater droplet impact simulation


units		 metal
atom_style	 atomic
dimension	 3
boundary	 p p p
processors       * * 1

read_data        pinghengnew.data

lattice          fcc 3.946  
mass		 2 195.078
mass		 3 195.078

lattice          fcc 4.928
mass 		 1 18.015

group		 wtt1 type 1
group 		 keli type 2
group 		 ptt  type 3

pair_style 	 hybrid/overlay lj/cut 10.0 sw 	
pair_coeff       * * sw mW.sw Si NULL NULL
pair_coeff       1 2 lj/cut 0.0027 2.8155        #ca=150  
pair_coeff       1 3 lj/cut 0.0027 2.8155        #ca=150  
pair_coeff       2 3 lj/cut 0.0027 2.8155        #ca=150  
pair_coeff       2 2 none 
pair_coeff 	 3 3 none

neighbor	 2.0 bin
neigh_modify     every 1 delay 0 check yes
                                      
fix              1 ptt setforce 0 0 0
fix              2 ptt nve
fix              3 keli setforce 0 0 0
fix              4 keli nve
fix              5 wtt1 nve

velocity         keli set 0 0 -1 sum yes units box   (adding velocity of particles)


timestep	 0.002                                  #(i.e. 2fs cuz longer will lost atoms)
reset_timestep   0
thermo		 1000
thermo_style 	 custom step etotal temp
thermo_modify 	 flush yes	
dump             2 all custom 1000 wtt.lammstrj id type x y z vx vy vz
write_data       0.data

restart          100000 1.restart
run 		 300000
