# Supplementary material for: Impingement of deposited water nanodroplets with coming nanoparticles: A molecular dynamics study
Source: PLoS One. 2026 Jan 5;21(1):e0340196. doi: 10.1371/journal.pone.0340196 (PMC12768267; doi:10.1371/journal.pone.0340196)
Supplement: S1 File — (ZIP) [file pone.0340196.s001.zip › Complete data file/date file/Particle diameter 20/1.05/in]

#nanowater droplet impact simulation


units		 metal
atom_style	 atomic
dimension	 3
boundary	 p p p
processors       * * 1

read_data        pingheng.data

region           ptt block INF INF INF INF 0 15.784 units box

lattice          fcc 3.946  
mass		 3  195.078

lattice          fcc 4.928
mass 		 1 18.015
mass 		 2 18.015

lattice          fcc 3.946  
mass		 4  195.078


group		 wtt1 type 1
group		 wtt2 type 2
group            wtt type 1 2
group 		 ptt type 3
group 		 keli1 type 4


pair_style 	 hybrid/overlay lj/cut 10.0 sw 	
pair_coeff       * * sw mW.sw Si Si NULL NULL	
pair_coeff       1 3 lj/cut 0.0045 2.8155        #ca=150  
pair_coeff       2 3 lj/cut 0.0045 2.8155        #ca=150  
pair_coeff 	 3 3 none 

pair_coeff       1 4 lj/cut 0.0225 2.8155        #ca=150  
pair_coeff       2 4 lj/cut 0.0225 2.8155        #ca=150  
pair_coeff 	 3 4 lj/cut 0.001 2.8155  
pair_coeff 	 4 4 lj/cut 0.001 2.8155  


neighbor	 2.0 bin
neigh_modify     every 1 delay 0 check yes

                           
fix             1 ptt setforce 0 0 0
fix             2 ptt nve
fix             3 wtt1 nve
fix             4 wtt2 nve
fix             7 keli1 rigid single
fix             8 keli1 nvt temp 300 300 0.03

velocity         keli1 set 0 0 -1.05 sum yes units box


timestep	 0.002                                  #(i.e. 2fs cuz longer will lost atoms)
reset_timestep   0
thermo		 1000
thermo_style 	 custom step etotal temp
thermo_modify 	 flush yes

	
dump 		  1 all atom 1000 1.lammpstrj      #gai
#dump             2 wtt custom 1000 wtt.lammstrj id type x y z vx vy vz
write_data       0.data


restart          100000 1.restart
run 		 400000    
