# Supplementary material for: Impingement of deposited water nanodroplets with coming nanoparticles: A molecular dynamics study
Source: PLoS One. 2026 Jan 5;21(1):e0340196. doi: 10.1371/journal.pone.0340196 (PMC12768267; doi:10.1371/journal.pone.0340196)
Supplement: S1 File — (ZIP) [file pone.0340196.s001.zip › Complete data file/date file/Relaxation process 1/in]

#nanowater droplet impact simulation


units		 metal
atom_style	 atomic
dimension	 3
boundary	 p p p
processors       * * 1

region           box block -180 180 -180 180 -3 600 units box  
create_box       3  box
region           wtt1 sphere 0 0 60 40 units box  
region           keli sphere 0 0 180 40 units box 
region           ptt block INF INF INF INF 0 19.73 units box 
 
lattice          fcc 3.946  
create_atoms     2 region ptt
create_atoms     3 region keli
mass		 2 195.078
mass		 3 195.078


lattice          fcc 4.928
create_atoms     1 region wtt1
mass 		 1 18.015

group		 wtt1 type 1
group 		 keli type 2
group 		 ptt  type 3

pair_style 	 hybrid/overlay lj/cut 10.0 sw 	
pair_coeff       * * sw mW.sw Si NULL NULL
pair_coeff       1 2 lj/cut 0.0027 2.8155        #ca=150  
pair_coeff       1 3 lj/cut 0.0037 2.8155        #ca=150  
pair_coeff       2 3 lj/cut 0 2.8155        #ca=150      
pair_coeff       2 2 none 
pair_coeff 	 3 3 none

 
neighbor	 2.0 bin
neigh_modify     every 1 delay 0 check yes
                                      
fix              1 ptt setforce 0 0 0
fix              2 ptt nve
fix              3 keli rigid single
fix              4 ptt nve
fix              5 wtt1 nvt temp 300 300 0.03
fix              6 wtt1 momentum 10 linear 1 1 1


minimize         1.0e-4 1.0e-6 100 1000

timestep	 0.002                                  #(i.e. 2fs cuz longer will lost atoms)
reset_timestep   0
thermo		 1000
thermo_style 	 custom step etotal temp
thermo_modify 	 flush yes	
dump 		         1 all atom 1000 1.lammpstrj      #gai
#dump             2 wtt1 custom 1000 wtt.lammstrj id type x y z vx vy vz
write_data       0.data
minimize         1.0e-4 1.0e-6 100 1000

restart          100000 1.restart
run 		 300000

unfix 		 5

fix 		 5 wtt1 nve


run 		 200000
                       #gai
write_data       pinghengnew.data
