# Supplementary material for: Impingement of deposited water nanodroplets with coming nanoparticles: A molecular dynamics study
Source: PLoS One. 2026 Jan 5;21(1):e0340196. doi: 10.1371/journal.pone.0340196 (PMC12768267; doi:10.1371/journal.pone.0340196)
Supplement: S1 File — (ZIP) [file pone.0340196.s001.zip › Complete data file/Figure 2b Kinetic energy.xlsx]

## Sheet: v=2
	Step	wtt1	keli1	Ek,dim/kBT
	0	351.705	107.158	4145.04
	1000	357.087	107.158	4145.04
	2000	354.133	107.158	4145.04
	3000	353.893	107.158	4145.04
	4000	352.4	107.158	4145.04
	5000	353.2	107.158	4145.04
	6000	351.934	107.158	4145.04
	7000	358.122	107.158	4145.04
	8000	356.68	107.158	4145.04
	9000	353.908	107.158	4145.04
	10000	353.035	107.158	4145.04
	11000	352.29	107.158	4145.04
	12000	354.174	107.158	4145.04
	13000	354.261	107.158	4145.04
	14000	355.28	107.158	4145.04
	15000	353.893	107.158	4145.04
	16000	354.889	107.158	4145.04
	17000	354.155	107.158	4145.04
	18000	353.888	107.18	4145.89
	19000	350.281	107.371	4153.29
	20000	355.684	110.363	4269.01
	21000	356.012	108.667	4203.42
	22000	356.608	95.7411	3703.43
	23000	358.873	82.4144	3187.93
	24000	358.313	71.9985	2785.03
	25000	357.679	67.6336	2616.18
	26000	356.751	50.0777	1937.09
	27000	364.78	42.6133	1648.36
	28000	363.766	35.4354	1370.7
	29000	361.041	27.7368	1072.91
	30000	360.918	25.4394	984.039
	31000	366.563	18.2671	706.605
	32000	357.967	17.4607	675.41
	33000	362.853	11.4276	442.04
	34000	359.619	9.649	373.24
	35000	363.349	8.42336	325.83
	36000	360.108	6.60988	255.682
	37000	360.037	4.47788	173.212
	38000	363.896	5.01454	193.971
	39000	358.625	4.56781	176.691
	40000	366.492	2.63882	102.074
	41000	365.468	1.10147	42.6069
	42000	359.295	1.54142	59.6248
	43000	359.009	0.898259	34.7462
	44000	361.127	0.71287	27.575
	45000	360.476	1.10139	42.6035
	46000	359.065	1.59081	61.5354
	47000	357.537	0.401558	15.533
	48000	361.696	1.42062	54.9521
	49000	364.165	1.25333	48.4808
	50000	358.251	1.74534	67.5128
	51000	364.643	2.74746	106.277
	52000	359.673	2.18683	84.5904
	53000	360.708	2.20584	85.3256
	54000	358.772	3.72391	144.047
	55000	362.335	2.40649	93.0872
	56000	362.446	2.95176	114.179
	57000	360.301	5.82675	225.389
	58000	362.709	3.9547	152.975
	59000	363.559	3.10404	120.07
	60000	365.686	2.99893	116.004
	61000	363.488	4.50169	174.133
	62000	361.66	3.80874	147.328
	63000	361.206	2.60982	100.952
	64000	361.806	2.09263	80.9465
	65000	363.467	2.7745	107.322
	66000	359.078	1.52151	58.8546
	67000	361.878	1.79258	69.3401
	68000	359.544	1.66355	64.3489
	69000	366.638	1.28523	49.7148
	70000	361.454	2.14618	83.018
	71000	362.423	1.55199	60.0336
	72000	362.198	0.875591	33.8694
	73000	362.454	1.3473	52.1158
	74000	359.065	1.24892	48.3103
	75000	361.301	1.23893	47.9241
	76000	357.945	0.717718	27.7626
	77000	361.131	0.73268	28.3413
	78000	362.261	0.676161	26.1551
	79000	360.145	0.761815	29.4683
	80000	361.814	0.811799	31.4018
	81000	360.03	0.949313	36.7211
	82000	359.469	0.839672	32.48
	83000	361.77	0.857736	33.1787
	84000	360.341	1.32757	51.3526
	85000	360.674	1.24202	48.0433
	86000	361.492	1.17834	45.5802
	87000	361.331	1.26302	48.8559
	88000	359.927	0.781776	30.2405
	89000	363.191	0.367025	14.1971
	90000	360.355	1.44534	55.9084
	91000	361.121	1.44273	55.8073
	92000	360.604	1.28622	49.7534
	93000	360.231	0.582202	22.5206
	94000	360.535	0.363159	14.0476
	95000	365.874	0.504202	19.5034
	96000	364.077	1.22002	47.1927
	97000	362.549	0.345059	13.3475
	98000	363.345	0.646454	25.0059
	99000	357.367	0.497181	19.2318
	100000	361.159	0.266819	10.321
	101000	360.995	0.296881	11.4839
	102000	359.446	1.59943	61.8688
	103000	358.926	0.641682	24.8214
	104000	368.926	0.700348	27.0907
	105000	360.527	0.617524	23.8869
	106000	360.693	0.551405	21.3293
	107000	360.191	0.417558	16.1519
	108000	360.342	0.546035	21.1216
	109000	362.672	0.171706	6.64187
	110000	361.02	0.425405	16.4554
	111000	362.287	0.910178	35.2073
	112000	358.036	1.49857	57.9674
	113000	362.343	0.797575	30.8516
	114000	359.561	1.01106	39.1095
	115000	362.323	0.485221	18.7692
	116000	360.992	0.636829	24.6337
	117000	361.613	0.632329	24.4596
	118000	362.266	0.70674	27.3379
	119000	363.783	0.843301	32.6204
	120000	362.025	1.15448	44.6571
	121000	357.8	1.15951	44.8519
	122000	363.267	1.88244	72.816
	123000	363.165	1.53392	59.3348
	124000	362.647	1.56637	60.5898
	125000	366.173	1.04958	40.5996
	126000	363.622	1.62594	62.8941
	127000	361.201	2.00659	77.6184
	128000	360.466	1.40527	54.3583
	129000	363.046	0.866599	33.5215
	130000	356.26	1.05236	40.7072
	131000	357.205	1.38746	53.6695
	132000	360.664	1.13537	43.9181
	133000	362.29	1.44553	55.9157
	134000	359.723	0.473826	18.3284
	135000	358.983	0.851329	32.9309
	136000	362.732	1.70723	66.0385
	137000	362.671	0.536876	20.7673
	138000	362.211	1.50513	58.221
	139000	359.13	0.824974	31.9114
	140000	359.772	0.868702	33.6029
	141000	366.632	0.569118	22.0145
	142000	363.458	0.601349	23.2612
	143000	361.671	0.400992	15.5111
	144000	361.963	0.35868	13.8744
	145000	358.017	1.10283	42.6593
	146000	359.909	0.433864	16.7826
	147000	357.93	1.17461	45.4361
	148000	364.635	1.2285	47.5206
	149000	363.873	1.95023	75.4384
	150000	363.895	1.25077	48.382
	151000	358.754	0.536725	20.7615
	152000	366.637	1.09981	42.5424
	153000	363.233	0.495112	19.1518
	154000	361.665	0.275695	10.6644
	155000	359.168	0.407656	15.7688
	156000	362.687	1.20813	46.7324
	157000	360.924	1.02306	39.5737
	158000	362.366	0.996917	38.5625
	159000	363.502	0.52434	20.2824
	160000	362.824	0.871552	33.7131
	161000	361.17	2.30093	89.0039
	162000	358.043	2.38297	92.1775
	163000	358.154	0.782618	30.273
	164000	361.353	1.06898	41.3501
	165000	358.35	1.57574	60.9523
	166000	358.582	0.88588	34.2674
	167000	359.397	1.62362	62.8044
	168000	363.55	1.04811	40.5429
	169000	359.071	1.9363	74.8993
	170000	362.086	1.5856	61.3339
	171000	362.824	1.68859	65.3175
	172000	356.734	0.985366	38.1157
	173000	363.108	0.381641	14.7625
	174000	363.906	0.0513601	1.9867
	175000	361.321	0.44478	17.2049
	176000	355.846	0.588461	22.7627
	177000	365.306	1.35864	52.5545
	178000	361.617	0.485479	18.7792
	179000	360.924	0.388948	15.0452
	180000	356.194	0.820247	31.7286
	181000	358.174	0.522968	20.2293
	182000	360.17	0.229841	8.89063
	183000	357.274	0.0212387	0.821551
	184000	360.129	0.333888	12.9154
	185000	362.659	0.595266	23.0259
	186000	362.374	0.541891	20.9613
	187000	363.289	0.484088	18.7254
	188000	362.224	0.795356	30.7658
	189000	359.29	1.02622	39.6959
	190000	360.192	0.728782	28.1905
	191000	359.979	1.63891	63.396
	192000	362.392	1.87502	72.529
	193000	362.204	1.36902	52.9561
	194000	363.364	0.713036	27.5815
	195000	361.76	1.2686	49.0716
	196000	357.591	0.95888	37.0911
	197000	359.107	0.464141	17.9538
	198000	363.67	0.616363	23.842
	199000	358.463	0.869778	33.6445
	200000	361.782	0.847856	32.7965
	201000	363.372	0.468767	18.1327
	202000	360.415	0.563608	21.8013
	203000	363.258	0.671933	25.9915
	204000	359.957	1.14723	44.3767
	205000	365.838	0.365384	14.1337
	206000	360.379	0.111714	4.32127
	207000	359.095	1.22937	47.5542
	208000	357.597	0.918093	35.5134
	209000	359.636	2.55396	98.7914
	210000	362.664	1.05354	40.7526
	211000	360.026	1.30064	50.3109
	212000	361.29	0.260482	10.0759
	213000	363.281	0.611583	23.6571
	214000	364.494	0.996725	38.555
	215000	362.8	0.832392	32.1984
	216000	364.518	0.731361	28.2903
	217000	362.777	2.1765	84.1906
	218000	358.111	1.09846	42.4903
	219000	357.245	0.596474	23.0726
	220000	362.444	1.20085	46.451
	221000	358.987	1.59192	61.5782
	222000	361.584	0.433884	16.7834
	223000	357.628	0.24429	9.44957
	224000	360.548	1.0885	42.1052
	225000	361.021	1.06436	41.1715
	226000	362.32	1.42653	55.1805
	227000	356.895	0.543391	21.0193
	228000	359.27	1.30954	50.6552
	229000	358.836	1.00591	38.9104
	230000	357.902	1.48332	57.3774
	231000	360.815	1.0507	40.643
	232000	361.638	1.31609	50.9087
	233000	359.93	1.00931	39.0419
	234000	362.772	0.967803	37.4363
	235000	359.858	1.29822	50.2173
	236000	361.066	0.597374	23.1075
	237000	361.177	0.890121	34.4314
	238000	360.799	1.41558	54.7569
	239000	360.365	0.511059	19.7686
	240000	363.473	0.195358	7.5568
	241000	359.982	0.202316	7.82595
	242000	360.9	0.178	6.88535
	243000	360.196	0.244411	9.45425
	244000	362.263	0.588846	22.7776
	245000	357.996	0.634323	24.5367
	246000	362.874	0.102918	3.98104
	247000	362.014	0.602848	23.3192
	248000	358.811	0.902618	34.9148
	249000	364.037	0.888938	34.3857
	250000	358.592	0.504231	19.5045
	251000	361.645	0.364868	14.1137
	252000	359.435	0.652515	25.2404
	253000	362.65	0.779505	30.1526
	254000	360.948	0.532777	20.6087
	255000	358.137	0.470015	18.181
	256000	360.879	0.41114	15.9036
	257000	364.592	1.47546	57.0732
	258000	361.288	1.53504	59.378
	259000	361.097	1.10914	42.9035
	260000	360.034	1.60924	62.2481
	261000	362.851	0.842303	32.5817
	262000	357.174	0.812727	31.4377
	263000	366.874	0.941101	36.4034
	264000	362.981	0.354081	13.6965
	265000	358.984	0.880942	34.0764
	266000	361.228	0.931775	36.0426
	267000	361.011	0.368963	14.2721
	268000	358.085	0.556273	21.5176
	269000	363.271	1.27974	49.5025
	270000	360.602	0.929598	35.9585
	271000	357.008	0.789893	30.5544
	272000	359.966	0.492857	19.0646
	273000	362.701	0.533636	20.642
	274000	366.098	0.615865	23.8227
	275000	363.319	0.588186	22.7521
	276000	360.66	0.152012	5.88008
	277000	360.626	0.322509	12.4752
	278000	361.949	0.184827	7.14944
	279000	362.859	0.257777	9.97126
	280000	363.37	0.269005	10.4056
	281000	362.374	0.447607	17.3142
	282000	361.769	0.932079	36.0544
	283000	358.65	0.942694	36.465
	284000	361.409	1.50837	58.3462
	285000	358.221	0.524571	20.2913
	286000	358.341	0.661756	25.5979
	287000	362.865	0.429564	16.6163
	288000	364.841	1.3586	52.553
	289000	361.851	0.635892	24.5974
	290000	362.592	0.47706	18.4535
	291000	361.959	1.10361	42.6894
	292000	360.771	0.44348	17.1546
	293000	359.368	0.410246	15.869
	294000	360.004	0.506602	19.5963
	295000	358.399	0.596825	23.0862
	296000	365.199	0.911894	35.2736
	297000	360.071	0.791885	30.6315
	298000	363.976	1.19921	46.3876
	299000	357.91	1.35112	52.2638
	300000	360.877	0.480729	18.5954
	301000	360.102	0.453926	17.5587
	302000	362.498	0.291169	11.2629
	303000	361.437	0.418234	16.178
	304000	359.032	0.967229	37.4141
	305000	358.45	0.27025	10.4537
	306000	356.252	0.450088	17.4102
	307000	359.139	1.91524	74.0849
	308000	359.604	0.882913	34.1526
	309000	357.624	0.468091	18.1066
	310000	361.529	0.375779	14.5358
	311000	358.17	0.850114	32.8839
	312000	363.033	0.354005	13.6935
	313000	360.81	0.380084	14.7023
	314000	362.277	0.55065	21.3001
	315000	356.71	0.381567	14.7597
	316000	357.993	0.290678	11.2439
	317000	361.756	0.469727	18.1698
	318000	361.294	0.377744	14.6118
	319000	358.703	0.424189	16.4084
	320000	362.197	0.928954	35.9335
	321000	360.819	0.795863	30.7854
	322000	358.396	0.711634	27.5272
	323000	357.218	0.500392	19.356
	324000	360.904	1.06427	41.1678
	325000	360.821	0.892544	34.5251
	326000	360.207	0.658485	25.4713
	327000	365.74	0.271816	10.5143
	328000	359.125	0.494502	19.1282
	329000	363.146	0.876433	33.9019
	330000	363.221	0.633094	24.4892
	331000	359.828	0.534815	20.6876
	332000	363.803	0.285669	11.0502
	333000	362.854	0.585838	22.6612
	334000	361.253	0.65858	25.475
	335000	359.343	0.514487	19.9012
	336000	358.218	0.233194	9.02034
	337000	364.597	0.549656	21.2617
	338000	359.613	0.226099	8.74592
	339000	361.433	1.10312	42.6706
	340000	360.488	0.465732	18.0153
	341000	361.975	0.212355	8.21425
	342000	360.487	0.584967	22.6276
	343000	363.953	0.86195	33.3417
	344000	359.43	1.78938	69.2162
	345000	363.168	0.539925	20.8852
	346000	362.618	0.515261	19.9312
	347000	366.547	0.308193	11.9214
	348000	363.307	0.42015	16.2521
	349000	358.963	0.0872448	3.37478
	350000	362.87	1.30117	50.3314
	351000	360.415	0.377634	14.6075
	352000	357.467	0.459658	17.7804
	353000	362.128	0.982576	38.0078
	354000	356.439	0.771546	29.8447
	355000	357.438	1.14856	44.4281
	356000	362.817	0.753058	29.1296
	357000	363.891	1.13406	43.8675
	358000	359.727	0.435824	16.8584
	359000	361.423	0.556524	21.5273
	360000	361.067	0.240227	9.29238
	361000	357.018	0.41488	16.0483
	362000	361.625	0.377579	14.6054
	363000	358.026	0.624771	24.1672
	364000	361.149	1.00387	38.8315
	365000	365.676	0.554506	21.4492
	366000	358.432	0.503175	19.4637
	367000	365.518	0.865362	33.4737
	368000	358.497	1.62823	62.9829
	369000	358.9	0.850276	32.8901
	370000	360.578	0.505242	19.5436
	371000	360.956	0.614742	23.7793
	372000	353.823	1.18213	45.7267
	373000	357.328	0.500568	19.3628
	374000	359.812	0.547537	21.1797
	375000	361.622	0.37214	14.395
	376000	357.145	0.383592	14.838
	377000	364.41	0.761522	29.457
	378000	362	0.172808	6.68452
	379000	357.767	0.694996	26.8836
	380000	358.874	0.693844	26.8391
	381000	356.859	0.496148	19.1919
	382000	360.613	0.986348	38.1536
	383000	359.413	1.41162	54.6041
	384000	364.472	0.409615	15.8446
	385000	362.169	1.24015	47.971
	386000	361.001	2.58231	99.8882
	387000	357.184	0.73121	28.2845
	388000	360.651	1.35642	52.4686
	389000	361.206	1.07104	41.4299
	390000	355.717	0.63851	24.6987
	391000	357.464	0.274974	10.6365
	392000	362.174	1.31239	50.7654
	393000	356.269	0.262422	10.1509
	394000	359.365	0.489223	18.924
	395000	364.464	0.458074	17.7191
	396000	358.401	0.713948	27.6168
	397000	354.939	1.37689	53.2606
	398000	362.092	0.748052	28.9359
	399000	363.972	0.696951	26.9593
	400000	360.101	0.266582	10.3119
