# Supplementary material for: Impingement of deposited water nanodroplets with coming nanoparticles: A molecular dynamics study
Source: PLoS One. 2026 Jan 5;21(1):e0340196. doi: 10.1371/journal.pone.0340196 (PMC12768267; doi:10.1371/journal.pone.0340196)
Supplement: S1 File — (ZIP) [file pone.0340196.s001.zip › Complete data file/Figure 2b Surface energy.xlsx]

## Sheet: v=2
时间	液气＋固液	固气＋固液	固气＋液气		液气ALV	固液ASL		γLV	接触角	cosθ0（度）	G=γLV(ALV-cosθ0ASL)			Es,dim/kBT
0	20088.9	260207	276869		18375.7	1713.27		0.066	135°	-0.707107	1292.75	19587.1	14186.9	47289.6
1	20169	260207	276893		18427.7	1741.28		0.066	135°	-0.707107	1297.49	19659	14239	47463.2
2	20251.4	260207	277230		18637.1	1614.31		0.066	135°	-0.707107	1305.39	19778.6	14325.6	47752
3	20380.1	260207	277160		18666.5	1713.51		0.066	135°	-0.707107	1311.96	19878.2	14397.7	47992.4
4	20350.9	260207	277263		18703.7	1647.15		0.066	135°	-0.707107	1311.32	19868.4	14390.6	47968.8
5	20156.8	260207	277202		18575.9	1580.88		0.066	135°	-0.707107	1299.79	19693.7	14264.1	47547
6	20254.1	260207	277361		18704.3	1549.75		0.066	135°	-0.707107	1306.81	19800.2	14341.2	47804
7	20169.3	260206	277243		18602.9	1566.43		0.066	135°	-0.707107	1300.89	19710.5	14276.2	47587.5
8	20170.2	260207	277431		18697.3	1472.86		0.066	135°	-0.707107	1302.76	19738.8	14296.8	47655.9
9	20120.9	260207	277064		18489	1631.91		0.066	135°	-0.707107	1296.43	19642.9	14227.3	47424.4
10	20256.4	260207	277185		18617.5	1638.94		0.066	135°	-0.707107	1305.24	19776.4	14324	47746.6
11	20233.5	260207	277398		18712.3	1521.14		0.066	135°	-0.707107	1306	19787.9	14332.3	47774.5
12	20285.1	260207	277637		18857.7	1427.32		0.066	135°	-0.707107	1311.22	19867	14389.6	47965.4
13	20037.2	260207	277209		18519.6	1517.51		0.066	135°	-0.707107	1293.12	19592.7	14190.9	47303.1
14	20140.8	260207	277261		18597.8	1542.98		0.066	135°	-0.707107	1299.47	19688.9	14260.6	47535.4
15	20125.9	260207	277130		18524.8	1601.14		0.066	135°	-0.707107	1297.36	19656.9	14237.5	47458.2
16	20097.4	260207	276734		18312.3	1785.13		0.066	135°	-0.707107	1291.92	19574.6	14177.8	47259.3
17	20057.6	260207	276742		18296.7	1760.89		0.066	135°	-0.707107	1289.76	19541.8	14154.1	47180.3
18	20178.1	260207	276961		18466.4	1711.69		0.066	135°	-0.707107	1298.67	19676.8	14251.8	47506.1
19	20107.2	260207	276780		18340.3	1766.91		0.066	135°	-0.707107	1292.92	19589.7	14188.8	47295.9
20	20208.5	260207	276791		18396.2	1812.26		0.066	135°	-0.707107	1298.73	19677.7	14252.5	47508.3
21	20215.5	260207	276646		18327.3	1888.22		0.066	135°	-0.707107	1297.72	19662.4	14241.5	47471.5
22	20370.2	260207	276232		18197.3	2172.89		0.066	135°	-0.707107	1302.43	19733.8	14293.1	47643.7
23	20449.9	260207	276233		18237.7	2212.18		0.066	135°	-0.707107	1306.93	19802	14342.5	47808.4
24	20737.3	260207	276009		18269.2	2468.02		0.066	135°	-0.707107	1320.95	20014.4	14496.4	48321.2
25	20920.8	260207	275855		18284.5	2636.31		0.066	135°	-0.707107	1329.81	20148.6	14593.6	48645.3
26	21138.4	260207	276169		18550	2588.31		0.066	135°	-0.707107	1345.1	20380.3	14761.4	49204.5
27	21237.3	260207	276205		18617.4	2619.87		0.066	135°	-0.707107	1351.01	20469.9	14826.3	49421
28	21505.5	260207	276330		18814.3	2691.15		0.066	135°	-0.707107	1367.34	20717.3	15005.5	50018.2
29	21655.3	260208	275997		18722.3	2933.02		0.066	135°	-0.707107	1372.55	20796.2	15062.6	50208.8
30	21734.2	260207	275431		18479	3255.24		0.066	135°	-0.707107	1371.53	20780.8	15051.5	50171.6
31	21809.6	260207	275013		18307.6	3501.92		0.066	135°	-0.707107	1371.74	20783.9	15053.7	50179
32	21965.8	260207	274898		18328.3	3637.51		0.066	135°	-0.707107	1379.42	20900.4	15138.1	50460.2
33	22141.3	260207	274629		18281.5	3859.81		0.066	135°	-0.707107	1386.71	21010.8	15218	50726.8
34	22107.2	260207	274537		18218.3	3888.97		0.066	135°	-0.707107	1383.9	20968.2	15187.2	50624
35	22222.8	260207	274521		18268.3	3954.48		0.066	135°	-0.707107	1390.26	21064.6	15257	50856.7
36	22195.5	260207	274305		18146.7	4048.81		0.066	135°	-0.707107	1386.63	21009.6	15217.2	50724
37	22470.3	260207	274355		18309.2	4161.11		0.066	135°	-0.707107	1402.6	21251.5	15392.4	51308
38	22489.7	260207	274212		18247.3	4242.43		0.066	135°	-0.707107	1402.31	21247.1	15389.2	51297.4
39	22568.8	260207	273935		18148.4	4420.34		0.066	135°	-0.707107	1404.09	21274.1	15408.7	51362.5
40	22581.4	260207	273904		18139	4442.41		0.066	135°	-0.707107	1404.5	21280.2	15413.2	51377.4
41	22631.1	260207	273720		18071.9	4559.2		0.066	135°	-0.707107	1405.52	21295.8	15424.5	51414.9
42	22752.1	260207	273508		18026.4	4725.73		0.066	135°	-0.707107	1410.29	21368	15476.8	51589.3
43	22694.7	260207	273438		17963	4731.69		0.066	135°	-0.707107	1406.38	21308.8	15433.9	51446.4
44	22751.9	260207	273575		18059.5	4692.32		0.066	135°	-0.707107	1410.92	21377.5	15483.7	51612.2
45	22764.4	260207	273763		18160.4	4604.05		0.066	135°	-0.707107	1413.45	21415.9	15511.5	51705
46	22755.2	260207	273717		18132.6	4622.59		0.066	135°	-0.707107	1412.48	21401.2	15500.9	51669.5
47	22817.1	260207	273635		18122.3	4694.86		0.066	135°	-0.707107	1415.17	21442	15530.4	51768
48	22685.1	260207	273675		18076.6	4608.53		0.066	135°	-0.707107	1408.13	21335.3	15453.1	51510.3
49	22602.7	260207	273610		18002.9	4599.87		0.066	135°	-0.707107	1402.86	21255.5	15395.3	51317.6
50	22617.7	260207	273520		17965.2	4652.53		0.066	135°	-0.707107	1402.83	21255	15394.9	51316.5
51	22496.9	260207	273440		17865	4631.87		0.066	135°	-0.707107	1395.26	21140.2	15311.8	51039.4
52	22573.1	260207	273650		18008	4565.15		0.066	135°	-0.707107	1401.58	21236	15381.2	51270.6
53	22456.3	260207	273770		18009.5	4446.79		0.066	135°	-0.707107	1396.15	21153.9	15321.7	51072.2
54	22361.5	260207	273677		17915.6	4445.87		0.066	135°	-0.707107	1389.91	21059.3	15253.2	50843.9
55	22349.9	260207	273616		17879.5	4470.37		0.066	135°	-0.707107	1388.68	21040.5	15239.6	50798.7
56	22491.5	260207	274004		18144.3	4347.17		0.066	135°	-0.707107	1400.4	21218.2	15368.3	51227.7
57	22380.5	260207	274444		18308.5	4071.98		0.066	135°	-0.707107	1398.4	21187.9	15346.3	51154.4
58	22271.3	260207	274351		18207.4	4063.91		0.066	135°	-0.707107	1391.35	21081	15268.9	50896.4
59	22309.2	260207	274096		18098.7	4210.4		0.066	135°	-0.707107	1391.01	21076	15265.3	50884.2
60	22302.2	260207	274137		18116.1	4186.14		0.066	135°	-0.707107	1391.02	21076.1	15265.4	50884.5
61	22189	260207	274112		18047	4141.97		0.066	135°	-0.707107	1384.41	20975.9	15192.7	50642.5
62	22263.5	260207	274411		18233.6	4029.91		0.066	135°	-0.707107	1391.49	21083.2	15270.5	50901.6
63	22172.2	260207	274688		18326.6	3845.61		0.066	135°	-0.707107	1389.03	21045.9	15243.5	50811.5
64	22321.6	260207	275103		18608.9	3712.72		0.066	135°	-0.707107	1401.46	21234.2	15379.9	51266.2
65	22310.9	260207	275237		18670.3	3640.62		0.066	135°	-0.707107	1402.14	21244.6	15387.4	51291.4
66	22263.1	260207	275712		18883.8	3379.23		0.066	135°	-0.707107	1404.04	21273.3	15408.2	51360.7
67	22149.5	260207	275604		18773.3	3376.25		0.066	135°	-0.707107	1396.6	21160.7	15326.6	51088.7
68	22283.8	260207	275818		18947.1	3336.78		0.066	135°	-0.707107	1406.23	21306.5	15432.2	51440.8
69	22225.9	260207	275671		18844.9	3381.03		0.066	135°	-0.707107	1401.55	21235.6	15380.9	51269.7
70	22150.2	260207	275669		18806.3	3343.9		0.066	135°	-0.707107	1397.27	21170.8	15333.9	51113.1
71	22164.5	260207	275595		18776.3	3388.23		0.066	135°	-0.707107	1397.36	21172.1	15334.9	51116.3
72	22178.6	260208	275992		18981.7	3196.87		0.066	135°	-0.707107	1401.99	21242.3	15385.7	51285.7
73	22210.6	260207	276215		19109	3101.61		0.066	135°	-0.707107	1405.94	21302.1	15429.1	51430.2
74	22173.2	260207	276199		19082.4	3090.79		0.066	135°	-0.707107	1403.69	21268	15404.3	51347.7
75	22055.9	260207	276195		19021.9	3033.99		0.066	135°	-0.707107	1397.04	21167.2	15331.4	51104.6
76	22213.9	260207	275996		19001.4	3212.57		0.066	135°	-0.707107	1404.02	21273	15408	51359.9
77	22086.1	260207	275873		18875.9	3210.25		0.066	135°	-0.707107	1395.63	21145.9	15315.9	51053
78	22183	260207	276109		19042.6	3140.37		0.066	135°	-0.707107	1403.37	21263.2	15400.9	51336.3
79	22234.6	260207	276123		19075.1	3159.49		0.066	135°	-0.707107	1406.4	21309.2	15434.2	51447.2
80	22232	260207	276340		19182.4	3049.58		0.066	135°	-0.707107	1408.36	21338.8	15455.6	51518.7
81	22251.8	260207	276411		19227.5	3024.33		0.066	135°	-0.707107	1410.16	21366	15475.3	51584.5
82	22051	260207	276302		19072.6	2978.37		0.066	135°	-0.707107	1397.79	21178.6	15339.6	51132.1
83	21962.7	260207	276432		19093.9	2868.85		0.066	135°	-0.707107	1394.08	21122.5	15298.9	50996.4
84	22100.7	260207	276416		19154.6	2946.12		0.066	135°	-0.707107	1401.7	21237.8	15382.5	51275
85	22022.4	260207	276620		19217.7	2804.69		0.066	135°	-0.707107	1399.26	21200.9	15355.8	51185.8
86	22085.9	260207	276827		19352.9	2732.98		0.066	135°	-0.707107	1404.84	21285.4	15417	51389.8
87	22098.4	260207	276966		19428.3	2670.05		0.066	135°	-0.707107	1406.88	21316.3	15439.3	51464.5
88	22243.3	260207	276990		19513	2730.25		0.066	135°	-0.707107	1415.28	21443.6	15531.5	51771.8
89	22076.7	260207	277199		19534.2	2542.48		0.066	135°	-0.707107	1407.91	21332	15450.7	51502.4
90	22065.4	260207	277260		19559	2506.48		0.066	135°	-0.707107	1407.87	21331.3	15450.2	51500.7
91	21992.7	260208	277377		19581.1	2411.54		0.066	135°	-0.707107	1404.9	21286.4	15417.6	51392.2
92	21992.7	260207	277187		19486.3	2506.45		0.066	135°	-0.707107	1403.07	21258.6	15397.5	51325.1
93	21992.7	260208	277428		19606.3	2386.31		0.066	135°	-0.707107	1405.39	21293.7	15423	51409.9
94	22100.4	260207	277442		19667.8	2432.6		0.066	135°	-0.707107	1411.6	21387.9	15491.2	51637.3
95	22147.1	260207	277506		19722.8	2424.27		0.066	135°	-0.707107	1414.84	21437	15526.8	51755.9
96	21937.9	260207	277364		19547.5	2390.44		0.066	135°	-0.707107	1401.69	21237.8	15382.4	51274.8
97	21931.2	260207	277429		19576.4	2354.79		0.066	135°	-0.707107	1401.94	21241.5	15385.2	51283.9
98	22042.4	260207	277577		19706	2336.42		0.066	135°	-0.707107	1409.64	21358.1	15469.6	51565.4
99	21974.8	260208	277559		19663.3	2311.51		0.066	135°	-0.707107	1405.66	21297.8	15425.9	51419.8
100	21985.8	260207	277649		19714	2271.87		0.066	135°	-0.707107	1407.15	21320.4	15442.3	51474.4
101	22116.6	260207	277707		19808	2308.58		0.066	135°	-0.707107	1415.07	21440.5	15529.3	51764.2
102	22048.4	260207	277670		19756	2292.48		0.066	135°	-0.707107	1410.88	21377	15483.3	51611
103	22169.8	260207	277567		19765	2404.82		0.066	135°	-0.707107	1416.72	21465.5	15547.4	51824.6
104	21930.9	260207	277373		19548.3	2382.62		0.066	135°	-0.707107	1401.38	21233.1	15379	51263.5
105	22022.1	260207	277551		19683.1	2339		0.066	135°	-0.707107	1408.25	21337.1	15454.4	51514.6
106	21972.6	260207	277430		19598	2374.59		0.066	135°	-0.707107	1404.29	21277.1	15411	51369.9
107	22201	260207	277743		19868.1	2332.85		0.066	135°	-0.707107	1420.17	21517.7	15585.2	51950.7
108	22042.3	260207	277677		19756.1	2286.19		0.066	135°	-0.707107	1410.6	21372.7	15480.2	51600.6
109	22067.6	260207	277622		19741.5	2326.11		0.066	135°	-0.707107	1411.5	21386.3	15490	51633.5
110	22306.6	260207	277661		19880	2426.61		0.066	135°	-0.707107	1425.33	21595.8	15641.8	52139.4
111	22083.3	260207	277401		19638.3	2444.96		0.066	135°	-0.707107	1410.23	21367.2	15476.2	51587.3
112	22169.2	260207	277538		19749.8	2419.4		0.066	135°	-0.707107	1416.4	21460.6	15543.8	51812.8
113	22085.4	260207	277342		19610.1	2475.34		0.066	135°	-0.707107	1409.79	21360.4	15471.3	51571
114	22084.8	260207	277357		19617.6	2467.23		0.066	135°	-0.707107	1409.9	21362.2	15472.5	51575.2
115	22172.8	260207	277335		19650.3	2522.49		0.066	135°	-0.707107	1414.64	21434	15524.6	51748.5
116	22053.2	260207	277152		19499	2554.22		0.066	135°	-0.707107	1406.14	21305.1	15431.2	51437.4
117	21927.7	260207	276830		19275.4	2652.23		0.066	135°	-0.707107	1395.96	21150.8	15319.5	51065
118	22015.6	260207	276985		19396.5	2619.12		0.066	135°	-0.707107	1402.4	21248.5	15390.2	51300.7
119	22137.4	260207	277212		19570.9	2566.49		0.066	135°	-0.707107	1411.46	21385.7	15489.6	51632
120	22108.8	260207	277030		19465.5	2643.22		0.066	135°	-0.707107	1408.08	21334.6	15452.6	51508.6
121	22060.2	260207	277037		19444.8	2615.37		0.066	135°	-0.707107	1405.42	21294.2	15423.3	51411.1
122	22017.2	260207	276802		19306.1	2711.02		0.066	135°	-0.707107	1400.73	21223.1	15371.8	51239.5
123	22091.7	260207	276663		19273.9	2817.85		0.066	135°	-0.707107	1403.58	21266.4	15403.2	51344
124	22032.3	260207	276636		19230.8	2801.58		0.066	135°	-0.707107	1399.98	21211.8	15363.6	51212.1
125	21942.6	260207	276916		19326	2616.6		0.066	135°	-0.707107	1397.63	21176.2	15337.8	51126.2
126	21944.5	260207	276767		19252.1	2692.37		0.066	135°	-0.707107	1396.29	21155.9	15323.2	51077.2
127	21985.3	260207	276609		19193.7	2791.63		0.066	135°	-0.707107	1397.06	21167.6	15331.7	51105.5
128	22097.7	260207	276766		19328.4	2769.31		0.066	135°	-0.707107	1404.91	21286.6	15417.8	51392.7
129	22118.4	260207	276962		19436.3	2682.06		0.066	135°	-0.707107	1407.97	21332.8	15451.3	51504.4
130	22249.4	260207	277050		19546.3	2703.09		0.066	135°	-0.707107	1416.21	21457.7	15541.7	51805.8
131	22144.8	260207	277229		19583.1	2561.68		0.066	135°	-0.707107	1412.04	21394.5	15496	51653.2
132	22018.6	260207	276769		19290.3	2728.33		0.066	135°	-0.707107	1400.49	21219.5	15369.2	51230.7
133	22017.5	260207	276513		19161.5	2855.98		0.066	135°	-0.707107	1397.95	21181	15341.3	51137.8
134	21958.8	260207	276343		19047	2911.8		0.066	135°	-0.707107	1392.99	21106	15287	50956.6
135	22108.1	260207	276513		19207.2	2900.86		0.066	135°	-0.707107	1403.06	21258.4	15397.4	51324.7
136	22133.6	260207	276445		19185.7	2947.94		0.066	135°	-0.707107	1403.83	21270.2	15405.9	51353.1
137	22252.1	260207	276567		19306.3	2945.85		0.066	135°	-0.707107	1411.7	21389.3	15492.2	51640.7
138	21985.8	260207	276183		18980.7	3005.09		0.066	135°	-0.707107	1392.97	21105.6	15286.8	50955.9
139	21947.2	260208	276227		18983.3	2963.89		0.066	135°	-0.707107	1391.22	21079.1	15267.5	50891.7
140	22103.8	260207	276373		19134.9	2968.95		0.066	135°	-0.707107	1401.46	21234.2	15379.9	51266.3
141	21839.9	260207	276183		18908.1	2931.78		0.066	135°	-0.707107	1384.76	20981.2	15196.6	50655.4
142	22036.3	260207	276224		19026.3	3010.01		0.066	135°	-0.707107	1396.21	21154.7	15322.3	51074.3
143	22026.4	260208	276260		19039.6	2986.79		0.066	135°	-0.707107	1396.01	21151.6	15320	51066.8
144	22071	260207	276508		19185.6	2885.37		0.066	135°	-0.707107	1400.91	21225.9	15373.8	51246.1
145	22028.2	260208	276511		19165.9	2862.26		0.066	135°	-0.707107	1398.53	21189.9	15347.8	51159.2
146	22118.3	260207	276788		19349.3	2768.96		0.066	135°	-0.707107	1406.28	21307.3	15432.8	51442.7
147	22164.9	260207	276821		19389.1	2775.79		0.066	135°	-0.707107	1409.23	21351.9	15465.1	51550.4
148	22151.7	260207	276678		19311.6	2840.12		0.066	135°	-0.707107	1407.11	21319.8	15441.9	51473
149	22302.2	260207	276836		19465.3	2836.92		0.066	135°	-0.707107	1417.11	21471.3	15551.6	51838.7
150	21932.4	260207	276412		19068.6	2863.87		0.066	135°	-0.707107	1392.18	21093.6	15278.1	50926.9
151	22054.2	260207	276536		19191.5	2862.7		0.066	135°	-0.707107	1400.24	21215.7	15366.5	51221.6
152	22075.5	260207	276070		18969.2	3106.34		0.066	135°	-0.707107	1396.94	21165.7	15330.3	51100.9
153	22254.6	260207	276200		19123.8	3130.79		0.066	135°	-0.707107	1408.28	21337.6	15454.8	51515.9
154	22207.8	260207	276301		19150.6	3057.19		0.066	135°	-0.707107	1406.62	21312.4	15436.5	51455
155	22065.8	260208	276098		18978	3087.8		0.066	135°	-0.707107	1396.65	21161.4	15327.1	51090.4
156	22152.3	260207	276003		18974.2	3178.09		0.066	135°	-0.707107	1400.61	21221.4	15370.6	51235.4
157	22014.7	260207	275757		18782.2	3232.5		0.066	135°	-0.707107	1390.48	21067.9	15259.5	50864.8
158	22128.8	260207	275788		18855.1	3273.69		0.066	135°	-0.707107	1397.21	21169.9	15333.3	51111
159	22192.7	260207	275866		18925.8	3266.86		0.066	135°	-0.707107	1401.57	21235.8	15381.1	51270.2
160	22092.9	260207	275885		18885.1	3207.76		0.066	135°	-0.707107	1396.12	21153.3	15321.3	51071
161	22063.4	260208	275806		18830.7	3232.63		0.066	135°	-0.707107	1393.69	21116.5	15294.6	50982.2
162	22020.7	260207	275977		18895	3125.69		0.066	135°	-0.707107	1392.94	21105.2	15286.4	50954.7
163	22183.1	260207	276244		19109.8	3073.27		0.066	135°	-0.707107	1404.67	21282.9	15415.2	51383.9
164	22066.1	260207	276235		19046.9	3019.18		0.066	135°	-0.707107	1398	21181.8	15341.9	51139.7
165	22115.4	260207	276278		19092.9	3022.53		0.066	135°	-0.707107	1401.19	21230.2	15376.9	51256.5
166	22236.7	260207	276415		19222.3	3014.38		0.066	135°	-0.707107	1409.35	21353.8	15466.5	51554.9
167	22195.6	260207	276382		19185.3	3010.25		0.066	135°	-0.707107	1406.72	21313.9	15437.6	51458.6
168	22236.2	260207	276400		19214.5	3021.69		0.066	135°	-0.707107	1409.17	21351.1	15464.6	51548.5
169	22082.4	260207	276266		19070.7	3011.68		0.066	135°	-0.707107	1399.22	21200.3	15355.3	51184.4
170	22071.6	260207	276293		19078.6	2993		0.066	135°	-0.707107	1398.87	21195	15351.5	51171.5
171	22144.5	260207	276104		19021.1	3123.46		0.066	135°	-0.707107	1401.16	21229.7	15376.6	51255.3
172	22108.1	260207	276147		19024	3084.03		0.066	135°	-0.707107	1399.51	21204.8	15358.5	51195.1
173	22118.3	260207	275955		18933.2	3185.12		0.066	135°	-0.707107	1398.24	21185.4	15344.5	51148.5
174	22041.2	260207	275768		18801.1	3240.15		0.066	135°	-0.707107	1392.09	21092.2	15277	50923.5
175	21995.9	260207	275756		18772.1	3223.79		0.066	135°	-0.707107	1389.41	21051.7	15247.7	50825.6
176	22259.8	260207	276034		19043.1	3216.67		0.066	135°	-0.707107	1406.96	21317.6	15440.3	51467.7
177	22017.2	260207	275857		18833.4	3183.81		0.066	135°	-0.707107	1391.59	21084.7	15271.6	50905.2
178	21996.8	260207	275605		18697.3	3299.5		0.066	135°	-0.707107	1388.01	21030.4	15232.3	50774.2
179	21981.7	260207	275609		18691.6	3290.08		0.066	135°	-0.707107	1387.19	21018.1	15223.3	50744.4
180	22048.4	260207	275497		18669.1	3379.31		0.066	135°	-0.707107	1389.87	21058.6	15252.7	50842.3
181	22159.8	260208	275634		18793.3	3366.46		0.066	135°	-0.707107	1397.47	21173.8	15336.1	51120.4
182	22104.8	260207	275625		18761.5	3343.27		0.066	135°	-0.707107	1394.29	21125.5	15301.2	51003.9
183	22180.1	260207	275506		18739.5	3440.58		0.066	135°	-0.707107	1397.37	21172.3	15335.1	51116.9
184	22208.5	260207	275549		18775.2	3433.25		0.066	135°	-0.707107	1399.39	21202.9	15357.2	51190.7
185	22169.2	260207	275572		18767	3402.29		0.066	135°	-0.707107	1397.4	21172.7	15335.3	51117.8
186	22104.6	260207	275566		18731.5	3373.04		0.066	135°	-0.707107	1393.7	21116.6	15294.7	50982.4
187	22133.8	260207	275540		18733.3	3400.5		0.066	135°	-0.707107	1395.1	21137.9	15310.1	51033.6
188	22094.5	260208	275573		18730	3364.49		0.066	135°	-0.707107	1393.2	21109	15289.2	50964.1
189	22060.8	260207	275495		18674.4	3386.48		0.066	135°	-0.707107	1390.55	21069	15260.2	50867.3
190	22075.5	260208	275671		18769.6	3305.86		0.066	135°	-0.707107	1393.08	21107.2	15287.9	50959.7
191	22134.9	260208	275709		18818.1	3316.79		0.066	135°	-0.707107	1396.79	21163.4	15328.6	51095.4
192	22199.4	260207	275810		18901	3298.39		0.066	135°	-0.707107	1401.4	21233.3	15379.2	51264
193	22108	260207	275523		18711.8	3396.24		0.066	135°	-0.707107	1393.48	21113.3	15292.3	50974.3
194	22101.2	260207	275467		18680.4	3420.8		0.066	135°	-0.707107	1392.55	21099.3	15282.1	50940.5
195	22091	260207	275543		18713.4	3377.58		0.066	135°	-0.707107	1392.71	21101.7	15283.9	50946.3
196	22233.7	260207	275704		18865.1	3368.6		0.066	135°	-0.707107	1402.3	21247	15389.2	51297.2
197	22165.5	260208	275853		18905.7	3259.8		0.066	135°	-0.707107	1399.91	21210.7	15362.8	51209.5
198	22163.9	260207	275565		18760.9	3403.05		0.066	135°	-0.707107	1397.03	21167.2	15331.3	51104.4
199	22083.1	260207	275430		18653.2	3429.87		0.066	135°	-0.707107	1391.18	21078.5	15267.1	50890.4
200	22076.8	260207	275415		18642.3	3434.49		0.066	135°	-0.707107	1390.67	21070.8	15261.5	50871.8
201	22116.3	260208	275478		18693.2	3423.1		0.066	135°	-0.707107	1393.5	21113.7	15292.6	50975.3
202	22158.6	260207	275660		18805.8	3352.82		0.066	135°	-0.707107	1397.65	21176.6	15338.1	51127.1
203	22179.7	260207	275578		18775.1	3404.58		0.066	135°	-0.707107	1398.05	21182.6	15342.5	51141.5
204	22222.4	260207	275792		18903.6	3318.78		0.066	135°	-0.707107	1402.52	21250.3	15391.5	51305.1
205	22141.7	260207	275564		18749.1	3392.64		0.066	135°	-0.707107	1395.77	21148	15317.4	51058.2
206	22181.2	260207	275631		18802.3	3378.84		0.066	135°	-0.707107	1398.64	21191.5	15349	51163.2
207	21949.2	260207	275390		18565.9	3383.35		0.066	135°	-0.707107	1383.25	20958.3	15180	50600
208	21987.2	260207	275485		18632.4	3354.74		0.066	135°	-0.707107	1386.3	21004.6	15213.6	50711.9
209	22022.2	260207	275441		18628.1	3394.13		0.066	135°	-0.707107	1387.86	21028.1	15230.6	50768.7
210	22009.6	260207	275519		18660.9	3348.77		0.066	135°	-0.707107	1387.9	21028.8	15231.1	50770.3
211	22178	260207	275825		18897.7	3280.33		0.066	135°	-0.707107	1400.34	21217.2	15367.6	51225.3
212	22085.1	260207	275670		18773.8	3311.35		0.066	135°	-0.707107	1393.61	21115.3	15293.7	50979.1
213	22032.5	260207	275538		18681.6	3350.93		0.066	135°	-0.707107	1389.37	21051.1	15247.2	50824
214	22144.9	260207	275586		18761.9	3382.99		0.066	135°	-0.707107	1396.17	21154.1	15321.8	51072.8
215	22025.3	260207	275692		18754.8	3270.5		0.066	135°	-0.707107	1390.45	21067.4	15259	50863.5
216	22077.7	260207	275668		18769.6	3308.02		0.066	135°	-0.707107	1393.18	21108.8	15289	50963.4
217	22041.9	260207	275809		18821.5	3220.43		0.066	135°	-0.707107	1392.51	21098.7	15281.7	50939
218	22006.2	260208	276014		18906.4	3099.76		0.066	135°	-0.707107	1392.48	21098.3	15281.4	50938
219	21942.9	260207	275867		18801.5	3141.43		0.066	135°	-0.707107	1387.5	21022.8	15226.7	50755.8
220	22058.4	260207	275931		18891.1	3167.3		0.066	135°	-0.707107	1394.63	21130.8	15304.9	51016.5
221	22004.7	260207	275888		18842.8	3161.98		0.066	135°	-0.707107	1391.19	21078.6	15267.2	50890.6
222	21939.3	260207	275682		18706.7	3232.53		0.066	135°	-0.707107	1385.5	20992.5	15204.8	50682.6
223	21995.7	260208	275947		18867.5	3128.24		0.066	135°	-0.707107	1391.25	21079.5	15267.8	50892.7
224	22019.9	260207	275919		18866.3	3153.61		0.066	135°	-0.707107	1392.35	21096.2	15279.9	50933.1
225	22022.3	260207	275921		18867.9	3154.4		0.066	135°	-0.707107	1392.5	21098.4	15281.5	50938.4
226	22078	260207	275856		18863.1	3214.92		0.066	135°	-0.707107	1395	21136.4	15309	51030
227	22120.3	260207	276013		18963.2	3157.15		0.066	135°	-0.707107	1398.91	21195.6	15351.9	51173.1
228	22025.7	260207	275847		18832.6	3193.11		0.066	135°	-0.707107	1391.97	21090.4	15275.7	50919.2
229	22123.2	260207	276050		18982.9	3140.25		0.066	135°	-0.707107	1399.43	21203.4	15357.6	51192
230	22104.6	260207	275779		18838.2	3266.48		0.066	135°	-0.707107	1395.76	21147.9	15317.4	51057.9
231	22042.1	260207	276026		18930.6	3111.52		0.066	135°	-0.707107	1394.63	21130.7	15304.9	51016.4
232	21986.8	260207	275870		18824.7	3162.13		0.066	135°	-0.707107	1390	21060.7	15254.2	50847.3
233	22033.1	260207	276113		18969.5	3063.6		0.066	135°	-0.707107	1394.96	21135.8	15308.6	51028.7
234	21905	260208	276071		18884.4	3020.63		0.066	135°	-0.707107	1387.34	21020.3	15224.9	50749.8
235	22077.3	260207	276440		19155.1	2922.24		0.066	135°	-0.707107	1400.61	21221.4	15370.6	51235.4
236	22020.9	260207	276732		19273	2747.84		0.066	135°	-0.707107	1400.26	21216.1	15366.7	51222.4
237	22115.9	260207	276771		19339.9	2776.04		0.066	135°	-0.707107	1405.99	21302.8	15429.6	51431.9
238	22056.4	260207	276593		19221	2835.37		0.066	135°	-0.707107	1400.91	21225.9	15373.9	51246.2
239	22331.1	260207	276867		19495.8	2835.33		0.066	135°	-0.707107	1419.04	21500.7	15572.9	51909.5
240	22039.6	260208	276632		19232.2	2807.31		0.066	135°	-0.707107	1400.34	21217.3	15367.6	51225.5
241	22121.2	260207	276424		19168.8	2952.35		0.066	135°	-0.707107	1402.93	21256.5	15396	51320
242	22106	260207	276463		19180.6	2925.4		0.066	135°	-0.707107	1402.44	21249.2	15390.7	51302.4
243	21914.1	260207	276429		19067.8	2846.27		0.066	135°	-0.707107	1391.31	21080.4	15268.5	50895
244	21984.7	260207	276839		19307.9	2676.79		0.066	135°	-0.707107	1399.25	21200.7	15355.6	51185.4
245	22116.1	260207	277230		19569.6	2546.47		0.066	135°	-0.707107	1410.44	21370.3	15478.4	51594.7
246	22076.5	260207	276942		19405.9	2670.64		0.066	135°	-0.707107	1405.42	21294.3	15423.4	51411.3
247	22161.8	260207	276782		19368.4	2793.45		0.066	135°	-0.707107	1408.68	21343.6	15459.1	51530.4
248	22278.8	260207	276917		19494.6	2784.27		0.066	135°	-0.707107	1416.58	21463.3	15545.8	51819.5
249	22043.8	260207	277042		19439.3	2604.5		0.066	135°	-0.707107	1404.55	21281	15413.8	51379.2
250	22148.7	260207	277387		19664	2484.7		0.066	135°	-0.707107	1413.78	21421	15515.1	51717.1
251	21941.2	260207	277055		19394.6	2546.62		0.066	135°	-0.707107	1398.89	21195.3	15351.7	51172.3
252	21953.2	260207	277122		19434	2519.22		0.066	135°	-0.707107	1400.21	21215.3	15366.2	51220.7
253	21950.1	260207	277148		19445.6	2504.52		0.066	135°	-0.707107	1400.29	21216.6	15367.1	51223.7
254	22001.7	260207	276796		19295.1	2706.56		0.066	135°	-0.707107	1399.79	21209	15361.6	51205.3
255	22117.2	260207	276826		19368.2	2749.01		0.066	135°	-0.707107	1406.6	21312.1	15436.3	51454.2
256	22052.9	260207	276996		19420.9	2632		0.066	135°	-0.707107	1404.61	21282	15414.5	51381.6
257	22132.5	260207	277110		19517.8	2614.69		0.066	135°	-0.707107	1410.2	21366.6	15475.8	51586
258	22099.1	260207	277094		19493.1	2605.99		0.066	135°	-0.707107	1408.16	21335.8	15453.5	51511.6
259	21977.9	260207	277252		19511.5	2466.41		0.066	135°	-0.707107	1402.86	21255.5	15395.3	51317.7
260	22067.3	260207	277266		19563.3	2504.06		0.066	135°	-0.707107	1408.04	21333.9	15452.1	51507
261	22118.4	260208	277587		19748.7	2369.6		0.066	135°	-0.707107	1414	21424.3	15517.6	51725.2
262	22142.3	260207	277484		19709.4	2432.91		0.066	135°	-0.707107	1414.36	21429.7	15521.5	51738.3
263	21899.3	260207	277036		19363.9	2535.48		0.066	135°	-0.707107	1396.34	21156.7	15323.8	51079.2
264	21936.8	260207	276894		19312	2624.76		0.066	135°	-0.707107	1397.09	21168	15331.9	51106.4
265	21868.3	260207	276815		19238.1	2630.27		0.066	135°	-0.707107	1392.46	21097.9	15281.2	50937.3
266	22221.2	260207	276719		19366.5	2854.75		0.066	135°	-0.707107	1411.42	21385.1	15489.2	51630.5
267	22042.8	260207	276737		19286.2	2756.58		0.066	135°	-0.707107	1401.53	21235.4	15380.7	51269.1
268	22281	260207	276725		19399.5	2881.47		0.066	135°	-0.707107	1414.84	21437	15526.8	51755.9
269	21976.8	260207	276385		19077.4	2899.39		0.066	135°	-0.707107	1394.42	21127.6	15302.6	51008.8
270	22031.3	260207	276525		19174.6	2856.7		0.066	135°	-0.707107	1398.84	21194.5	15351.1	51170.5
271	22074.8	260207	276554		19210.9	2863.9		0.066	135°	-0.707107	1401.58	21236	15381.2	51270.6
272	22094.7	260207	276544		19215.8	2878.92		0.066	135°	-0.707107	1402.6	21251.5	15392.4	51308
273	22071.2	260207	276552		19207.7	2863.45		0.066	135°	-0.707107	1401.34	21232.5	15378.6	51262.1
274	22056.6	260207	276363		19106.3	2950.3		0.066	135°	-0.707107	1398.7	21192.4	15349.6	51165.4
275	22010.9	260207	276480		19142.1	2868.8		0.066	135°	-0.707107	1397.26	21170.7	15333.9	51112.8
276	22032.9	260207	276559		19192.6	2840.32		0.066	135°	-0.707107	1399.27	21201	15355.8	51186.1
277	21944.2	260207	276250		18993.7	2950.56		0.066	135°	-0.707107	1391.28	21080.1	15268.2	50894.1
278	22028.6	260207	276332		19076.7	2951.91		0.066	135°	-0.707107	1396.83	21164	15329	51096.8
279	22048.6	260207	276233		19037	3011.53		0.066	135°	-0.707107	1396.99	21166.5	15330.8	51102.8
280	21935.8	260207	276441		19084.8	2850.99		0.066	135°	-0.707107	1392.65	21100.7	15283.2	50944
281	22053.7	260207	276945		19395.6	2658.07		0.066	135°	-0.707107	1404.16	21275.1	15409.5	51365
282	22138.9	260207	277015		19473.3	2665.58		0.066	135°	-0.707107	1409.64	21358.1	15469.6	51565.4
283	21997.4	260208	276705		19247.5	2749.83		0.066	135°	-0.707107	1398.67	21192	15349.3	51164.3
284	22028.7	260207	276616		19219	2809.73		0.066	135°	-0.707107	1399.58	21205.8	15359.3	51197.6
285	22136.4	260207	276724		19326.6	2809.76		0.066	135°	-0.707107	1406.69	21313.4	15437.2	51457.5
286	22128.1	260207	276297		19108.7	3019.33		0.066	135°	-0.707107	1402.09	21243.7	15386.8	51289.2
287	22189.3	260207	276118		19050.2	3139.13		0.066	135°	-0.707107	1403.81	21269.9	15405.7	51352.4
288	22053.1	260207	275901		18873.6	3179.45		0.066	135°	-0.707107	1394.04	21121.9	15298.5	50995
289	22054.4	260207	275919		18882.9	3171.45		0.066	135°	-0.707107	1394.28	21125.5	15301.1	51003.8
290	22069.4	260207	276157		19009.4	3060.03		0.066	135°	-0.707107	1397.43	21173.1	15335.6	51118.8
291	22044.9	260207	276569		19203.6	2841.25		0.066	135°	-0.707107	1400.04	21212.7	15364.3	51214.3
292	21949.9	260207	276661		19201.8	2748.18		0.066	135°	-0.707107	1395.57	21145	15315.3	51050.9
293	22025	260207	276481		19149.5	2875.5		0.066	135°	-0.707107	1398.06	21182.8	15342.6	51142.1
294	22154.6	260207	276639		19292.9	2861.73		0.066	135°	-0.707107	1406.88	21316.4	15439.4	51464.7
295	22060.6	260208	276553		19203.3	2857.35		0.066	135°	-0.707107	1400.77	21223.7	15372.3	51240.9
296	22026.7	260207	276543		19181.5	2845.26		0.066	135°	-0.707107	1398.76	21193.4	15350.3	51167.7
297	22002.3	260207	276498		19146.4	2855.95		0.066	135°	-0.707107	1396.95	21165.8	15330.4	51101.2
298	22017.7	260207	276424		19117	2900.67		0.066	135°	-0.707107	1397.09	21168.1	15332	51106.6
299	22070.4	260207	276245		19054	3016.35		0.066	135°	-0.707107	1398.34	21186.9	15345.6	51152
300	22097.9	260207	276287		19089	3008.94		0.066	135°	-0.707107	1400.3	21216.6	15367.1	51223.8
301	22113.9	260207	276237		19072	3041.83		0.066	135°	-0.707107	1400.71	21222.9	15371.7	51239
302	21966.6	260207	276104		18931.6	3034.96		0.066	135°	-0.707107	1391.13	21077.7	15266.5	50888.4
303	21965.8	260207	275918		18838.2	3127.53		0.066	135°	-0.707107	1389.28	21049.7	15246.3	50820.9
304	22129.9	260207	275990		18956.6	3173.3		0.066	135°	-0.707107	1399.23	21200.5	15355.4	51184.8
305	22179.6	260207	276007		18989.9	3189.75		0.066	135°	-0.707107	1402.2	21245.4	15388	51293.3
306	22154	260207	275872		18909.4	3244.65		0.066	135°	-0.707107	1399.44	21203.7	15357.8	51192.6
307	22169.5	260207	275996		18979.1	3190.34		0.066	135°	-0.707107	1401.51	21235	15380.5	51268.2
308	22237.6	260207	276210		19119.9	3117.72		0.066	135°	-0.707107	1407.41	21324.4	15445.2	51484.1
309	22072.3	260207	276153		19008.9	3063.46		0.066	135°	-0.707107	1397.56	21175.1	15337	51123.5
310	22141.2	260207	276285		19109.3	3031.88		0.066	135°	-0.707107	1402.71	21253.2	15393.6	51312.1
311	22203.5	260207	276134		19065.2	3138.24		0.066	135°	-0.707107	1404.77	21284.3	15416.2	51387.2
312	21967	260207	275813		18786.3	3180.69		0.066	135°	-0.707107	1388.33	21035.4	15235.8	50786.2
313	21973.1	260207	276063		18914.5	3058.64		0.066	135°	-0.707107	1391.1	21077.3	15266.2	50887.3
314	22111.5	260207	276342		19122.9	2988.62		0.066	135°	-0.707107	1401.59	21236.2	15381.3	51271.1
315	22124.9	260207	276463		19190.3	2934.58		0.066	135°	-0.707107	1403.51	21265.3	15402.4	51341.4
316	22117	260207	276493		19201.1	2915.91		0.066	135°	-0.707107	1403.36	21263	15400.7	51335.7
317	21991.7	260207	276302		19043.5	2948.17		0.066	135°	-0.707107	1394.46	21128.2	15303.1	51010.2
318	22104.8	260207	276304		19100.4	3004.4		0.066	135°	-0.707107	1400.84	21224.9	15373.1	51243.7
319	21873	260207	276393		19029.7	2843.26		0.066	135°	-0.707107	1388.65	21040.2	15239.4	50797.9
320	21981.1	260207	276346		19060.1	2921.08		0.066	135°	-0.707107	1394.29	21125.6	15301.2	51004
321	21962.3	260208	276592		19173.2	2789.06		0.066	135°	-0.707107	1395.6	21145.4	15315.5	51051.8
322	22133.4	260207	276713		19319.5	2813.94		0.066	135°	-0.707107	1406.41	21309.2	15434.2	51447.4
323	22048.3	260207	276689		19265	2783.33		0.066	135°	-0.707107	1401.38	21233.1	15379.1	51263.5
324	21961.7	260207	276588		19171.3	2790.43		0.066	135°	-0.707107	1395.53	21144.4	15314.8	51049.4
325	22075.1	260207	276542		19205.1	2869.95		0.066	135°	-0.707107	1401.48	21234.5	15380.1	51266.9
326	21993.9	260207	276473		19129.9	2863.94		0.066	135°	-0.707107	1396.23	21155	15322.5	51075.1
327	21982	260207	276445		19110	2872.09		0.066	135°	-0.707107	1395.29	21140.8	15312.2	51040.8
328	21999.2	260207	276382		19086.9	2912.3		0.066	135°	-0.707107	1395.65	21146.2	15316.1	51053.8
329	21871.8	260207	276110		18887.4	2984.32		0.066	135°	-0.707107	1385.85	20997.7	15208.5	50695.2
330	22000.7	260207	276175		18984	3016.69		0.066	135°	-0.707107	1393.73	21117.2	15295.1	50983.7
331	22091.4	260207	276227		19055.6	3035.77		0.066	135°	-0.707107	1399.35	21202.2	15356.7	51189.1
332	22098	260207	276552		19221.3	2876.67		0.066	135°	-0.707107	1402.86	21255.4	15395.3	51317.5
333	22037.6	260208	276528		19179	2858.56		0.066	135°	-0.707107	1399.22	21200.3	15355.3	51184.4
334	22125	260207	276767		19342.3	2782.7		0.066	135°	-0.707107	1406.46	21310	15434.8	51449.3
335	22103.3	260207	276599		19247.5	2855.81		0.066	135°	-0.707107	1403.61	21266.9	15403.5	51345.1
336	22180	260207	276738		19355.7	2824.34		0.066	135°	-0.707107	1409.28	21352.8	15465.8	51552.5
337	22050.3	260207	276478		19160.7	2889.63		0.066	135°	-0.707107	1399.46	21204	15358	51193.3
338	22034.8	260207	276614		19220.9	2813.84		0.066	135°	-0.707107	1399.9	21210.6	15362.8	51209.3
339	22173.9	260207	276925		19446	2727.89		0.066	135°	-0.707107	1410.74	21374.9	15481.8	51605.9
340	21955.1	260207	276858		19302.8	2652.27		0.066	135°	-0.707107	1397.77	21178.3	15339.4	51131.2
341	22092.2	260207	276695		19289.9	2802.26		0.066	135°	-0.707107	1403.91	21271.4	15406.8	51356.1
342	22033	260207	276538		19182	2851.06		0.066	135°	-0.707107	1399.07	21198	15353.6	51178.8
343	21968.6	260207	276580		19170.5	2798.05		0.066	135°	-0.707107	1395.84	21149	15318.2	51060.6
344	22004.5	260208	276531		19163.9	2840.67		0.066	135°	-0.707107	1397.39	21172.5	15335.2	51117.3
345	21999.8	260207	276522		19157.5	2842.3		0.066	135°	-0.707107	1397.04	21167.3	15331.4	51104.7
346	22108.4	260207	276469		19185.2	2923.12		0.066	135°	-0.707107	1402.65	21252.2	15392.9	51309.7
347	22039.4	260207	276248		19040.4	2999		0.066	135°	-0.707107	1396.63	21161	15326.9	51089.6
348	22169.4	260207	276164		19063	3106.34		0.066	135°	-0.707107	1403.13	21259.6	15398.2	51327.5
349	22129.3	260207	276155		19038.9	3090.46		0.066	135°	-0.707107	1400.79	21224.1	15372.6	51241.9
350	22168.5	260207	276331		19146.4	3022.07		0.066	135°	-0.707107	1404.7	21283.3	15415.4	51384.8
351	22021.9	260207	276229		19022.1	2999.79		0.066	135°	-0.707107	1395.46	21143.3	15314	51046.8
352	22085.2	260207	276229		19053.4	3031.75		0.066	135°	-0.707107	1399.01	21197.2	15353.1	51176.8
353	21991.5	260207	276162		18973.2	3018.27		0.066	135°	-0.707107	1393.09	21107.4	15288.1	50960.2
354	22110.6	260207	276321		19112	2998.56		0.066	135°	-0.707107	1401.33	21232.3	15378.5	51261.7
355	22093	260207	276402		19144	2949.03		0.066	135°	-0.707107	1401.13	21229.2	15376.3	51254.3
356	22013.9	260207	276344		19075.4	2938.52		0.066	135°	-0.707107	1396.11	21153.2	15321.2	51070.7
357	22041.6	260207	276415		19124.9	2916.68		0.066	135°	-0.707107	1398.36	21187.3	15345.9	51153.1
358	22033.8	260207	276443		19134.8	2899.07		0.066	135°	-0.707107	1398.19	21184.7	15344	51146.7
359	22058.2	260207	276535		19192.7	2865.51		0.066	135°	-0.707107	1400.45	21218.9	15368.8	51229.3
360	22116	260207	276457		19183	2933.06		0.066	135°	-0.707107	1402.96	21256.9	15396.3	51321.1
361	22122.1	260207	276376		19145.4	2976.76		0.066	135°	-0.707107	1402.52	21250.3	15391.5	51305
362	22232.3	260207	276588		19306.5	2925.78		0.066	135°	-0.707107	1410.77	21375.3	15482.1	51606.9
363	22222.7	260207	276632		19323.9	2898.78		0.066	135°	-0.707107	1410.66	21373.6	15480.9	51602.8
364	22115.7	260207	276293		19100.6	3015.02		0.066	135°	-0.707107	1401.35	21232.6	15378.7	51262.3
365	21956.6	260207	276117		18933.2	3023.36		0.066	135°	-0.707107	1390.69	21071.1	15261.7	50872.4
366	22172.5	260207	276217		19091.3	3081.22		0.066	135°	-0.707107	1403.82	21270.1	15405.8	51352.8
367	22176.9	260207	276392		19181	2995.89		0.066	135°	-0.707107	1405.76	21299.4	15427.1	51423.6
368	22145.4	260207	276488		19213.3	2932.1		0.066	135°	-0.707107	1404.91	21286.6	15417.8	51392.7
369	22246.7	260207	276752		19395.6	2851.05		0.066	135°	-0.707107	1413.17	21411.6	15508.4	51694.6
370	22124.6	260207	276595		19256.4	2868.22		0.066	135°	-0.707107	1404.78	21284.5	15416.3	51387.7
371	22107.1	260207	276583		19241.7	2865.5		0.066	135°	-0.707107	1403.68	21267.9	15404.3	51347.5
372	22179.8	260207	276621		19296.9	2882.82		0.066	135°	-0.707107	1408.14	21335.4	15453.2	51510.6
373	21930	260207	276398		19060.1	2869.9		0.066	135°	-0.707107	1391.9	21089.4	15275	50916.8
374	22134.8	260207	276614		19270.6	2864.23		0.066	135°	-0.707107	1405.53	21295.9	15424.6	51415.3
375	22062.6	260207	276528		19191.5	2871.09		0.066	135°	-0.707107	1400.63	21221.7	15370.8	51236
376	22130.2	260207	276403		19162.8	2967.34		0.066	135°	-0.707107	1403.23	21261.1	15399.3	51331.1
377	22093.4	260207	276643		19264.7	2828.79		0.066	135°	-0.707107	1403.48	21264.9	15402.1	51340.4
378	22194.7	260207	276929		19458.1	2736.6		0.066	135°	-0.707107	1411.95	21393.1	15495	51649.9
379	22012.9	260207	276934		19369.8	2643.04		0.066	135°	-0.707107	1401.76	21238.7	15383.2	51277.2
380	21991.1	260207	276804		19294	2697.16		0.066	135°	-0.707107	1399.28	21201.2	15355.9	51186.4
381	22111.4	260207	276669		19286.3	2825.08		0.066	135°	-0.707107	1404.74	21283.9	15415.9	51386.2
382	22226.9	260207	276740		19379.9	2846.99		0.066	135°	-0.707107	1411.94	21393.1	15494.9	51649.8
383	21944.1	260207	276505		19121.1	2823		0.066	135°	-0.707107	1393.74	21117.3	15295.2	50983.9
384	22199.4	260207	276603		19297.5	2901.92		0.066	135°	-0.707107	1409.06	21349.4	15463.3	51544.4
385	22149.4	260207	276744		19343	2806.4		0.066	135°	-0.707107	1407.61	21327.4	15447.4	51491.3
386	22140.5	260208	276947		19439.8	2700.67		0.066	135°	-0.707107	1409.07	21349.5	15463.4	51544.6
387	22147.1	260207	276979		19459.6	2687.45		0.066	135°	-0.707107	1409.76	21359.9	15470.9	51569.8
388	22125.3	260207	276679		19298.4	2826.93		0.066	135°	-0.707107	1405.62	21297.3	15425.6	51418.6
389	22061.1	260207	276543		19198.4	2862.74		0.066	135°	-0.707107	1400.69	21222.6	15371.5	51238.3
390	22143	260207	276442		19188.9	2954.03		0.066	135°	-0.707107	1404.33	21277.7	15411.4	51371.4
391	22251.2	260207	276570		19306.7	2944.46		0.066	135°	-0.707107	1411.66	21388.7	15491.8	51639.3
392	22007.5	260207	276286		19043	2964.49		0.066	135°	-0.707107	1395.19	21139.2	15311.1	51036.9
393	21974.3	260207	276358		19062.5	2911.8		0.066	135°	-0.707107	1394.02	21121.5	15298.2	50994.1
394	21925.8	260207	276133		18925.5	3000.32		0.066	135°	-0.707107	1389.11	21047.1	15244.3	50814.4
395	21994.3	260207	276441		19114	2880.29		0.066	135°	-0.707107	1395.94	21150.7	15319.4	51064.6
396	22009	260207	276264		19032.9	2976.13		0.066	135°	-0.707107	1395.06	21137.3	15309.7	51032.4
397	22073	260207	276237		19051.2	3021.77		0.066	135°	-0.707107	1398.4	21187.9	15346.3	51154.5
398	22101.5	260207	276080		18987.2	3114.35		0.066	135°	-0.707107	1398.5	21189.4	15347.4	51158
399	22019.4	260207	276011		18911.7	3107.62		0.066	135°	-0.707107	1393.2	21109.2	15289.3	50964.3
400	22041.1	260207	276075		18954.3	3086.84		0.066	135°	-0.707107	1395.04	21137	15309.5	51031.6
