# Supplementary material for: Impingement of deposited water nanodroplets with coming nanoparticles: A molecular dynamics study
Source: PLoS One. 2026 Jan 5;21(1):e0340196. doi: 10.1371/journal.pone.0340196 (PMC12768267; doi:10.1371/journal.pone.0340196)
Supplement: S1 File — (ZIP) [file pone.0340196.s001.zip › Complete data file/Figure 3b Kinetic energy.xlsx]

## Sheet: v=8
	Step	wtt1	keli1	Ek,dim/kBT
	0	351.705	171.452	6632.06
	1000	357.087	171.452	6632.06
	2000	354.131	171.452	6632.06
	3000	357.288	171.452	6632.06
	4000	354.641	171.452	6632.06
	5000	353.723	170.01	6576.27
	6000	373.156	144.477	5588.61
	7000	386.983	116.951	4523.88
	8000	397.435	89.6045	3466.06
	9000	398.799	69.7255	2697.1
	10000	414.63	54.0032	2088.94
	11000	417.151	39.4566	1526.25
	12000	424.719	16.7855	649.294
	13000	420.205	12.0623	466.592
	14000	414.813	8.3444	322.776
	15000	417.508	6.5943	255.079
	16000	422.693	4.70104	181.844
	17000	418.747	3.68539	142.557
	18000	421.957	2.91802	112.874
	19000	415.743	2.37502	91.8699
	20000	419.674	1.80415	69.7877
	21000	419.171	1.48885	57.5914
	22000	425.127	1.176	45.4898
	23000	424.572	1.0206	39.4785
	24000	425.238	0.854244	33.0436
	25000	428.8	1.07252	41.487
	26000	424.411	0.938467	36.3015
	27000	426.55	0.807818	31.2478
	28000	423.887	0.736503	28.4892
	29000	425.688	0.889048	34.3899
	30000	420.805	0.900051	34.8155
	31000	422.82	0.930737	36.0025
	32000	420.555	1.25786	48.6564
	33000	421.351	1.32231	51.1491
	34000	422.96	0.946022	36.5938
	35000	419.29	0.920171	35.5938
	36000	427.403	0.880267	34.0503
	37000	428.24	1.00095	38.7183
	38000	417.103	0.872095	33.7341
	39000	422.704	0.693153	26.8124
	40000	422.861	0.486689	18.826
	41000	420.26	0.468804	18.1342
	42000	423.381	0.469728	18.1699
	43000	420.522	0.507305	19.6234
	44000	418.719	0.523621	20.2546
	45000	423.434	0.618471	23.9235
	46000	429.021	0.47049	18.1993
	47000	428.711	0.545844	21.1142
	48000	423.001	0.681606	26.3657
	49000	420.338	0.545175	21.0883
	50000	421.555	0.418436	16.1858
	51000	423.598	0.421898	16.3197
	52000	422.374	0.451012	17.4459
	53000	426.995	0.454261	17.5716
	54000	423.366	0.482073	18.6474
	55000	422.653	0.562514	21.759
	56000	418.085	0.401003	15.5115
	57000	420.55	0.321815	12.4484
	58000	422.872	0.252259	9.7578
	59000	420.373	0.290485	11.2365
	60000	426.114	0.371053	14.353
	61000	423.503	0.253491	9.80546
	62000	421.023	0.239348	9.25839
	63000	421.882	0.10674	4.12888
	64000	418.808	0.168818	6.53015
	65000	420.956	0.1095	4.23566
	66000	422.279	0.242915	9.39636
	67000	421.041	0.204596	7.91412
	68000	422.063	0.225968	8.74082
	69000	424.407	0.224113	8.66908
	70000	424.39	0.207605	8.03051
	71000	423.948	0.190385	7.36442
	72000	422.864	0.189973	7.34848
	73000	424.211	0.14971	5.79103
	74000	417.196	0.287171	11.1083
	75000	424.407	0.185117	7.16063
	76000	419.941	0.256104	9.90655
	77000	419.881	0.296021	11.4506
	78000	422.53	0.313486	12.1262
	79000	421.049	0.254146	9.83079
	80000	426.119	0.290658	11.2432
	81000	424.6	0.416393	16.1068
	82000	427.542	0.340281	13.1627
	83000	425.853	0.314042	12.1477
	84000	422.036	0.456469	17.657
	85000	419.657	0.53752	20.7922
	86000	425.543	0.419724	16.2356
	87000	417.971	0.398151	15.4012
	88000	426.394	0.313463	12.1253
	89000	421.914	0.364254	14.09
	90000	424.779	0.425826	16.4717
	91000	423.755	0.329121	12.731
	92000	422.989	0.298656	11.5525
	93000	419.08	0.343772	13.2977
	94000	422.348	0.33044	12.782
	95000	425.741	0.455944	17.6367
	96000	424.933	0.340849	13.1846
	97000	428.592	0.37164	14.3757
	98000	423.473	0.342331	13.2419
	99000	428.429	0.327177	12.6558
	100000	422.28	0.308282	11.9249
	101000	418.148	0.170257	6.58584
	102000	421.181	0.166521	6.44132
	103000	421.892	0.195381	7.55766
	104000	416.404	0.331582	12.8261
	105000	425.698	0.30478	11.7894
	106000	423.224	0.395478	15.2978
	107000	425.516	0.365422	14.1352
	108000	418.821	0.343129	13.2728
	109000	419.277	0.288215	11.1487
	110000	418.633	0.434251	16.7976
	111000	424.272	0.24619	9.52305
	112000	427.22	0.258998	10.0185
	113000	423.293	0.28485	11.0185
	114000	422.942	0.213724	8.26721
	115000	418.296	0.208479	8.06433
	116000	416.15	0.242707	9.38831
	117000	423.61	0.212391	8.21563
	118000	421.938	0.164159	6.34995
	119000	420.067	0.0806186	3.11847
	120000	423.577	0.12164	4.70524
	121000	421.413	0.21334	8.25235
	122000	421.707	0.30571	11.8254
	123000	422.309	0.219811	8.50267
	124000	424.618	0.143398	5.5469
	125000	419.164	0.216498	8.37452
	126000	417.773	0.181005	7.00158
	127000	423.203	0.208214	8.05408
	128000	421.63	0.289663	11.2047
	129000	420.431	0.128289	4.96243
	130000	422.938	0.127925	4.94835
	131000	420.123	0.241409	9.33811
	132000	424.626	0.316166	12.2299
	133000	421.52	0.322507	12.4751
	134000	420.499	0.218707	8.45998
	135000	421.136	0.273485	10.5789
	136000	420.514	0.279882	10.8263
	137000	420.341	0.241019	9.32304
	138000	422.116	0.372195	14.3971
	139000	418.064	0.176139	6.81336
	140000	424.267	0.23963	9.26931
	141000	422.535	0.393907	15.237
	142000	424.678	0.253114	9.79089
	143000	420.672	0.570987	22.0868
	144000	418.687	0.399389	15.4491
	145000	422.77	0.477909	18.4863
	146000	417.765	0.249675	9.65787
	147000	420.569	0.425433	16.4565
	148000	423.304	0.432571	16.7326
	149000	425.536	0.485869	18.7942
	150000	420.091	0.39781	15.388
	151000	417.613	0.28232	10.9206
	152000	424.834	0.26563	10.275
	153000	420.749	0.264899	10.2467
	154000	420.072	0.453519	17.5429
	155000	424.773	0.474382	18.3499
	156000	420.471	0.41687	16.1252
	157000	418.997	0.50075	19.3699
	158000	417.133	0.386113	14.9355
	159000	424.754	0.345656	13.3706
	160000	422.257	0.247017	9.55503
	161000	419.702	0.294641	11.3972
	162000	419.259	0.341012	13.1909
	163000	419.211	0.334903	12.9546
	164000	424.909	0.315074	12.1876
	165000	417.51	0.223936	8.66221
	166000	423.86	0.408456	15.7998
	167000	423.574	0.353749	13.6836
	168000	418.794	0.41717	16.1369
	169000	419.198	0.358945	13.8846
	170000	427.283	0.411709	15.9256
	171000	427.308	0.35308	13.6578
	172000	418.202	0.282384	10.9231
	173000	420.957	0.248516	9.61302
	174000	426.183	0.190875	7.38336
	175000	424.068	0.241308	9.33422
	176000	416.204	0.254683	9.85158
	177000	421.319	0.316652	12.2486
	178000	421.227	0.281827	10.9016
	179000	419.676	0.320626	12.4024
	180000	422.876	0.319947	12.3761
	181000	425.216	0.432303	16.7222
	182000	422.652	0.417099	16.1341
	183000	419.116	0.259743	10.0473
	184000	418.045	0.279757	10.8215
	185000	421.908	0.318391	12.3159
	186000	413.194	0.30102	11.644
	187000	418.832	0.231128	8.94042
	188000	421.807	0.266416	10.3054
	189000	418.331	0.415784	16.0832
	190000	427.161	0.354538	13.7142
	191000	420.75	0.30527	11.8084
	192000	421.467	0.230022	8.89766
	193000	420	0.28499	11.0239
	194000	422.729	0.175351	6.78288
	195000	418.696	0.222547	8.6085
	196000	418.55	0.349287	13.511
	197000	426.931	0.231704	8.9627
	198000	424.083	0.209613	8.1082
	199000	419.584	0.228772	8.84931
	200000	419.059	0.263355	10.187
	201000	421.954	0.398051	15.3973
	202000	426.148	0.331975	12.8414
	203000	425.165	0.46569	18.0137
	204000	426.507	0.360064	13.9279
	205000	420.834	0.412747	15.9658
	206000	422.813	0.20296	7.85085
	207000	421.87	0.230257	8.90675
	208000	420.029	0.272001	10.5215
	209000	423.125	0.258193	9.98733
	210000	426.901	0.280091	10.8344
	211000	420.211	0.370073	14.3151
	212000	424.267	0.205141	7.93522
	213000	418.43	0.182897	7.07476
	214000	423.47	0.134607	5.20681
	215000	420.789	0.132861	5.13929
	216000	418.925	0.23561	9.11381
	217000	424.86	0.22102	8.54945
	218000	426.621	0.202271	7.82418
	219000	421.973	0.156244	6.0438
	220000	423.824	0.12681	4.90523
	221000	423.623	0.152099	5.88344
	222000	424.816	0.14241	5.50866
	223000	420.094	0.129807	5.02117
	224000	422.853	0.25501	9.86421
	225000	416.863	0.291209	11.2645
	226000	418.768	0.277031	10.716
	227000	422.24	0.403554	15.6102
	228000	422.182	0.355055	13.7341
	229000	420.336	0.285348	11.0378
	230000	419.401	0.175748	6.79823
	231000	424.232	0.174359	6.7445
	232000	420.641	0.183663	7.10442
	233000	419.005	0.30584	11.8304
	234000	420.851	0.274596	10.6219
	235000	420.041	0.389827	15.0792
	236000	422.389	0.344136	13.3118
	237000	414.357	0.40818	15.7891
	238000	422.243	0.460495	17.8128
	239000	417.796	0.348723	13.4892
	240000	421.756	0.302357	11.6957
	241000	421.878	0.548464	21.2155
	242000	415.656	0.316739	12.252
	243000	424.238	0.314671	12.172
	244000	419.977	0.276733	10.7045
	245000	423.889	0.394827	15.2726
	246000	419.747	0.497269	19.2352
	247000	418.601	0.423815	16.3939
	248000	423.777	0.352355	13.6297
	249000	419.866	0.51971	20.1033
	250000	424.36	0.491302	19.0044
	251000	420.507	0.323229	12.5031
	252000	423.602	0.366	14.1575
	253000	422.231	0.489585	18.938
	254000	421.338	0.534951	20.6928
	255000	425.769	0.405008	15.6664
	256000	424.915	0.355805	13.7632
	257000	428.723	0.301348	11.6566
	258000	423.554	0.202634	7.83825
	259000	421.18	0.270752	10.4732
	260000	423.086	0.333496	12.9002
	261000	418.816	0.202742	7.84242
	262000	424.022	0.3245	12.5522
	263000	424.983	0.430508	16.6528
	264000	418.516	0.267506	10.3476
	265000	420.109	0.29513	11.4161
	266000	421.235	0.243201	9.40742
	267000	423.834	0.330402	12.7805
	268000	420.406	0.202666	7.83946
	269000	423.207	0.164719	6.37162
	270000	419.894	0.355714	13.7596
	271000	420.872	0.497602	19.2481
	272000	422.959	0.424434	16.4178
	273000	421.42	0.532079	20.5817
	274000	422.676	0.466758	18.055
	275000	419.201	0.348342	13.4745
	276000	423.766	0.279747	10.8211
	277000	419.443	0.138346	5.35144
	278000	420.873	0.13953	5.39726
	279000	427.881	0.127262	4.92272
	280000	419.47	0.122169	4.72571
	281000	417.212	0.153409	5.93413
	282000	421.559	0.144197	5.57779
	283000	421.844	0.232865	9.00763
	284000	426.932	0.301575	11.6654
	285000	420.413	0.211875	8.19568
	286000	422.988	0.083223	3.21921
	287000	422.781	0.0892213	3.45123
	288000	422.024	0.249925	9.66752
	289000	422.22	0.179816	6.95561
	290000	424.102	0.1166	4.51029
	291000	418.521	0.148002	5.72497
	292000	425.125	0.148153	5.73082
	293000	421.619	0.130698	5.05564
	294000	418.713	0.142942	5.52923
	295000	422.952	0.23604	9.13042
	296000	418.353	0.13246	5.12378
	297000	423.011	0.179612	6.94769
	298000	420.922	0.260713	10.0848
	299000	415.544	0.259342	10.0318
	300000	421.211	0.096475	3.73182
	301000	421.846	0.298126	11.532
	302000	420.894	0.122167	4.72565
	303000	416.294	0.413232	15.9845
	304000	417.811	0.294233	11.3814
	305000	418.08	0.249805	9.66288
	306000	423.608	0.160808	6.22033
	307000	418.167	0.356249	13.7803
	308000	427.172	0.332094	12.846
	309000	419.993	0.232311	8.98618
	310000	417.035	0.194685	7.53075
	311000	424.09	0.224085	8.66798
	312000	424.172	0.171049	6.61647
	313000	418.665	0.104273	4.03347
	314000	425.588	0.161262	6.2379
	315000	423.911	0.189791	7.34143
	316000	423.596	0.18794	7.26983
	317000	422.675	0.177156	6.85272
	318000	417.002	0.272216	10.5298
	319000	422.761	0.35024	13.5479
	320000	422.548	0.329575	12.7485
	321000	416.74	0.492694	19.0582
	322000	421.106	0.377873	14.6168
	323000	423.085	0.534757	20.6853
	324000	423.817	0.381887	14.772
	325000	422.352	0.227451	8.79821
	326000	417.186	0.28925	11.1887
	327000	422.23	0.384116	14.8583
	328000	417.281	0.370335	14.3252
	329000	417.026	0.585777	22.6589
	330000	425.683	0.302788	11.7124
	331000	423.224	0.39144	15.1416
	332000	422.919	0.439499	17.0006
	333000	423.673	0.26552	10.2708
	334000	420.675	0.365304	14.1306
	335000	420.514	0.310471	12.0096
	336000	421.706	0.30391	11.7558
	337000	419.622	0.346672	13.4099
	338000	419.44	0.428422	16.5721
	339000	419.251	0.256029	9.90366
	340000	419.987	0.175499	6.7886
	341000	415.451	0.147001	5.68624
	342000	420.203	0.201268	7.78538
	343000	425.193	0.217922	8.42961
	344000	420.887	0.293778	11.3638
	345000	419.284	0.159587	6.17311
	346000	419.134	0.211669	8.18773
	347000	423.677	0.213617	8.26308
	348000	421.813	0.129596	5.01299
	349000	421.382	0.356485	13.7895
	350000	423.525	0.182568	7.06206
	351000	418.96	0.283047	10.9488
	352000	418.341	0.31746	12.2799
	353000	425.432	0.203413	7.86835
	354000	419.21	0.128509	4.97094
	355000	417.24	0.218881	8.46669
	356000	417.081	0.163945	6.34166
	357000	421.448	0.137605	5.32278
	358000	425.146	0.210432	8.13987
	359000	419.664	0.224778	8.69481
	360000	418.35	0.255085	9.86712
	361000	425.642	0.102049	3.94743
	362000	420.251	0.180603	6.98603
	363000	419.017	0.245418	9.49321
	364000	422.531	0.315368	12.199
	365000	423.247	0.264203	10.2198
	366000	424.153	0.248638	9.61775
	367000	420.33	0.202718	7.84147
	368000	426.257	0.158123	6.11646
	369000	423.584	0.178696	6.91226
	370000	421.668	0.130234	5.03767
	371000	417.149	0.173996	6.73045
	372000	425.937	0.318615	12.3246
	373000	416.618	0.317829	12.2942
	374000	416.752	0.289239	11.1883
	375000	424.964	0.232183	8.98122
	376000	425.073	0.14836	5.73883
	377000	420.214	0.240415	9.29966
	378000	421.388	0.168336	6.51153
	379000	421.745	0.1346	5.20655
	380000	422.526	0.14046	5.43325
	381000	422.259	0.175581	6.79177
	382000	419.815	0.311544	12.0511
	383000	419.02	0.213268	8.24956
	384000	421.077	0.381184	14.7449
	385000	417.67	0.297584	11.5111
	386000	418.074	0.475052	18.3758
	387000	421.467	0.434593	16.8108
	388000	419.802	0.446822	17.2839
	389000	423.737	0.392524	15.1835
	390000	423.22	0.426871	16.5121
	391000	416.488	0.349513	13.5198
	392000	417.553	0.271246	10.4923
	393000	419.437	0.257976	9.97897
	394000	418.781	0.281656	10.8949
	395000	424.003	0.261979	10.1338
	396000	419.884	0.330271	12.7754
	397000	417.809	0.14602	5.6483
	398000	420.499	0.191909	7.42337
	399000	420.555	0.213345	8.25257
	400000	423.182	0.124764	4.82609
