# Supplementary material for: Impingement of deposited water nanodroplets with coming nanoparticles: A molecular dynamics study
Source: PLoS One. 2026 Jan 5;21(1):e0340196. doi: 10.1371/journal.pone.0340196 (PMC12768267; doi:10.1371/journal.pone.0340196)
Supplement: S1 File — (ZIP) [file pone.0340196.s001.zip › Complete data file/Figure 3b Surface energy.xlsx]

## Sheet: v=8
时间	液气＋固液	固气＋固液	固气＋液气		液气ALV	固液ASL		γLV	接触角	cosθ0（度）	G=γLV(ALV-cosθ0ASL)			Es,dim/kBT	修改后 Es,dim/kBT
0	20088.9	260207	276865		18373.6	1715.33		0.066	135°	-0.707107	1292.71	19586.5	14186.5	47288.2	47288.2
1	20169	260207	276896		18429.4	1739.6		0.066	135°	-0.707107	1297.53	19659.5	14239.3	47464.4	47464.4
2	20251	260207	277232		18638.4	1612.64		0.066	135°	-0.707107	1305.39	19778.7	14325.6	47752.1	47752.1
3	20381.6	260207	277162		18668.6	1713.05		0.066	135°	-0.707107	1312.07	19879.9	14398.9	47996.5	47996.5
4	20211.7	260206	277287		18646.1	1565.59		0.066	135°	-0.707107	1303.71	19753.1	14307.1	47690.4	47690.4
5	20231.7	260207	277223		18624	1607.67		0.066	135°	-0.707107	1304.21	19760.8	14312.7	47708.9	47708.9
6	20963.9	260207	276834		18795.1	2168.73		0.066	135°	-0.707107	1341.69	20328.7	14724	49079.9	49079.9
7	22196.9	260207	277203		19596.4	2600.57		0.066	135°	-0.707107	1414.73	21435.2	15525.5	51751.6	51751.6
8	22811.7	260207	277071		19837.8	2973.83		0.066	135°	-0.707107	1448.08	21940.6	15891.5	52971.8	52971.8
9	23511.7	260207	276957		20130.7	3381.02		0.066	135°	-0.707107	1486.41	22521.4	16312.2	54374	54374
10	23603.6	260207	276528		19961.9	3641.7		0.066	135°	-0.707107	1487.44	22537	16323.5	54411.6	54411.6
11	23319.3	260220	275387		19243.2	4076.12		0.066	135°	-0.707107	1460.28	22125.4	16025.4	53417.9	53917.9
12	22437	260067	274504		18436.7	4000.31		0.066	135°	-0.707107	1403.51	21265.4	15402.4	51341.5	52841.5
13	23070	260207	275890		19376.3	3693.7		0.066	135°	-0.707107	1451.22	21988.2	15926	53086.5	53586.5
14	23403.2	260207	275166		19180.9	4222.31		0.066	135°	-0.707107	1462.99	22166.5	16055.1	53517.1	54017.1
15	23665.2	260207	274744		19100.9	4564.27		0.066	135°	-0.707107	1473.67	22328.3	16172.3	53907.8	54407.8
16	23728.5	260207	274444		18982.4	4746.06		0.066	135°	-0.707107	1474.33	22338.4	16179.6	53932.1	54432.1
17	23778.5	260207	274143		18857	4921.44		0.066	135°	-0.707107	1474.24	22337	16178.6	53928.8	54428.8
18	23597.2	260207	273625		18507.5	5089.72		0.066	135°	-0.707107	1459.03	22106.5	16011.7	53372.2	53872.2
19	23299.4	260207	273109		18100.3	5199.1		0.066	135°	-0.707107	1437.26	21776.6	15772.8	52575.9	53575.9
20	23366	260207	273111		18134.9	5231.06		0.066	135°	-0.707107	1441.03	21833.8	15814.2	52713.9	53713.9
21	23559	260207	273352		18352.2	5206.77		0.066	135°	-0.707107	1454.24	22033.9	15959.1	53197	54197
22	23342.2	260207	273554		18344.6	4997.61		0.066	135°	-0.707107	1443.98	21878.5	15846.5	52821.7	53821.7
23	23390.6	260207	274151		18667.1	4723.56		0.066	135°	-0.707107	1452.47	22007.1	15939.7	53132.3	53632.3
24	23308.9	260207	274276		18688.9	4619.98		0.066	135°	-0.707107	1449.08	21955.7	15902.5	53008.2	53508.2
25	23041.8	260207	274559		18696.8	4345.04		0.066	135°	-0.707107	1436.77	21769.2	15767.3	52557.8	53557.8
26	22917.4	260207	274718		18714.1	4203.21		0.066	135°	-0.707107	1431.29	21686.3	15707.3	52357.7	53357.7
27	22918.7	260207	274770		18740.6	4178.09		0.066	135°	-0.707107	1431.87	21695	15713.6	52378.8	53378.8
28	22822.7	260207	274954		18785	4037.66		0.066	135°	-0.707107	1428.24	21640	15673.8	52246.1	53246.1
29	22840.7	260207	275518		19075.6	3765.11		0.066	135°	-0.707107	1434.7	21737.9	15744.7	52482.4	53482.4
30	22857.8	260207	275789		19219.6	3638.15		0.066	135°	-0.707107	1438.28	21792.2	15784	52613.4	53613.4
31	22625.8	260207	275634		19026	3599.81		0.066	135°	-0.707107	1423.71	21571.4	15624.1	52080.4	53080.4
32	22665.9	260207	276300		19379.5	3286.33		0.066	135°	-0.707107	1432.42	21703.3	15719.7	52398.9	53398.9
33	22735.7	260207	276493		19510.5	3225.13		0.066	135°	-0.707107	1438.21	21791.1	15783.2	52610.6	53610.6
34	22611.9	260207	276407		19406.2	3205.7		0.066	135°	-0.707107	1430.42	21673	15697.7	52325.6	53325.6
35	22543.4	260207	276433		19384.6	3158.76		0.066	135°	-0.707107	1426.8	21618.2	15658	52193.3	53193.3
36	22586.3	260207	276429		19404.1	3182.2		0.066	135°	-0.707107	1429.18	21654.3	15684.1	52280.5	53280.5
37	22717.9	260208	277165		19837.5	2880.38		0.066	135°	-0.707107	1443.7	21874.3	15843.5	52811.6	53811.6
38	22505	260208	277637		19967.3	2537.69		0.066	135°	-0.707107	1436.27	21761.7	15761.9	52539.8	53539.8
39	22527.9	260207	277550		19935.5	2592.42		0.066	135°	-0.707107	1436.73	21768.6	15766.9	52556.4	53556.4
40	22453.8	260207	277722		19984.2	2469.66		0.066	135°	-0.707107	1434.21	21730.5	15739.3	52464.4	53464.4
41	22651.9	260207	278296		20370.1	2281.78		0.066	135°	-0.707107	1450.92	21983.6	15922.7	53075.5	53075.5
42	22539.3	260207	278376		20353.9	2185.39		0.066	135°	-0.707107	1445.35	21899.2	15861.6	52871.9	52871.9
43	22619.9	260207	279035		20723.8	1896.15		0.066	135°	-0.707107	1456.26	22064.6	15981.3	53271	53271
44	22610.5	260207	278896		20649.7	1960.8		0.066	135°	-0.707107	1454.39	22036.2	15960.8	53202.6	53202.6
45	22513.7	260208	279033		20669.4	1844.32		0.066	135°	-0.707107	1450.25	21973.5	15915.4	53051.2	53051.2
46	22643.7	260207	279007		20721.6	1922.14		0.066	135°	-0.707107	1457.33	22080.7	15993	53310	53310
47	22595.2	260207	279038		20713.1	1882.13		0.066	135°	-0.707107	1454.9	22044	15966.4	53221.2	53221.2
48	22574.2	260207	279043		20705.1	1869.05		0.066	135°	-0.707107	1453.76	22026.7	15953.9	53179.7	53179.7
49	22727.8	260207	279316		20918.7	1809.18		0.066	135°	-0.707107	1465.06	22197.9	16077.9	53593	53593
50	22526.4	260207	279164		20741.7	1784.63		0.066	135°	-0.707107	1452.24	22003.7	15937.2	53124	53124
51	22644.4	260207	279429		20932.8	1711.54		0.066	135°	-0.707107	1461.44	22143.1	16038.2	53460.5	53460.5
52	22589.4	260207	279444		20913.3	1676.03		0.066	135°	-0.707107	1458.5	22098.5	16005.9	53352.9	53352.9
53	22530.5	260207	279662		20992.5	1537.95		0.066	135°	-0.707107	1457.28	22080	15992.5	53308.3	53308.3
54	22612.8	260207	279893		21149.4	1463.41		0.066	135°	-0.707107	1464.15	22184.1	16067.9	53559.7	53559.7
55	22573.8	260207	279895		21130.6	1443.23		0.066	135°	-0.707107	1461.97	22151.1	16044	53480	53480
56	22483.8	260207	280029		21152.6	1331.2		0.066	135°	-0.707107	1458.2	22093.9	16002.5	53341.8	53341.8
57	22647.3	260207	280228		21333.9	1313.44		0.066	135°	-0.707107	1469.33	22262.6	16124.8	53749.2	53249.2
58	22617.1	260207	280177		21293.3	1323.72		0.066	135°	-0.707107	1467.14	22229.4	16100.7	53668.9	53168.9
59	22723.9	260207	280237		21376.7	1347.21		0.066	135°	-0.707107	1473.74	22329.3	16173.1	53910.2	53410.2
60	22541	260207	280080		21206.7	1334.24		0.066	135°	-0.707107	1461.91	22150.2	16043.3	53477.7	53477.7
61	22508.2	260207	280039		21170.3	1337.94		0.066	135°	-0.707107	1459.68	22116.4	16018.8	53396	53396
62	22542.9	260207	280040		21188.2	1354.74		0.066	135°	-0.707107	1461.65	22146.1	16040.4	53468	53468
63	22529	260207	280018		21169.8	1359.21		0.066	135°	-0.707107	1460.64	22130.9	16029.4	53431.2	53431.2
64	22420.9	260207	279947		21080.4	1340.5		0.066	135°	-0.707107	1453.86	22028.2	15955	53183.3	53183.3
65	22672.2	260207	280188		21326.7	1345.48		0.066	135°	-0.707107	1470.36	22278.1	16136	53786.6	53286.6
66	22666	260207	280148		21303.7	1362.34		0.066	135°	-0.707107	1469.62	22267	16127.9	53759.7	53259.7
67	22605.9	260207	280128		21263.3	1342.63		0.066	135°	-0.707107	1466.03	22212.6	16088.6	53628.5	53128.5
68	22548.4	260207	280070		21205.9	1342.59		0.066	135°	-0.707107	1462.24	22155.2	16047	53489.8	52989.8
69	22666.9	260207	280188		21324	1342.93		0.066	135°	-0.707107	1470.06	22273.6	16132.7	53775.6	53275.6
70	22653.6	260207	280170		21308.2	1345.45		0.066	135°	-0.707107	1469.13	22259.6	16122.5	53741.8	53241.8
71	22544.2	260207	280057		21197.2	1346.93		0.066	135°	-0.707107	1461.88	22149.7	16042.9	53476.5	52976.5
72	22504.7	260207	279996		21147	1357.77		0.066	135°	-0.707107	1459.06	22107	16012.1	53373.5	52873.5
73	22557.5	260208	280059		21204.4	1353.11		0.066	135°	-0.707107	1462.64	22161.2	16051.3	53504.2	53004.2
74	22441.7	260207	279934		21084.3	1357.35		0.066	135°	-0.707107	1454.91	22044.1	15966.5	53221.6	52721.6
75	22374.1	260207	279907		21037.2	1336.97		0.066	135°	-0.707107	1450.85	21982.6	15921.9	53073	52573
76	22523.5	260207	280026		21171.3	1352.25		0.066	135°	-0.707107	1460.41	22127.5	16026.9	53422.9	52922.9
77	22312.8	260207	279854		20979.7	1333.07		0.066	135°	-0.707107	1446.88	21922.4	15878.3	52927.7	52427.7
78	22483.6	260207	279994		21135.3	1348.32		0.066	135°	-0.707107	1457.85	22088.7	15998.8	53329.2	52829.2
79	22776.7	260207	280280		21424.8	1351.94		0.066	135°	-0.707107	1477.13	22380.7	16210.3	54034.3	53534.3
80	22442.2	260207	279946		21090.4	1351.86		0.066	135°	-0.707107	1455.05	22046.3	15968.1	53226.9	52726.9
81	22448	260207	279974		21107.3	1340.62		0.066	135°	-0.707107	1455.65	22055.3	15974.6	53248.6	52748.6
82	22463.8	260207	279971		21113.9	1349.9		0.066	135°	-0.707107	1456.52	22068.4	15984.1	53280.3	52780.3
83	22557.1	260207	280071		21210.7	1346.46		0.066	135°	-0.707107	1462.74	22162.8	16052.4	53508.1	53008.1
84	22566.9	260207	280077		21218.3	1348.56		0.066	135°	-0.707107	1463.34	22171.9	16059	53530.1	53030.1
85	22869.4	260207	280374		21518	1351.39		0.066	135°	-0.707107	1483.26	22473.6	16277.6	54258.5	53758.5
86	22631	260207	280133		21278.2	1352.72		0.066	135°	-0.707107	1467.49	22234.8	16104.6	53681.9	53181.9
87	22744.1	260207	280288		21412.5	1331.64		0.066	135°	-0.707107	1475.37	22354.1	16191	53970	53470
88	22637.4	260207	280189		21309.3	1328.08		0.066	135°	-0.707107	1468.4	22248.4	16114.5	53714.9	53214.9
89	22585.5	260207	280163		21270.8	1314.7		0.066	135°	-0.707107	1465.23	22200.4	16079.7	53599	53099
90	22557.3	260207	280077		21213.6	1343.63		0.066	135°	-0.707107	1462.81	22163.7	16053.1	53510.4	53010.4
91	22746.7	260207	280274		21406.9	1339.77		0.066	135°	-0.707107	1475.38	22354.3	16191.1	53970.5	53470.5
92	22736	260207	280248		21388.1	1347.84		0.066	135°	-0.707107	1474.52	22341.2	16181.7	53938.9	53438.9
93	22690.6	260207	280181		21332.1	1358.46		0.066	135°	-0.707107	1471.32	22292.7	16146.5	53821.7	53321.7
94	22861.9	260208	280378		21516.5	1345.48		0.066	135°	-0.707107	1482.88	22467.9	16273.4	54244.7	53744.7
95	22631.2	260207	280143		21283.6	1347.56		0.066	135°	-0.707107	1467.61	22236.5	16105.8	53686.2	53186.2
96	22793.1	260207	280316		21450.7	1342.44		0.066	135°	-0.707107	1478.4	22399.9	16224.2	54080.7	53580.7
97	22743.7	260207	280299		21417.9	1325.8		0.066	135°	-0.707107	1475.46	22355.4	16192	53973.2	53473.2
98	22646.6	260207	280179		21309.1	1337.49		0.066	135°	-0.707107	1468.82	22254.8	16119.1	53730.3	53230.3
99	22528.4	260207	280056		21188.8	1339.57		0.066	135°	-0.707107	1460.98	22136	16033.1	53443.6	52943.6
100	22425.6	260207	279968		21093.3	1332.22		0.066	135°	-0.707107	1454.33	22035.4	15960.1	53200.5	52700.5
101	22577.7	260207	280060		21215.6	1362.13		0.066	135°	-0.707107	1463.8	22178.8	16064	53546.8	53046.8
102	22577.8	260207	280089		21229.9	1347.96		0.066	135°	-0.707107	1464.08	22183	16067.1	53557	53057
103	22624.8	260207	280183		21300.4	1324.44		0.066	135°	-0.707107	1467.64	22236.9	16106.1	53687.1	53187.1
104	22445.7	260207	279969		21103.7	1342.02		0.066	135°	-0.707107	1455.48	22052.7	15972.7	53242.2	52742.2
105	22562.9	260207	280067		21211.1	1351.79		0.066	135°	-0.707107	1463.02	22167	16055.5	53518.2	53018.2
106	22438.7	260207	279972		21101.7	1336.94		0.066	135°	-0.707107	1455.11	22047.1	15968.6	53228.8	52728.8
107	22448.4	260207	279988		21114.7	1333.75		0.066	135°	-0.707107	1455.81	22057.8	15976.4	53254.6	52754.6
108	22287.7	260207	279828		20954.2	1333.44		0.066	135°	-0.707107	1445.21	21897.1	15860	52866.7	52366.7
109	22463.8	260207	279996		21126.1	1337.68		0.066	135°	-0.707107	1456.75	22072	15986.7	53288.9	52788.9
110	22426.4	260207	279956		21087.3	1339.03		0.066	135°	-0.707107	1454.26	22034.2	15959.3	53197.6	52697.6
111	22629.6	260207	280143		21282.8	1346.79		0.066	135°	-0.707107	1467.52	22235.1	16104.8	53682.7	53182.7
112	22597.7	260207	280115		21253.1	1344.61		0.066	135°	-0.707107	1465.46	22203.9	16082.2	53607.4	53107.4
113	22577.4	260208	280085		21227.3	1350.15		0.066	135°	-0.707107	1464.01	22182	16066.3	53554.5	53054.5
114	22472.7	260207	279971		21118.4	1354.29		0.066	135°	-0.707107	1457.02	22076	15989.6	53298.7	52798.7
115	22650.9	260207	280165		21304.4	1346.52		0.066	135°	-0.707107	1468.93	22256.5	16120.3	53734.5	53234.5
116	22533.4	260207	280051		21188.9	1344.52		0.066	135°	-0.707107	1461.21	22139.6	16035.6	53452.1	52952.1
117	22645.8	260207	280178		21308.5	1337.33		0.066	135°	-0.707107	1468.77	22254.1	16118.6	53728.7	53228.7
118	22448.2	260207	279970		21105.6	1342.62		0.066	135°	-0.707107	1455.63	22055	15974.4	53247.9	52747.9
119	22652.5	260207	280128		21286.4	1366.03		0.066	135°	-0.707107	1468.66	22252.4	16117.3	53724.4	53224.4
120	22641.6	260207	280146		21290	1351.58		0.066	135°	-0.707107	1468.22	22245.7	16112.5	53708.3	53208.3
121	22624.6	260207	280132		21274.6	1350.02		0.066	135°	-0.707107	1467.13	22229.2	16100.5	53668.5	53168.5
122	22697.1	260208	280234		21361.6	1335.49		0.066	135°	-0.707107	1472.19	22305.9	16156.1	53853.7	53353.7
123	22440.3	260207	279982		21107.3	1333		0.066	135°	-0.707107	1455.29	22049.8	15970.6	53235.5	52735.5
124	22526.8	260207	280055		21187	1339.79		0.066	135°	-0.707107	1460.87	22134.3	16031.8	53439.5	52939.5
125	22463.9	260207	279978		21117.8	1346.17		0.066	135°	-0.707107	1456.6	22069.6	15985	53283.3	52783.3
126	22583.5	260207	280129		21252.6	1330.87		0.066	135°	-0.707107	1464.78	22193.7	16074.8	53582.7	53082.7
127	22636.5	260207	280165		21297.1	1339.36		0.066	135°	-0.707107	1468.12	22244.2	16111.4	53704.7	53204.7
128	22808.3	260207	280324		21462.4	1345.9		0.066	135°	-0.707107	1479.33	22414.1	16234.5	54114.9	53614.9
129	22484.3	260207	280023		21150.4	1333.95		0.066	135°	-0.707107	1458.18	22093.6	16002.3	53341.1	52841.1
130	22661.2	260207	280184		21319	1342.17		0.066	135°	-0.707107	1469.69	22268.1	16128.7	53762.3	53262.3
131	22513.5	260207	280032		21169.2	1344.32		0.066	135°	-0.707107	1459.9	22119.8	16021.3	53404.2	52904.2
132	22630.5	260207	280139		21281	1349.51		0.066	135°	-0.707107	1467.53	22235.3	16104.9	53683.1	53183.1
133	22518.7	260207	280040		21175.8	1342.82		0.066	135°	-0.707107	1460.27	22125.4	16025.3	53417.8	52917.8
134	22656.4	260207	280160		21304.8	1351.62		0.066	135°	-0.707107	1469.2	22260.6	16123.3	53744.2	53244.2
135	22466.8	260207	279995		21127.1	1339.68		0.066	135°	-0.707107	1456.91	22074.4	15988.5	53294.8	52794.8
136	22582.9	260207	280062		21218.7	1364.15		0.066	135°	-0.707107	1464.1	22183.3	16067.3	53557.7	53057.7
137	22547.1	260207	280087		21213.4	1333.79		0.066	135°	-0.707107	1462.33	22156.5	16047.9	53492.9	52992.9
138	22364.7	260207	279855		21006	1358.69		0.066	135°	-0.707107	1449.8	21966.7	15910.4	53034.8	52534.8
139	22474.2	260207	279996		21131.8	1342.47		0.066	135°	-0.707107	1457.35	22081	15993.2	53310.7	52810.7
140	22634.4	260207	280173		21300.1	1334.29		0.066	135°	-0.707107	1468.08	22243.6	16111	53703.3	53203.3
141	22606.2	260207	280125		21262.2	1343.99		0.066	135°	-0.707107	1466.03	22212.5	16088.5	53628.2	53128.2
142	22625.3	260207	280149		21283.4	1341.86		0.066	135°	-0.707107	1467.33	22232.3	16102.8	53675.9	53175.9
143	22642.8	260207	280168		21301.9	1340.86		0.066	135°	-0.707107	1468.5	22250.1	16115.6	53718.8	53218.8
144	22459.2	260207	279943		21097.6	1361.57		0.066	135°	-0.707107	1455.99	22060.4	15978.3	53260.9	52760.9
145	22388.7	260207	279929		21055.4	1333.27		0.066	135°	-0.707107	1451.88	21998.2	15933.2	53110.8	52610.8
146	22574.1	260207	280110		21238.2	1335.92		0.066	135°	-0.707107	1464.07	22182.9	16067	53556.6	53056.6
147	22707	260207	280200		21350	1357.03		0.066	135°	-0.707107	1472.43	22309.5	16158.7	53862.5	53362.5
148	22586.6	260208	280122		21250.4	1336.25		0.066	135°	-0.707107	1464.89	22195.3	16076	53586.6	53086.6
149	22517.5	260207	280042		21176.3	1341.23		0.066	135°	-0.707107	1460.23	22124.7	16024.8	53416.1	52916.1
150	22580.6	260207	280092		21232.9	1347.72		0.066	135°	-0.707107	1464.27	22185.9	16069.2	53563.9	53063.9
151	22648.1	260207	280162		21301.5	1346.61		0.066	135°	-0.707107	1468.74	22253.7	16118.3	53727.6	53227.6
152	22498.9	260207	280021		21156.3	1342.6		0.066	135°	-0.707107	1458.97	22105.7	16011.1	53370.2	52870.2
153	22738.8	260207	280238		21384.8	1354.03		0.066	135°	-0.707107	1474.59	22342.2	16182.4	53941.3	53441.3
154	22647	260207	280139		21289.7	1357.37		0.066	135°	-0.707107	1468.46	22249.5	16115.2	53717.4	53217.4
155	22616.9	260207	280162		21285.7	1331.22		0.066	135°	-0.707107	1466.98	22227	16099	53663.3	53163.3
156	22668	260208	280203		21331.8	1336.2		0.066	135°	-0.707107	1470.26	22276.7	16134.9	53783.1	53283.1
157	22429.3	260207	279961		21091.7	1337.62		0.066	135°	-0.707107	1454.48	22037.5	15961.7	53205.8	52705.8
158	22364.4	260208	279883		21019.8	1344.65		0.066	135°	-0.707107	1450.06	21970.6	15913.2	53044.1	52544.1
159	22391.8	260207	279902		21043.5	1348.28		0.066	135°	-0.707107	1451.79	21996.9	15932.3	53107.5	52607.5
160	22486.2	260207	280029		21153.9	1332.22		0.066	135°	-0.707107	1458.33	22096	16004	53346.8	52846.8
161	22468.1	260207	280002		21131.5	1336.64		0.066	135°	-0.707107	1457.06	22076.6	15990	53300.1	52800.1
162	22587.3	260208	280138		21258.7	1328.63		0.066	135°	-0.707107	1465.08	22198.1	16078	53593.5	53093.5
163	22653.1	260207	280159		21302.7	1350.45		0.066	135°	-0.707107	1469	22257.6	16121.1	53737.1	53237.1
164	22586	260208	280111		21244.9	1341.12		0.066	135°	-0.707107	1464.75	22193.2	16074.5	53581.6	53081.6
165	22591.8	260207	280108		21246.4	1345.46		0.066	135°	-0.707107	1465.05	22197.7	16077.8	53592.5	53092.5
166	22595.2	260207	280101		21244.4	1350.88		0.066	135°	-0.707107	1465.17	22199.6	16079.1	53596.9	53096.9
167	22487.3	260207	279995		21137.5	1349.81		0.066	135°	-0.707107	1458.07	22092	16001.2	53337.2	52837.2
168	22699.4	260207	280258		21375	1324.41		0.066	135°	-0.707107	1472.56	22311.5	16160.1	53867.1	53367.1
169	22429.6	260207	279972		21097.4	1332.13		0.066	135°	-0.707107	1454.6	22039.4	15963.1	53210.3	52710.3
170	22364.1	260207	279881		21019.1	1344.92		0.066	135°	-0.707107	1450.03	21970.1	15912.9	53043	52543
171	22591.8	260207	280123		21254	1337.87		0.066	135°	-0.707107	1465.2	22200	16079.4	53597.9	53097.9
172	22647	260207	280177		21308.5	1338.51		0.066	135°	-0.707107	1468.83	22255	16119.2	53730.8	53230.8
173	22730	260207	280223		21373	1356.92		0.066	135°	-0.707107	1473.95	22332.5	16175.4	53918	53418
174	22624.2	260207	280139		21277.9	1346.31		0.066	135°	-0.707107	1467.17	22229.8	16101	53670	53170
175	22614.1	260207	280138		21272.4	1341.66		0.066	135°	-0.707107	1466.59	22221.1	16094.7	53648.9	53148.9
176	22613.7	260207	280115		21260.6	1353.16		0.066	135°	-0.707107	1466.35	22217.4	16092	53640	53140
177	22540.5	260207	280053		21193	1347.45		0.066	135°	-0.707107	1461.63	22145.8	16040.2	53467.2	52967.2
178	22690.9	260207	280161		21322.4	1368.52		0.066	135°	-0.707107	1471.15	22290.1	16144.6	53815.5	53315.5
179	22834.9	260207	280335		21481.6	1353.29		0.066	135°	-0.707107	1480.94	22438.5	16252.2	54173.9	53673.9
180	22868.1	260207	280394		21527.3	1340.8		0.066	135°	-0.707107	1483.38	22475.4	16278.9	54262.9	53762.9
181	22654.8	260207	280189		21317.9	1336.92		0.066	135°	-0.707107	1469.38	22263.3	16125.2	53750.7	53250.7
182	22578.7	260207	280114		21242.6	1336.09		0.066	135°	-0.707107	1464.36	22187.3	16070.2	53567.4	53067.4
183	22500.8	260207	280031		21162	1338.78		0.066	135°	-0.707107	1459.17	22108.7	16013.3	53377.6	52877.6
184	22577	260207	280084		21227	1349.96		0.066	135°	-0.707107	1463.99	22181.6	16066.1	53553.6	53053.6
185	22685.7	260207	280187		21332.8	1352.96		0.066	135°	-0.707107	1471.1	22289.5	16144.2	53814	53314
186	22708.3	260207	280233		21367.2	1341.14		0.066	135°	-0.707107	1472.82	22315.5	16163	53876.8	53376.8
187	22472.3	260207	279992		21128.3	1343.98		0.066	135°	-0.707107	1457.19	22078.6	15991.5	53305	52805
188	22511.7	260207	280045		21174.7	1336.96		0.066	135°	-0.707107	1459.93	22120.1	16021.5	53405.1	52905.1
189	22704.2	260207	280228		21362.3	1341.88		0.066	135°	-0.707107	1472.54	22311.2	16159.9	53866.3	53366.3
190	22582.9	260207	280118		21246.6	1336.32		0.066	135°	-0.707107	1464.64	22191.5	16073.2	53577.5	53077.5
191	22806.1	260207	280289		21444	1362.07		0.066	135°	-0.707107	1478.87	22407.1	16229.4	54098.1	53598.1
192	22623.4	260207	280173		21294.4	1329.01		0.066	135°	-0.707107	1467.45	22234.2	16104.1	53680.5	53180.5
193	22794.8	260207	280298		21442.8	1351.94		0.066	135°	-0.707107	1478.32	22398.8	16223.4	54078	53578
194	22590.6	260207	280099		21241.1	1349.51		0.066	135°	-0.707107	1464.89	22195.4	16076	53586.8	53086.8
195	22603.8	260207	280113		21254.7	1349.14		0.066	135°	-0.707107	1465.77	22208.7	16085.7	53618.9	53118.9
196	22488.6	260207	280006		21143.4	1345.16		0.066	135°	-0.707107	1458.24	22094.6	16003.1	53343.5	52843.5
197	22590.3	260207	280119		21251.1	1339.23		0.066	135°	-0.707107	1465.07	22198	16078	53593.3	53093.3
198	22514.8	260207	280093		21200	1314.74		0.066	135°	-0.707107	1460.56	22129.7	16028.5	53428.3	52928.3
199	22541.4	260207	280075		21204.4	1337.02		0.066	135°	-0.707107	1461.89	22149.8	16043	53476.7	52976.7
200	22521.6	260208	280057		21185.6	1336.06		0.066	135°	-0.707107	1460.6	22130.3	16028.9	53429.8	52929.8
201	22417.3	260207	279910		21060	1357.22		0.066	135°	-0.707107	1453.3	22019.7	15948.8	53162.8	52662.8
202	22478.5	260207	280028		21149.9	1328.51		0.066	135°	-0.707107	1457.9	22089.3	15999.2	53330.8	52830.8
203	22373.5	260207	279899		21032.8	1340.69		0.066	135°	-0.707107	1450.74	21980.9	15920.7	53068.9	52568.9
204	22540.6	260207	280065		21199	1341.62		0.066	135°	-0.707107	1461.74	22147.6	16041.5	53471.6	52971.6
205	22688.7	260208	280171		21325.8	1362.86		0.066	135°	-0.707107	1471.11	22289.5	16144.2	53814.1	53314.1
206	22673.8	260207	280177		21322.2	1351.58		0.066	135°	-0.707107	1470.34	22277.9	16135.8	53786.1	53286.1
207	22614.2	260207	280140		21273.2	1340.99		0.066	135°	-0.707107	1466.62	22221.5	16094.9	53649.8	53149.8
208	22419.3	260207	279939		21075.7	1343.67		0.066	135°	-0.707107	1453.7	22025.8	15953.2	53177.4	52677.4
209	22449.4	260207	279953		21097.4	1352.02		0.066	135°	-0.707107	1455.52	22053.4	15973.2	53244	52744
210	22529	260207	280020		21171	1357.96		0.066	135°	-0.707107	1460.66	22131.3	16029.6	53432	52932
211	22671.5	260208	280195		21329.4	1342.04		0.066	135°	-0.707107	1470.37	22278.4	16136.2	53787.2	53287.2
212	22721.8	260207	280242		21378	1343.77		0.066	135°	-0.707107	1473.66	22328.2	16172.2	53907.5	53407.5
213	22652.1	260207	280174		21309.3	1342.78		0.066	135°	-0.707107	1469.08	22258.8	16122	53740	53240
214	22526.9	260207	280029		21174.2	1352.65		0.066	135°	-0.707107	1460.62	22130.7	16029.2	53430.6	52930.6
215	22636.4	260207	280146		21287.7	1348.68		0.066	135°	-0.707107	1467.93	22241.4	16109.4	53698	53198
216	22718.9	260207	280191		21351.1	1367.85		0.066	135°	-0.707107	1473.01	22318.3	16165.1	53883.5	53383.5
217	22575.3	260207	280090		21229.2	1346.11		0.066	135°	-0.707107	1463.95	22181.1	16065.7	53552.2	53052.2
218	22438.1	260207	279967		21098.9	1339.26		0.066	135°	-0.707107	1455.03	22045.9	15967.7	53225.8	52725.8
219	22604.9	260207	280103		21250.4	1354.47		0.066	135°	-0.707107	1465.74	22208.1	16085.3	53617.6	53117.6
220	22648	260207	280136		21288.7	1359.35		0.066	135°	-0.707107	1468.49	22249.9	16115.5	53718.5	53218.5
221	22525.9	260207	280024		21171.6	1354.35		0.066	135°	-0.707107	1460.53	22129.2	16028.1	53427.1	52927.1
222	22602.9	260208	280082		21238.6	1364.31		0.066	135°	-0.707107	1465.42	22203.3	16081.8	53605.9	53105.9
223	22547.7	260207	280029		21184.7	1363.04		0.066	135°	-0.707107	1461.8	22148.5	16042.1	53473.7	52973.7
224	22750.4	260207	280239		21391.1	1359.28		0.066	135°	-0.707107	1475.25	22352.3	16189.7	53965.6	53465.6
225	22523.6	260207	280068		21192.6	1331.05		0.066	135°	-0.707107	1460.83	22133.8	16031.4	53438.1	52938.1
226	22422.2	260207	279945		21079.8	1342.34		0.066	135°	-0.707107	1453.91	22029	15955.5	53185.1	52685.1
227	22663.3	260207	280214		21335.3	1328		0.066	135°	-0.707107	1470.1	22274.3	16133.2	53777.3	53277.3
228	22545.8	260207	280062		21200.3	1345.46		0.066	135°	-0.707107	1462.01	22151.7	16044.4	53481.4	52981.4
229	22680.2	260207	280210		21341.3	1338.9		0.066	135°	-0.707107	1471.01	22288	16143.2	53810.5	53310.5
230	22642.7	260207	280164		21299.8	1342.9		0.066	135°	-0.707107	1468.46	22249.4	16115.2	53717.3	53217.3
231	22870	260207	280358		21510.4	1359.57		0.066	135°	-0.707107	1483.14	22471.8	16276.3	54254.2	53754.2
232	22694.5	260207	280153		21320.3	1374.2		0.066	135°	-0.707107	1471.27	22292	16146	53820.2	53320.2
233	22791.8	260207	280303		21444.1	1347.73		0.066	135°	-0.707107	1478.21	22397.1	16222.1	54073.8	53573.8
234	22682.1	260207	280234		21354.7	1327.4		0.066	135°	-0.707107	1471.36	22293.3	16146.9	53823.2	53323.2
235	22527.4	260207	280050		21185.2	1342.25		0.066	135°	-0.707107	1460.86	22134.3	16031.8	53439.4	52939.4
236	22590.1	260207	280111		21246.9	1343.17		0.066	135°	-0.707107	1464.98	22196.7	16077	53589.9	53089.9
237	22450.8	260207	279980		21111.9	1338.87		0.066	135°	-0.707107	1455.87	22058.6	15977	53256.7	52756.7
238	22477.8	260207	279992		21131.2	1346.56		0.066	135°	-0.707107	1457.5	22083.4	15994.9	53316.4	52816.4
239	22588.1	260207	280070		21225.5	1362.51		0.066	135°	-0.707107	1464.47	22189	16071.4	53571.4	53071.4
240	22628.3	260207	280171		21295.8	1332.43		0.066	135°	-0.707107	1467.71	22238	16106.9	53689.8	53189.8
241	22610	260207	280132		21267.4	1342.58		0.066	135°	-0.707107	1466.31	22216.8	16091.6	53638.5	53138.5
242	22643.7	260207	280162		21299.2	1344.47		0.066	135°	-0.707107	1468.49	22249.9	16115.5	53718.5	53218.5
243	22459.2	260207	279991		21121.4	1337.8		0.066	135°	-0.707107	1456.45	22067.4	15983.3	53277.8	52777.8
244	22599.3	260207	280132		21261.7	1337.61		0.066	135°	-0.707107	1465.7	22207.5	16084.8	53616.1	53116.1
245	22421.8	260207	279931		21073.1	1348.69		0.066	135°	-0.707107	1453.77	22026.8	15953.9	53179.8	52679.8
246	22654	260207	280152		21299.3	1354.7		0.066	135°	-0.707107	1468.98	22257.2	16120.8	53736.2	53236.2
247	22650.7	260207	280173		21308.3	1342.35		0.066	135°	-0.707107	1468.99	22257.5	16121	53736.8	53236.8
248	22688.5	260207	280213		21347.1	1341.34		0.066	135°	-0.707107	1471.51	22295.6	16148.6	53828.8	53328.8
249	22872.5	260207	280368		21516.7	1355.82		0.066	135°	-0.707107	1483.37	22475.4	16278.8	54262.8	53762.8
250	22606.1	260207	280131		21265.3	1340.88		0.066	135°	-0.707107	1466.08	22213.4	16089.1	53630.3	53130.3
251	22500.9	260207	280034		21163.8	1337.06		0.066	135°	-0.707107	1459.21	22109.3	16013.7	53379	52879
252	22531.2	260207	280029		21176.5	1354.66		0.066	135°	-0.707107	1460.87	22134.4	16031.9	53439.6	52939.6
253	22512	260207	280034		21169.2	1342.86		0.066	135°	-0.707107	1459.84	22118.7	16020.5	53401.7	52901.7
254	22701.2	260207	280203		21348.6	1352.66		0.066	135°	-0.707107	1472.13	22305	16155.5	53851.6	53351.6
255	22460.6	260207	279973		21113.3	1347.22		0.066	135°	-0.707107	1456.35	22066	15982.3	53274.4	52774.4
256	22653.3	260207	280195		21320.5	1332.85		0.066	135°	-0.707107	1469.35	22262.9	16125	53749.9	53249.9
257	22610.6	260207	280110		21256.7	1353.91		0.066	135°	-0.707107	1466.13	22214	16089.6	53631.9	53131.9
258	22491.3	260207	279981		21132.6	1358.67		0.066	135°	-0.707107	1458.16	22093.3	16002.1	53340.5	52840.5
259	22484.9	260207	280010		21143.6	1341.29		0.066	135°	-0.707107	1458.08	22092.1	16001.2	53337.4	52837.4
260	22583.4	260207	280101		21238.8	1344.61		0.066	135°	-0.707107	1464.51	22189.6	16071.9	53572.9	53072.9
261	22594.5	260207	280110		21248.9	1345.61		0.066	135°	-0.707107	1465.22	22200.4	16079.7	53598.9	53098.9
262	22515.1	260207	279995		21151.5	1363.59		0.066	135°	-0.707107	1459.64	22115.7	16018.3	53394.4	52894.4
263	22675.5	260207	280190		21329.1	1346.41		0.066	135°	-0.707107	1470.55	22281.1	16138.2	53793.8	53293.8
264	22604.2	260207	280128		21262.5	1341.65		0.066	135°	-0.707107	1465.94	22211.2	16087.5	53625	53125
265	22533.1	260207	280078		21201.8	1331.24		0.066	135°	-0.707107	1461.45	22143.2	16038.2	53460.8	52960.8
266	22365.6	260207	279871		21014.7	1350.86		0.066	135°	-0.707107	1450.01	21969.9	15912.7	53042.5	52542.5
267	22507.9	260207	280029		21164.8	1343.14		0.066	135°	-0.707107	1459.56	22114.5	16017.5	53391.6	52891.6
268	22484	260207	280033		21154.9	1329.15		0.066	135°	-0.707107	1458.25	22094.7	16003.1	53343.8	52843.8
269	22608.7	260207	280102		21251.8	1356.84		0.066	135°	-0.707107	1465.94	22211.3	16087.6	53625.2	53125.2
270	22608.1	260207	280138		21269.4	1338.75		0.066	135°	-0.707107	1466.26	22216	16091	53636.6	53136.6
271	22552.6	260207	280081		21213.2	1339.46		0.066	135°	-0.707107	1462.58	22160.3	16050.6	53502.1	53002.1
272	22376.8	260207	279926		21047.6	1329.2		0.066	135°	-0.707107	1451.18	21987.5	15925.5	53084.9	52584.9
273	22445.5	260208	279989		21113.3	1332.23		0.066	135°	-0.707107	1455.65	22055.3	15974.6	53248.6	52748.6
274	22491.9	260207	280018		21151.4	1340.48		0.066	135°	-0.707107	1458.55	22099.3	16006.4	53354.8	52854.8
275	22774	260208	280258		21412.2	1361.74		0.066	135°	-0.707107	1476.76	22375.1	16206.2	54020.8	53520.8
276	22525.9	260207	280017		21167.8	1358.06		0.066	135°	-0.707107	1460.45	22128.1	16027.3	53424.4	52924.4
277	22582.3	260207	280086		21230.4	1351.85		0.066	135°	-0.707107	1464.3	22186.3	16069.5	53564.9	53064.9
278	22643.3	260207	280153		21294.8	1348.55		0.066	135°	-0.707107	1468.39	22248.4	16114.4	53714.7	53214.7
279	22579.1	260207	280088		21229.7	1349.39		0.066	135°	-0.707107	1464.13	22183.9	16067.7	53559	53059
280	22387.6	260207	279895		21037.7	1349.91		0.066	135°	-0.707107	1451.49	21992.3	15928.9	53096.4	52596.4
281	22719.5	260207	280209		21360.6	1358.88		0.066	135°	-0.707107	1473.22	22321.5	16167.4	53891.4	53391.4
282	22486.3	260207	279971		21125	1361.3		0.066	135°	-0.707107	1457.78	22087.6	15998	53326.6	52826.6
283	22523.4	260207	280056		21186.1	1337.3		0.066	135°	-0.707107	1460.69	22131.7	16029.9	53433.1	52933.1
284	22489.6	260207	279999		21140.7	1348.9		0.066	135°	-0.707107	1458.24	22094.5	16003	53343.3	52843.3
285	22594.9	260207	280103		21245.3	1349.63		0.066	135°	-0.707107	1465.17	22199.6	16079.1	53597	53097
286	22482.8	260207	280004		21139.7	1343.15		0.066	135°	-0.707107	1457.9	22089.4	15999.3	53331.1	52831.1
287	22572.6	260207	280048		21206.6	1366		0.066	135°	-0.707107	1463.39	22172.5	16059.5	53531.7	53031.7
288	22584.1	260207	280086		21231.2	1352.81		0.066	135°	-0.707107	1464.4	22187.8	16070.6	53568.6	53068.6
289	22662.6	260207	280157		21306.3	1356.32		0.066	135°	-0.707107	1469.51	22265.3	16126.7	53755.8	53255.8
290	22546.4	260207	280065		21201.8	1344.57		0.066	135°	-0.707107	1462.07	22152.6	16045	53483.5	52983.5
291	22624.9	260208	280128		21272.8	1352.12		0.066	135°	-0.707107	1467.11	22228.9	16100.3	53667.8	53167.8
292	22593.4	260207	280101		21243.8	1349.6		0.066	135°	-0.707107	1465.08	22198.1	16078	53593.5	53093.5
293	22618.7	260207	280163		21287.3	1331.42		0.066	135°	-0.707107	1467.09	22228.7	16100.2	53667.3	53167.3
294	22480.2	260207	280027		21149.8	1330.48		0.066	135°	-0.707107	1457.98	22090.5	16000.1	53333.7	52833.7
295	22433.2	260207	279970		21097.9	1335.25		0.066	135°	-0.707107	1454.78	22042.1	15965	53216.7	52716.7
296	22570.7	260207	280078		21221	1349.66		0.066	135°	-0.707107	1463.58	22175.4	16061.6	53538.6	53038.6
297	22637.8	260207	280161		21295.9	1341.87		0.066	135°	-0.707107	1468.16	22244.8	16111.8	53706.1	53206.1
298	22568.8	260207	280107		21234.4	1334.38		0.066	135°	-0.707107	1463.75	22178	16063.4	53544.8	53044.8
299	22765.4	260207	280273		21415.6	1349.86		0.066	135°	-0.707107	1476.42	22370	16202.6	54008.5	53508.5
300	22841.1	260207	280337		21485.6	1355.5		0.066	135°	-0.707107	1481.31	22444.1	16256.2	54187.2	53687.2
301	22792.1	260207	280321		21452.9	1339.16		0.066	135°	-0.707107	1478.39	22399.8	16224.1	54080.4	53580.4
302	22822.5	260207	280322		21468.8	1353.73		0.066	135°	-0.707107	1480.12	22426	16243.1	54143.6	53643.6
303	22415.1	260207	279957		21082.4	1332.68		0.066	135°	-0.707107	1453.63	22024.8	15952.5	53174.9	52674.9
304	22696.1	260207	280240		21364.3	1331.78		0.066	135°	-0.707107	1472.2	22306	16156.2	53853.9	53353.9
305	22649.2	260207	280163		21302.4	1346.8		0.066	135°	-0.707107	1468.81	22254.8	16119.1	53730.2	53230.2
306	22485.8	260207	280012		21145.4	1340.48		0.066	135°	-0.707107	1458.15	22093.2	16002.1	53340.2	52840.2
307	22659.8	260207	280197		21324.7	1335.09		0.066	135°	-0.707107	1469.74	22268.8	16129.2	53764	53264
308	22626.6	260207	280144		21281.9	1344.7		0.066	135°	-0.707107	1467.36	22232.8	16103.1	53677.1	53177.1
309	22501.1	260207	279997		21145.2	1355.86		0.066	135°	-0.707107	1458.86	22104	16009.8	53366.1	52866.1
310	22772.2	260207	280254		21409.5	1362.73		0.066	135°	-0.707107	1476.62	22373.1	16204.8	54015.9	53515.9
311	22543.8	260207	280067		21201.6	1342.21		0.066	135°	-0.707107	1461.95	22150.7	16043.7	53479	52979
312	22523.8	260207	280059		21187.8	1335.99		0.066	135°	-0.707107	1460.74	22132.4	16030.5	53434.9	52934.9
313	22661	260207	280159		21306.4	1354.63		0.066	135°	-0.707107	1469.44	22264.3	16125.9	53753.2	53253.2
314	22520.3	260207	280046		21179.4	1340.91		0.066	135°	-0.707107	1460.42	22127.6	16026.9	53423.1	52923.1
315	22525.8	260207	280040		21179.5	1346.29		0.066	135°	-0.707107	1460.68	22131.5	16029.8	53432.5	52932.5
316	22540.7	260207	280063		21198	1342.66		0.066	135°	-0.707107	1461.73	22147.4	16041.3	53471.1	52971.1
317	22426.9	260207	279975		21097.1	1329.78		0.066	135°	-0.707107	1454.47	22037.4	15961.6	53205.5	52705.5
318	22541.3	260207	280079		21206.6	1334.67		0.066	135°	-0.707107	1461.92	22150.4	16043.4	53478.1	52978.1
319	22527	260207	280058		21188.9	1338.14		0.066	135°	-0.707107	1460.92	22135.1	16032.4	53441.3	52941.3
320	22602.4	260207	280139		21267.1	1335.39		0.066	135°	-0.707107	1465.95	22211.3	16087.6	53625.3	53125.3
321	22669.9	260207	280183		21323	1346.99		0.066	135°	-0.707107	1470.18	22275.4	16134	53780.1	53280.1
322	22421	260207	279985		21099.5	1321.45		0.066	135°	-0.707107	1454.24	22033.9	15959.1	53197	52697
323	22524.2	260207	280039		21177.9	1346.29		0.066	135°	-0.707107	1460.57	22129.8	16028.6	53428.6	52928.6
324	22451.5	260207	279965		21104.8	1346.71		0.066	135°	-0.707107	1455.76	22057	15975.8	53252.8	52752.8
325	22428.6	260207	279934		21077.9	1350.65		0.066	135°	-0.707107	1454.18	22033	15958.4	53194.7	52694.7
326	22538.1	260208	280043		21186.8	1351.37		0.066	135°	-0.707107	1461.39	22142.3	16037.6	53458.8	52958.8
327	22517.8	260207	280058		21184.4	1333.39		0.066	135°	-0.707107	1460.4	22127.2	16026.7	53422.3	52922.3
328	22592.2	260208	280129		21257.1	1335.17		0.066	135°	-0.707107	1465.28	22201.2	16080.2	53600.8	53100.8
329	22669.1	260208	280175		21318.1	1351.02		0.066	135°	-0.707107	1470.04	22273.4	16132.5	53775.1	53275.1
330	22585	260207	280125		21251.7	1333.27		0.066	135°	-0.707107	1464.83	22194.5	16075.4	53584.6	53084.6
331	22589	260207	280091		21236.4	1352.6		0.066	135°	-0.707107	1464.73	22192.8	16074.2	53580.7	53080.7
332	22646.7	260207	280152		21295.6	1351.16		0.066	135°	-0.707107	1468.57	22251	16116.3	53721.1	53221.1
333	22593.8	260207	280124		21255.3	1338.49		0.066	135°	-0.707107	1465.31	22201.7	16080.6	53602.1	53102.1
334	22740.4	260207	280295		21413.9	1326.5		0.066	135°	-0.707107	1475.22	22351.9	16189.4	53964.6	53464.6
335	22729.5	260207	280245		21383.5	1345.99		0.066	135°	-0.707107	1474.13	22335.3	16177.4	53924.6	53424.6
336	22473.9	260207	280012		21139.2	1334.77		0.066	135°	-0.707107	1457.48	22083	15994.6	53315.5	52815.5
337	22415.5	260207	279922		21064.8	1350.71		0.066	135°	-0.707107	1453.31	22019.9	15948.9	53163.2	52663.2
338	22579	260207	280128		21249.7	1329.32		0.066	135°	-0.707107	1464.52	22189.7	16071.9	53573	53073
339	22515.1	260207	280068		21187.7	1327.35		0.066	135°	-0.707107	1460.34	22126.3	16026	53420.1	52920.1
340	22499.6	260207	280030		21161	1338.65		0.066	135°	-0.707107	1459.1	22107.5	16012.4	53374.7	52874.7
341	22620.8	260208	280109		21260.9	1359.9		0.066	135°	-0.707107	1466.68	22222.5	16095.7	53652.3	53152.3
342	22662.6	260207	280147		21301.2	1361.38		0.066	135°	-0.707107	1469.42	22263.9	16125.7	53752.2	53252.2
343	22588	260207	280096		21238.5	1349.42		0.066	135°	-0.707107	1464.72	22192.7	16074.1	53580.4	53080.4
344	22447.6	260207	279967		21103.9	1343.78		0.066	135°	-0.707107	1455.57	22054.1	15973.7	53245.7	52745.7
345	22583.5	260207	280122		21249.5	1334.06		0.066	135°	-0.707107	1464.73	22192.8	16074.2	53580.6	53080.6
346	22479.6	260207	280033		21152.6	1327.02		0.066	135°	-0.707107	1458	22091	16000.4	53334.7	52834.7
347	22415.1	260207	279920		21063.9	1351.22		0.066	135°	-0.707107	1453.28	22019.3	15948.5	53161.8	52661.8
348	22456.9	260207	279991		21120.3	1336.59		0.066	135°	-0.707107	1456.32	22065.5	15981.9	53273.1	52773.1
349	22667.6	260207	280199		21329.6	1338.02		0.066	135°	-0.707107	1470.2	22275.7	16134.2	53780.7	53280.7
350	22615.8	260208	280140		21274.2	1341.69		0.066	135°	-0.707107	1466.71	22222.9	16096	53653.2	53153.2
351	22444.4	260207	279963		21100	1344.38		0.066	135°	-0.707107	1455.34	22050.7	15971.2	53237.4	52737.4
352	22573.9	260207	280102		21234.4	1339.43		0.066	135°	-0.707107	1463.98	22181.6	16066	53553.5	53053.5
353	22539.2	260207	280047		21189.7	1349.48		0.066	135°	-0.707107	1461.5	22143.9	16038.8	53462.5	52962.5
354	22438.1	260207	279972		21101.4	1336.75		0.066	135°	-0.707107	1455.08	22046.6	15968.3	53227.6	52727.6
355	22560	260207	280083		21218.1	1341.9		0.066	135°	-0.707107	1463.02	22167	16055.5	53518.3	53018.3
356	22608.7	260207	280135		21268.1	1340.66		0.066	135°	-0.707107	1466.26	22216.1	16091	53636.8	53136.8
357	22423	260207	279958		21086.9	1336.1		0.066	135°	-0.707107	1454.09	22031.7	15957.5	53191.6	52691.6
358	22530.1	260207	280055		21188.9	1341.24		0.066	135°	-0.707107	1461.06	22137.3	16034	53446.6	52946.6
359	22623.4	260207	280146		21281.2	1342.2		0.066	135°	-0.707107	1467.2	22230.3	16101.3	53671.1	53171.1
360	22467.6	260207	279997		21129	1338.65		0.066	135°	-0.707107	1456.99	22075.5	15989.3	53297.5	52797.5
361	22557.9	260207	280109		21229.6	1328.26		0.066	135°	-0.707107	1463.14	22168.9	16056.8	53522.8	53022.8
362	22615.8	260207	280153		21281	1334.8		0.066	135°	-0.707107	1466.84	22224.9	16097.4	53658	53158
363	22473.4	260207	279962		21114.2	1359.22		0.066	135°	-0.707107	1456.97	22075.3	15989.1	53296.9	52796.9
364	22507.6	260207	280045		21172.7	1334.93		0.066	135°	-0.707107	1459.7	22116.6	16019	53396.6	52896.6
365	22597.3	260207	280107		21248.2	1349.03		0.066	135°	-0.707107	1465.34	22202.1	16080.9	53603.1	53103.1
366	22575.5	260207	280107		21237.7	1337.87		0.066	135°	-0.707107	1464.12	22183.7	16067.6	53558.6	53058.6
367	22563.9	260207	280079		21217.8	1346.1		0.066	135°	-0.707107	1463.19	22169.6	16057.4	53524.6	53024.6
368	22533.1	260207	280071		21198.4	1334.64		0.066	135°	-0.707107	1461.38	22142.2	16037.5	53458.3	52958.3
369	22478.3	260207	279998		21134.6	1343.76		0.066	135°	-0.707107	1457.59	22084.8	15995.9	53319.8	52819.8
370	22610.6	260207	280130		21266.7	1343.94		0.066	135°	-0.707107	1466.32	22217	16091.7	53639.1	53139.1
371	22590.9	260207	280110		21246.7	1344.19		0.066	135°	-0.707107	1465.02	22197.2	16077.4	53591.3	53091.3
372	22660	260208	280190		21320.9	1339.02		0.066	135°	-0.707107	1469.67	22267.8	16128.5	53761.6	53261.6
373	22471.1	260207	279983		21123.5	1347.63		0.066	135°	-0.707107	1457.04	22076.4	15989.9	53299.6	52799.6
374	22653.8	260207	280213		21330.1	1323.67		0.066	135°	-0.707107	1469.56	22266.1	16127.3	53757.5	53257.5
375	22548.1	260207	280063		21202.1	1345.97		0.066	135°	-0.707107	1462.15	22153.8	16046	53486.5	52986.5
376	22516.6	260207	280046		21177.7	1338.91		0.066	135°	-0.707107	1460.21	22124.5	16024.7	53415.6	52915.6
377	22810.2	260207	280328		21465.8	1344.45		0.066	135°	-0.707107	1479.49	22416.4	16236.2	54120.6	53620.6
378	22608.2	260207	280186		21293.5	1314.72		0.066	135°	-0.707107	1466.73	22223.2	16096.2	53653.9	53153.9
379	22871.8	260208	280411		21537.8	1334.03		0.066	135°	-0.707107	1483.75	22481.1	16283	54276.7	53776.7
380	22751.3	260208	280280		21411.9	1339.45		0.066	135°	-0.707107	1475.69	22359	16194.6	53981.9	53481.9
381	22613.2	260207	280140		21273.1	1340.07		0.066	135°	-0.707107	1466.57	22220.7	16094.4	53648	53148
382	22766.4	260207	280298		21428.7	1337.72		0.066	135°	-0.707107	1476.72	22374.6	16205.8	54019.4	53519.4
383	22758.3	260207	280277		21413.9	1344.38		0.066	135°	-0.707107	1476.06	22364.5	16198.6	53995.2	53495.2
384	22518.2	260207	280038		21174.5	1343.64		0.066	135°	-0.707107	1460.23	22124.6	16024.8	53416	52916
385	22446.7	260206	279925		21082.7	1364.02		0.066	135°	-0.707107	1455.12	22047.2	15968.7	53229.1	52729.1
386	22458.7	260207	279957		21104	1354.7		0.066	135°	-0.707107	1456.09	22061.9	15979.4	53264.6	52764.6
387	22595.2	260207	280095		21241.7	1353.49		0.066	135°	-0.707107	1465.12	22198.8	16078.5	53595.1	53095.1
388	22506	260207	280066		21182.4	1323.53		0.066	135°	-0.707107	1459.81	22118.3	16020.2	53400.8	52900.8
389	22573.4	260207	280072		21219.2	1354.17		0.066	135°	-0.707107	1463.67	22176.8	16062.6	53541.9	53041.9
390	22468	260207	279995		21128	1340.02		0.066	135°	-0.707107	1456.99	22075.5	15989.2	53297.5	52797.5
391	22588.1	260207	280088		21234.6	1353.56		0.066	135°	-0.707107	1464.65	22191.7	16073.4	53577.9	53077.9
392	22472.2	260207	279997		21131.2	1341.05		0.066	135°	-0.707107	1457.24	22079.4	15992.1	53306.9	52806.9
393	22487.9	260207	279950		21115.3	1372.63		0.066	135°	-0.707107	1457.67	22085.9	15996.7	53322.4	52822.4
394	22478.7	260207	279995		21133.3	1345.38		0.066	135°	-0.707107	1457.59	22084.6	15995.8	53319.5	52819.5
395	22561.3	260207	280102		21228.1	1333.18		0.066	135°	-0.707107	1463.27	22170.8	16058.2	53527.5	53027.5
396	22482.7	260207	280016		21145.8	1336.9		0.066	135°	-0.707107	1458.02	22091.1	16000.5	53335.2	52835.2
397	22416.6	260207	279942		21075.7	1340.94		0.066	135°	-0.707107	1453.58	22023.9	15951.8	53172.8	52672.8
398	22405.8	260207	279929		21063.5	1342.28		0.066	135°	-0.707107	1452.83	22012.6	15943.7	53145.6	52645.6
399	22707.6	260207	280209		21354.7	1352.89		0.066	135°	-0.707107	1472.55	22311.4	16160.1	53866.9	53366.9
400	22554.6	260207	280048		21197.9	1356.68		0.066	135°	-0.707107	1462.37	22157.2	16048.4	53494.6	52994.6
